# Supplementary material for: Transcriptomic Networks Reveal the Tissue-Specific Cold Shock Responses in Japanese Flounder (Paralichthys olivaceus)
Source: Biology (Basel). 2023 May 28;12(6):784. doi: 10.3390/biology12060784 (PMC10295398; doi:10.3390/biology12060784)
Supplement: Supplementary file 1 [file biology-12-00784-s001.zip]

Archive with 7 entries (7 files):
- Fig.S1.Volcano.╞┤║╧(╨í).tif
- Fig.S2.WGCNA.tif
- Fig.S3.CellCycle Heatmap+p-new.tif
- Table S1-DEGs-up&down-only-GO.xlsx
- Table S2-WGCNA info.xlsx
- Table S3-SRM-DEG Correlation.xlsx
- Table S4-SRM.GO-12-100.xlsx
