# Supplementary material for: Transcriptomic Networks Reveal the Tissue-Specific Cold Shock Responses in Japanese Flounder (Paralichthys olivaceus)
Source: Biology (Basel). 2023 May 28;12(6):784. doi: 10.3390/biology12060784 (PMC10295398; doi:10.3390/biology12060784)
Supplement: Supplementary file 1 [file biology-12-00784-s001.zip › Table S1-DEGs-up&down-only-GO.xlsx]

## Sheet: 总结
	cell cycle
	cell growth and division
	DNA/chromosome
	methylation
	extracellular/microtubule
	transmembrane transporter
	response to/immune
	blood circulation
	oxido
	neuron
	lipid metabolism

## Sheet: gill-up-only-78DEG
GO_ID	GO_Term	GO_Class	Pvalue	AdjustedPv	x1	x2	n	N	EnrichDirect	GOlevl	GeneID
GO:0001558	regulation of cell growth	BP	0.000228158	0.0395854	3	30	59	14759	Over	4	evm.TU.scaffold_188.1,evm.TU.scaffold_64.110,evm.TU.scaffold_233.25
GO:0040008	regulation of growth	BP	0.000228158	0.0395854	3	30	59	14759	Over	3	evm.TU.scaffold_188.1,evm.TU.scaffold_64.110,evm.TU.scaffold_233.25
GO:0016049	cell growth	BP	0.000394467	0.0402026	3	36	59	14759	Over	3	evm.TU.scaffold_188.1,evm.TU.scaffold_64.110,evm.TU.scaffold_233.25
GO:0040007	growth	BP	0.00046343	0.0402026	3	38	59	14759	Over	2	evm.TU.scaffold_188.1,evm.TU.scaffold_64.110,evm.TU.scaffold_233.25
GO:0005102	signaling receptor binding	MF	0.000668696	0.0464075	6	267	59	14759	Over	4	evm.TU.scaffold_92.68,evm.TU.scaffold_195.10,evm.TU.scaffold_20.109,evm.TU.scaffold_233.25,evm.TU.scaffold_13.240,evm.TU.scaffold_33.97
GO:0030545	receptor regulator activity	MF	0.00169928	0.0513761	4	128	59	14759	Over	3	evm.TU.scaffold_195.10,evm.TU.scaffold_20.109,evm.TU.scaffold_13.240,evm.TU.scaffold_33.97
GO:0030546	signaling receptor activator activity	MF	0.00169928	0.0513761	4	128	59	14759	Over	4	evm.TU.scaffold_195.10,evm.TU.scaffold_20.109,evm.TU.scaffold_13.240,evm.TU.scaffold_33.97
GO:0048018	receptor ligand activity	MF	0.00169928	0.0513761	4	128	59	14759	Over	5	evm.TU.scaffold_195.10,evm.TU.scaffold_20.109,evm.TU.scaffold_13.240,evm.TU.scaffold_33.97
GO:0008009	chemokine activity	MF	0.00257156	0.0513761	2	19	59	14759	Over	7	evm.TU.scaffold_195.10,evm.TU.scaffold_13.240
GO:0042379	chemokine receptor binding	MF	0.00257156	0.0513761	2	19	59	14759	Over	6	evm.TU.scaffold_195.10,evm.TU.scaffold_13.240
GO:0045211	postsynaptic membrane	CC	0.00284997	0.0513761	2	20	59	14759	Over	4	evm.TU.scaffold_290.4,evm.TU.scaffold_7.216
GO:0097060	synaptic membrane	CC	0.00284997	0.0513761	2	20	59	14759	Over	5	evm.TU.scaffold_290.4,evm.TU.scaffold_7.216
GO:0098794	postsynapse	CC	0.00284997	0.0513761	2	20	59	14759	Over	3	evm.TU.scaffold_290.4,evm.TU.scaffold_7.216
GO:0051128	regulation of cellular component organization	BP	0.00321624	0.0513761	3	74	59	14759	Over	4	evm.TU.scaffold_188.1,evm.TU.scaffold_64.110,evm.TU.scaffold_233.25
GO:0030308	negative regulation of cell growth	BP	0.00399756	0.0513761	1	1	59	14759	Over	4	evm.TU.scaffold_188.1
GO:0005159	insulin-like growth factor receptor binding	MF	0.00399756	0.0513761	1	1	59	14759	Over	5	evm.TU.scaffold_233.25
GO:0008269	JAK pathway signal transduction adaptor activity	MF	0.00399756	0.0513761	1	1	59	14759	Over	6	evm.TU.scaffold_233.25
GO:0046426	negative regulation of receptor signaling pathway via JAK-STAT	BP	0.00399756	0.0513761	1	1	59	14759	Over	6	evm.TU.scaffold_233.25
GO:0003721	telomerase RNA reverse transcriptase activity	MF	0.00399756	0.0513761	1	1	59	14759	Over	6	evm.TU.scaffold_0.235
GO:0045926	negative regulation of growth	BP	0.00399756	0.0513761	1	1	59	14759	Over	3	evm.TU.scaffold_188.1
GO:0035591	signaling adaptor activity	MF	0.00399756	0.0513761	1	1	59	14759	Over	5	evm.TU.scaffold_233.25
GO:0007259	receptor signaling pathway via JAK-STAT	BP	0.00399756	0.0513761	1	1	59	14759	Over	6	evm.TU.scaffold_233.25
GO:0046425	regulation of receptor signaling pathway via JAK-STAT	BP	0.00399756	0.0513761	1	1	59	14759	Over	6	evm.TU.scaffold_233.25
GO:0097696	receptor signaling pathway via STAT	BP	0.00399756	0.0513761	1	1	59	14759	Over	5	evm.TU.scaffold_233.25
GO:1904892	regulation of receptor signaling pathway via STAT	BP	0.00399756	0.0513761	1	1	59	14759	Over	5	evm.TU.scaffold_233.25
GO:1904893	negative regulation of receptor signaling pathway via STAT	BP	0.00399756	0.0513761	1	1	59	14759	Over	5	evm.TU.scaffold_233.25
GO:0003720	telomerase activity	MF	0.00399756	0.0513761	1	1	59	14759	Over	6	evm.TU.scaffold_0.235
GO:0098590	plasma membrane region	CC	0.00480053	0.0594923	2	26	59	14759	Over	4	evm.TU.scaffold_290.4,evm.TU.scaffold_7.216
GO:0001664	G protein-coupled receptor binding	MF	0.00555486	0.0664668	2	28	59	14759	Over	5	evm.TU.scaffold_195.10,evm.TU.scaffold_13.240
GO:0005125	cytokine activity	MF	0.00635986	0.0735623	2	30	59	14759	Over	6	evm.TU.scaffold_195.10,evm.TU.scaffold_13.240
GO:0048523	negative regulation of cellular process	BP	0.00874721	0.0979123	3	106	59	14759	Over	3	evm.TU.scaffold_188.1,evm.TU.scaffold_40.109,evm.TU.scaffold_233.25
GO:0016043	cellular component organization	BP	0.0106282	0.101101	5	334	59	14759	Over	4	evm.TU.scaffold_188.1,evm.TU.scaffold_647.1,evm.TU.scaffold_64.110,evm.TU.scaffold_233.25,evm.TU.scaffold_375.1
GO:0071557	histone H3-K27 demethylation	BP	0.0119456	0.101101	1	3	59	14759	Over	7	evm.TU.scaffold_647.1
GO:0071558	histone demethylase activity (H3-K27 specific)	MF	0.0119456	0.101101	1	3	59	14759	Over	6	evm.TU.scaffold_647.1
GO:0051260	protein homooligomerization	BP	0.0119456	0.101101	1	3	59	14759	Over	8	evm.TU.scaffold_375.1
GO:0016577	histone demethylation	BP	0.0119456	0.101101	1	3	59	14759	Over	5	evm.TU.scaffold_647.1
GO:0070076	histone lysine demethylation	BP	0.0119456	0.101101	1	3	59	14759	Over	6	evm.TU.scaffold_647.1
GO:0032451	demethylase activity	MF	0.0119456	0.101101	1	3	59	14759	Over	3	evm.TU.scaffold_647.1
GO:0032452	histone demethylase activity	MF	0.0119456	0.101101	1	3	59	14759	Over	5	evm.TU.scaffold_647.1
GO:0140457	protein demethylase activity	MF	0.0119456	0.101101	1	3	59	14759	Over	4	evm.TU.scaffold_647.1
GO:0051259	protein complex oligomerization	BP	0.0119456	0.101101	1	3	59	14759	Over	7	evm.TU.scaffold_375.1
GO:0048519	negative regulation of biological process	BP	0.0122433	0.101153	3	120	59	14759	Over	2	evm.TU.scaffold_188.1,evm.TU.scaffold_40.109,evm.TU.scaffold_233.25
GO:0045202	synapse	CC	0.0133451	0.107692	2	44	59	14759	Over	4	evm.TU.scaffold_290.4,evm.TU.scaffold_7.216
GO:0071840	cellular component organization or biogenesis	BP	0.0138627	0.109326	5	357	59	14759	Over	3	evm.TU.scaffold_188.1,evm.TU.scaffold_647.1,evm.TU.scaffold_64.110,evm.TU.scaffold_233.25,evm.TU.scaffold_375.1
GO:0004800	thyroxine 5'-deiodinase activity	MF	0.0158962	0.112571	1	4	59	14759	Over	4	evm.TU.scaffold_23.13
GO:0006482	protein demethylation	BP	0.0158962	0.112571	1	4	59	14759	Over	4	evm.TU.scaffold_647.1
GO:0008214	protein dealkylation	BP	0.0158962	0.112571	1	4	59	14759	Over	7	evm.TU.scaffold_647.1
GO:0070988	demethylation	BP	0.0158962	0.112571	1	4	59	14759	Over	3	evm.TU.scaffold_647.1
GO:0003964	RNA-directed DNA polymerase activity	MF	0.0158962	0.112571	1	4	59	14759	Over	5	evm.TU.scaffold_0.235
GO:0005126	cytokine receptor binding	MF	0.0183286	0.1272	2	52	59	14759	Over	5	evm.TU.scaffold_195.10,evm.TU.scaffold_13.240
GO:0005576	extracellular region	CC	0.0229937	0.156447	4	271	59	14759	Over	3	evm.TU.scaffold_195.10,evm.TU.scaffold_64.110,evm.TU.scaffold_20.109,evm.TU.scaffold_13.240
GO:0008146	sulfotransferase activity	MF	0.0239737	0.159978	2	60	59	14759	Over	5	evm.TU.scaffold_306.1,evm.TU.scaffold_72.34
GO:0016782	transferase activity, transferring sulfur-containing groups	MF	0.0270301	0.165454	2	64	59	14759	Over	4	evm.TU.scaffold_306.1,evm.TU.scaffold_72.34
GO:0005886	plasma membrane	CC	0.0273951	0.165454	3	163	59	14759	Over	4	evm.TU.scaffold_290.4,evm.TU.scaffold_92.20,evm.TU.scaffold_7.216
GO:0008271	secondary active sulfate transmembrane transporter activity	MF	0.0276551	0.165454	1	7	59	14759	Over	6	evm.TU.scaffold_16.214
GO:0008272	sulfate transport	BP	0.0276551	0.165454	1	7	59	14759	Over	6	evm.TU.scaffold_16.214
GO:0015116	sulfate transmembrane transporter activity	MF	0.0276551	0.165454	1	7	59	14759	Over	5	evm.TU.scaffold_16.214
GO:0072348	sulfur compound transport	BP	0.0276551	0.165454	1	7	59	14759	Over	5	evm.TU.scaffold_16.214
GO:0046983	protein dimerization activity	MF	0.0310589	0.182429	2	69	59	14759	Over	4	evm.TU.scaffold_63.133,evm.TU.scaffold_109.8
GO:1901682	sulfur compound transmembrane transporter activity	MF	0.031544	0.182429	1	8	59	14759	Over	4	evm.TU.scaffold_16.214
GO:0007155	cell adhesion	BP	0.0347603	0.189075	3	179	59	14759	Over	3	evm.TU.scaffold_92.20,evm.TU.scaffold_50.30,evm.TU.scaffold_39.116
GO:0022610	biological adhesion	BP	0.0347603	0.189075	3	179	59	14759	Over	2	evm.TU.scaffold_92.20,evm.TU.scaffold_50.30,evm.TU.scaffold_39.116
GO:0071944	cell periphery	CC	0.0352515	0.189075	3	180	59	14759	Over	3	evm.TU.scaffold_290.4,evm.TU.scaffold_92.20,evm.TU.scaffold_7.216
GO:0006955	immune response	BP	0.0353095	0.189075	2	74	59	14759	Over	3	evm.TU.scaffold_195.10,evm.TU.scaffold_13.240
GO:0004016	adenylate cyclase activity	MF	0.0354175	0.189075	1	9	59	14759	Over	4	evm.TU.scaffold_352.22
GO:0044237	cellular metabolic process	BP	0.0363367	0.191043	4	2671	59	14759	Under	3	evm.TU.scaffold_48.23,evm.TU.scaffold_647.1,evm.TU.scaffold_40.109,evm.TU.scaffold_352.22
GO:0043065	positive regulation of apoptotic process	BP	0.0392759	0.197518	1	10	59	14759	Over	6	evm.TU.scaffold_188.1
GO:0010942	positive regulation of cell death	BP	0.0392759	0.197518	1	10	59	14759	Over	4	evm.TU.scaffold_188.1
GO:0043068	positive regulation of programmed cell death	BP	0.0392759	0.197518	1	10	59	14759	Over	5	evm.TU.scaffold_188.1
GO:0002376	immune system process	BP	0.041614	0.206286	2	81	59	14759	Over	2	evm.TU.scaffold_195.10,evm.TU.scaffold_13.240
GO:0020037	heme binding	MF	0.0425469	0.207941	2	82	59	14759	Over	4	evm.TU.scaffold_449.3,evm.TU.scaffold_53.43
GO:0046906	tetrapyrrole binding	MF	0.0463565	0.220144	2	86	59	14759	Over	4	evm.TU.scaffold_449.3,evm.TU.scaffold_53.43
GO:0004896	cytokine receptor activity	MF	0.0469471	0.220144	1	12	59	14759	Over	5	evm.TU.scaffold_56.105
GO:0140375	immune receptor activity	MF	0.0469471	0.220144	1	12	59	14759	Over	4	evm.TU.scaffold_56.105
GO:0015291	secondary active transmembrane transporter activity	MF	0.0522959	0.241956	2	92	59	14759	Over	5	evm.TU.scaffold_2.151,evm.TU.scaffold_16.214
GO:0022853	active ion transmembrane transporter activity	MF	0.0533111	0.243407	2	93	59	14759	Over	5	evm.TU.scaffold_2.151,evm.TU.scaffold_16.214
GO:0045892	negative regulation of transcription, DNA-templated	BP	0.0621093	0.269399	1	16	59	14759	Over	6	evm.TU.scaffold_40.109
GO:0051253	negative regulation of RNA metabolic process	BP	0.0621093	0.269399	1	16	59	14759	Over	5	evm.TU.scaffold_40.109
GO:1902679	negative regulation of RNA biosynthetic process	BP	0.0621093	0.269399	1	16	59	14759	Over	6	evm.TU.scaffold_40.109
GO:1903507	negative regulation of nucleic acid-templated transcription	BP	0.0621093	0.269399	1	16	59	14759	Over	7	evm.TU.scaffold_40.109
GO:0016569	covalent chromatin modification	BP	0.0696012	0.290983	1	18	59	14759	Over	6	evm.TU.scaffold_647.1
GO:0016570	histone modification	BP	0.0696012	0.290983	1	18	59	14759	Over	7	evm.TU.scaffold_647.1
GO:0045934	negative regulation of nucleobase-containing compound metabolic process	BP	0.0696012	0.290983	1	18	59	14759	Over	5	evm.TU.scaffold_40.109
GO:0004222	metalloendopeptidase activity	MF	0.0715921	0.295744	2	110	59	14759	Over	7	evm.TU.scaffold_1.298,evm.TU.scaffold_15.55
GO:0015103	inorganic anion transmembrane transporter activity	MF	0.073325	0.295858	1	19	59	14759	Over	5	evm.TU.scaffold_16.214
GO:0009975	cyclase activity	MF	0.073325	0.295858	1	19	59	14759	Over	3	evm.TU.scaffold_352.22
GO:0015698	inorganic anion transport	BP	0.0770343	0.305103	1	20	59	14759	Over	7	evm.TU.scaffold_16.214
GO:0034061	DNA polymerase activity	MF	0.0807289	0.305103	1	21	59	14759	Over	4	evm.TU.scaffold_0.235
GO:0005506	iron ion binding	MF	0.0808055	0.305103	2	118	59	14759	Over	7	evm.TU.scaffold_449.3,evm.TU.scaffold_53.43
GO:0044260	cellular macromolecule metabolic process	BP	0.0826936	0.305103	3	2019	59	14759	Under	4	evm.TU.scaffold_48.23,evm.TU.scaffold_647.1,evm.TU.scaffold_40.109
GO:0098772	molecular function regulator	MF	0.0839682	0.305103	4	415	59	14759	Over	2	evm.TU.scaffold_195.10,evm.TU.scaffold_20.109,evm.TU.scaffold_13.240,evm.TU.scaffold_33.97
GO:0010558	negative regulation of macromolecule biosynthetic process	BP	0.084409	0.305103	1	22	59	14759	Over	5	evm.TU.scaffold_40.109
GO:0031327	negative regulation of cellular biosynthetic process	BP	0.084409	0.305103	1	22	59	14759	Over	5	evm.TU.scaffold_40.109
GO:2000113	negative regulation of cellular macromolecule biosynthetic process	BP	0.084409	0.305103	1	22	59	14759	Over	6	evm.TU.scaffold_40.109
GO:0030674	protein-macromolecule adaptor activity	MF	0.084409	0.305103	1	22	59	14759	Over	4	evm.TU.scaffold_233.25
GO:0060090	molecular adaptor activity	MF	0.084409	0.305103	1	22	59	14759	Over	3	evm.TU.scaffold_233.25
GO:0009890	negative regulation of biosynthetic process	BP	0.0880746	0.315071	1	23	59	14759	Over	4	evm.TU.scaffold_40.109
GO:0022804	active transmembrane transporter activity	MF	0.0952657	0.320741	2	130	59	14759	Over	4	evm.TU.scaffold_2.151,evm.TU.scaffold_16.214
GO:0004497	monooxygenase activity	MF	0.0953625	0.320741	1	25	59	14759	Over	4	evm.TU.scaffold_449.3
GO:0009190	cyclic nucleotide biosynthetic process	BP	0.0953625	0.320741	1	25	59	14759	Over	8	evm.TU.scaffold_352.22
GO:0016849	phosphorus-oxygen lyase activity	MF	0.0953625	0.320741	1	25	59	14759	Over	4	evm.TU.scaffold_352.22
GO:0009187	cyclic nucleotide metabolic process	BP	0.0953625	0.320741	1	25	59	14759	Over	7	evm.TU.scaffold_352.22
GO:0008305	integrin complex	CC	0.098985	0.320741	1	26	59	14759	Over	4	evm.TU.scaffold_92.20
GO:0043235	receptor complex	CC	0.098985	0.320741	1	26	59	14759	Over	3	evm.TU.scaffold_92.20
GO:0098636	protein complex involved in cell adhesion	CC	0.098985	0.320741	1	26	59	14759	Over	3	evm.TU.scaffold_92.20
GO:0098802	plasma membrane signaling receptor complex	CC	0.098985	0.320741	1	26	59	14759	Over	4	evm.TU.scaffold_92.20
GO:0051172	negative regulation of nitrogen compound metabolic process	BP	0.098985	0.320741	1	26	59	14759	Over	4	evm.TU.scaffold_40.109
GO:0110165	cellular anatomical entity	CC	0.0998271	0.320741	22	3978	59	14759	Over	2	evm.TU.scaffold_4.169,evm.TU.scaffold_0.429,evm.TU.scaffold_187.1,evm.TU.scaffold_195.10,evm.TU.scaffold_310.11,evm.TU.scaffold_290.4,evm.TU.scaffold_5.257,evm.TU.scaffold_2.151,evm.TU.scaffold_647.1,evm.TU.scaffold_92.20,evm.TU.scaffold_64.110,evm.TU.scaffold_20.109,evm.TU.scaffold_72.34,evm.TU.scaffold_40.109,evm.TU.scaffold_7.216,evm.TU.scaffold_233.25,evm.TU.scaffold_0.235,evm.TU.scaffold_13.…
GO:0030054	cell junction	CC	0.101497	0.323114	2	135	59	14759	Over	3	evm.TU.scaffold_290.4,evm.TU.scaffold_7.216
GO:0031324	negative regulation of cellular metabolic process	BP	0.102593	0.323635	1	27	59	14759	Over	4	evm.TU.scaffold_40.109
GO:0008237	metallopeptidase activity	MF	0.107839	0.337118	2	140	59	14759	Over	6	evm.TU.scaffold_1.298,evm.TU.scaffold_15.55
GO:0005520	insulin-like growth factor binding	MF	0.109767	0.340082	1	29	59	14759	Over	5	evm.TU.scaffold_64.110
GO:0030154	cell differentiation	BP	0.113333	0.34197	1	30	59	14759	Over	4	evm.TU.scaffold_172.4
GO:0000139	Golgi membrane	CC	0.113333	0.34197	1	30	59	14759	Over	5	evm.TU.scaffold_72.34
GO:0010629	negative regulation of gene expression	BP	0.113333	0.34197	1	30	59	14759	Over	5	evm.TU.scaffold_40.109
GO:0005328	neurotransmitter:sodium symporter activity	MF	0.116885	0.346658	1	31	59	14759	Over	5	evm.TU.scaffold_2.151
GO:0048869	cellular developmental process	BP	0.116885	0.346658	1	31	59	14759	Over	3	evm.TU.scaffold_172.4
GO:0005326	neurotransmitter transmembrane transporter activity	MF	0.120422	0.351147	1	32	59	14759	Over	4	evm.TU.scaffold_2.151
GO:0019838	growth factor binding	MF	0.120422	0.351147	1	32	59	14759	Over	4	evm.TU.scaffold_64.110
GO:0010605	negative regulation of macromolecule metabolic process	BP	0.127456	0.368471	1	34	59	14759	Over	4	evm.TU.scaffold_40.109
GO:0015318	inorganic molecular entity transmembrane transporter activity	MF	0.128487	0.368471	4	485	59	14759	Over	4	evm.TU.scaffold_290.4,evm.TU.scaffold_2.151,evm.TU.scaffold_16.214,evm.TU.scaffold_7.216
GO:0071704	organic substance metabolic process	BP	0.133703	0.380286	7	3039	59	14759	Under	3	evm.TU.scaffold_1.298,evm.TU.scaffold_48.23,evm.TU.scaffold_647.1,evm.TU.scaffold_72.34,evm.TU.scaffold_40.109,evm.TU.scaffold_15.55,evm.TU.scaffold_352.22
GO:0043170	macromolecule metabolic process	BP	0.137337	0.382819	5	2433	59	14759	Under	4	evm.TU.scaffold_1.298,evm.TU.scaffold_48.23,evm.TU.scaffold_647.1,evm.TU.scaffold_40.109,evm.TU.scaffold_15.55
GO:0006836	neurotransmitter transport	BP	0.137903	0.382819	1	37	59	14759	Over	5	evm.TU.scaffold_2.151
GO:0009892	negative regulation of metabolic process	BP	0.137903	0.382819	1	37	59	14759	Over	3	evm.TU.scaffold_40.109
GO:0015075	ion transmembrane transporter activity	MF	0.139126	0.383149	4	500	59	14759	Over	4	evm.TU.scaffold_290.4,evm.TU.scaffold_2.151,evm.TU.scaffold_16.214,evm.TU.scaffold_7.216
GO:0010941	regulation of cell death	BP	0.144799	0.38689	1	39	59	14759	Over	4	evm.TU.scaffold_188.1
GO:0042981	regulation of apoptotic process	BP	0.144799	0.38689	1	39	59	14759	Over	6	evm.TU.scaffold_188.1
GO:0043067	regulation of programmed cell death	BP	0.144799	0.38689	1	39	59	14759	Over	5	evm.TU.scaffold_188.1
GO:0004888	transmembrane signaling receptor activity	MF	0.144945	0.38689	4	508	59	14759	Over	4	evm.TU.scaffold_4.169,evm.TU.scaffold_0.429,evm.TU.scaffold_310.11,evm.TU.scaffold_56.105
GO:0006325	chromatin organization	BP	0.151641	0.401676	1	41	59	14759	Over	5	evm.TU.scaffold_647.1
GO:0006807	nitrogen compound metabolic process	BP	0.15459	0.406386	6	2678	59	14759	Under	3	evm.TU.scaffold_1.298,evm.TU.scaffold_48.23,evm.TU.scaffold_647.1,evm.TU.scaffold_40.109,evm.TU.scaffold_15.55,evm.TU.scaffold_352.22
GO:0008083	growth factor activity	MF	0.161804	0.418336	1	44	59	14759	Over	6	evm.TU.scaffold_33.97
GO:0007166	cell surface receptor signaling pathway	BP	0.164634	0.418336	2	182	59	14759	Over	4	evm.TU.scaffold_0.429,evm.TU.scaffold_233.25
GO:0009968	negative regulation of signal transduction	BP	0.165164	0.418336	1	45	59	14759	Over	4	evm.TU.scaffold_233.25
GO:0010648	negative regulation of cell communication	BP	0.165164	0.418336	1	45	59	14759	Over	4	evm.TU.scaffold_233.25
GO:0023057	negative regulation of signaling	BP	0.165164	0.418336	1	45	59	14759	Over	3	evm.TU.scaffold_233.25
GO:0044238	primary metabolic process	BP	0.178302	0.439992	7	2902	59	14759	Under	3	evm.TU.scaffold_1.298,evm.TU.scaffold_48.23,evm.TU.scaffold_647.1,evm.TU.scaffold_72.34,evm.TU.scaffold_40.109,evm.TU.scaffold_15.55,evm.TU.scaffold_352.22
GO:0015370	solute:sodium symporter activity	MF	0.178476	0.439992	1	49	59	14759	Over	7	evm.TU.scaffold_2.151
GO:0048585	negative regulation of response to stimulus	BP	0.178476	0.439992	1	49	59	14759	Over	3	evm.TU.scaffold_233.25
GO:0090304	nucleic acid metabolic process	BP	0.182585	0.439992	1	938	59	14759	Under	5	evm.TU.scaffold_40.109
GO:0010467	gene expression	BP	0.182588	0.439992	1	939	59	14759	Under	5	evm.TU.scaffold_40.109
GO:0034645	cellular macromolecule biosynthetic process	BP	0.183154	0.439992	1	961	59	14759	Under	5	evm.TU.scaffold_40.109
GO:0009059	macromolecule biosynthetic process	BP	0.183593	0.439992	1	969	59	14759	Under	5	evm.TU.scaffold_40.109
GO:0003677	DNA binding	MF	0.183858	0.439992	1	973	59	14759	Under	5	evm.TU.scaffold_0.235
GO:0005179	hormone activity	MF	0.198052	0.461719	1	55	59	14759	Over	6	evm.TU.scaffold_20.109
GO:0015293	symporter activity	MF	0.198052	0.461719	1	55	59	14759	Over	6	evm.TU.scaffold_2.151
GO:0015294	solute:cation symporter activity	MF	0.198052	0.461719	1	55	59	14759	Over	6	evm.TU.scaffold_2.151
GO:0016021	integral component of membrane	CC	0.200088	0.461719	7	1074	59	14759	Over	4	evm.TU.scaffold_4.169,evm.TU.scaffold_310.11,evm.TU.scaffold_290.4,evm.TU.scaffold_2.151,evm.TU.scaffold_92.20,evm.TU.scaffold_7.216,evm.TU.scaffold_352.22
GO:0005887	integral component of plasma membrane	CC	0.20127	0.461719	1	56	59	14759	Over	5	evm.TU.scaffold_92.20
GO:0031224	intrinsic component of membrane	CC	0.201849	0.461719	7	1081	59	14759	Over	3	evm.TU.scaffold_4.169,evm.TU.scaffold_310.11,evm.TU.scaffold_290.4,evm.TU.scaffold_2.151,evm.TU.scaffold_92.20,evm.TU.scaffold_7.216,evm.TU.scaffold_352.22
GO:0034641	cellular nitrogen compound metabolic process	BP	0.202348	0.461719	2	1324	59	14759	Under	4	evm.TU.scaffold_40.109,evm.TU.scaffold_352.22
GO:0031226	intrinsic component of plasma membrane	CC	0.204475	0.461719	1	57	59	14759	Over	4	evm.TU.scaffold_92.20
GO:0016705	oxidoreductase activity, acting on paired donors, with incorporation or reduction of molecular oxygen	MF	0.204913	0.461719	2	210	59	14759	Over	4	evm.TU.scaffold_449.3,evm.TU.scaffold_53.43
GO:0006915	apoptotic process	BP	0.214015	0.476045	1	60	59	14759	Over	5	evm.TU.scaffold_188.1
GO:0012501	programmed cell death	BP	0.214015	0.476045	1	60	59	14759	Over	4	evm.TU.scaffold_188.1
GO:0005575	cellular_component	CC	0.218653	0.483266	22	4306	59	14759	Over	1	evm.TU.scaffold_4.169,evm.TU.scaffold_0.429,evm.TU.scaffold_187.1,evm.TU.scaffold_195.10,evm.TU.scaffold_310.11,evm.TU.scaffold_290.4,evm.TU.scaffold_5.257,evm.TU.scaffold_2.151,evm.TU.scaffold_647.1,evm.TU.scaffold_92.20,evm.TU.scaffold_64.110,evm.TU.scaffold_20.109,evm.TU.scaffold_72.34,evm.TU.scaffold_40.109,evm.TU.scaffold_7.216,evm.TU.scaffold_233.25,evm.TU.scaffold_0.235,evm.TU.scaffold_13.…
GO:0008219	cell death	BP	0.220312	0.483849	1	62	59	14759	Over	3	evm.TU.scaffold_188.1
GO:0005794	Golgi apparatus	CC	0.223442	0.487637	1	63	59	14759	Over	4	evm.TU.scaffold_72.34
GO:0016779	nucleotidyltransferase activity	MF	0.226559	0.489117	1	64	59	14759	Over	5	evm.TU.scaffold_0.235
GO:0004175	endopeptidase activity	MF	0.226939	0.489117	2	225	59	14759	Over	6	evm.TU.scaffold_1.298,evm.TU.scaffold_15.55
GO:0043168	anion binding	MF	0.232102	0.495976	3	1585	59	14759	Under	4	evm.TU.scaffold_48.23,evm.TU.scaffold_15.55,evm.TU.scaffold_136.68
GO:0044267	cellular protein metabolic process	BP	0.234875	0.495976	2	1196	59	14759	Under	5	evm.TU.scaffold_48.23,evm.TU.scaffold_647.1
GO:0009058	biosynthetic process	BP	0.234915	0.495976	2	1212	59	14759	Under	3	evm.TU.scaffold_40.109,evm.TU.scaffold_352.22
GO:0048522	positive regulation of cellular process	BP	0.235839	0.495976	1	67	59	14759	Over	3	evm.TU.scaffold_188.1
GO:0008509	anion transmembrane transporter activity	MF	0.245009	0.50909	1	70	59	14759	Over	5	evm.TU.scaffold_16.214
GO:0009165	nucleotide biosynthetic process	BP	0.245009	0.50909	1	70	59	14759	Over	7	evm.TU.scaffold_352.22
GO:0005856	cytoskeleton	CC	0.247657	0.509291	2	239	59	14759	Over	5	evm.TU.scaffold_187.1,evm.TU.scaffold_5.257
GO:0016829	lyase activity	MF	0.248041	0.509291	1	71	59	14759	Over	3	evm.TU.scaffold_352.22
GO:0015081	sodium ion transmembrane transporter activity	MF	0.251062	0.512461	1	72	59	14759	Over	7	evm.TU.scaffold_2.151
GO:1901293	nucleoside phosphate biosynthetic process	BP	0.25407	0.515569	1	73	59	14759	Over	6	evm.TU.scaffold_352.22
GO:0051276	chromosome organization	BP	0.257067	0.518618	1	74	59	14759	Over	6	evm.TU.scaffold_647.1
GO:0048037	cofactor binding	MF	0.265479	0.530444	2	251	59	14759	Over	3	evm.TU.scaffold_449.3,evm.TU.scaffold_53.43
GO:0048518	positive regulation of biological process	BP	0.265986	0.530444	1	77	59	14759	Over	2	evm.TU.scaffold_188.1
GO:0008152	metabolic process	BP	0.267988	0.531381	11	3806	59	14759	Under	2	evm.TU.scaffold_1.298,evm.TU.scaffold_48.23,evm.TU.scaffold_449.3,evm.TU.scaffold_647.1,evm.TU.scaffold_72.34,evm.TU.scaffold_40.109,evm.TU.scaffold_15.55,evm.TU.scaffold_111.9,evm.TU.scaffold_352.22,evm.TU.scaffold_23.13,evm.TU.scaffold_53.43
GO:0006820	anion transport	BP	0.271874	0.532996	1	79	59	14759	Over	6	evm.TU.scaffold_16.214
GO:0098588	bounding membrane of organelle	CC	0.271874	0.532996	1	79	59	14759	Over	5	evm.TU.scaffold_72.34
GO:0140097	catalytic activity, acting on DNA	MF	0.277715	0.541389	1	81	59	14759	Over	3	evm.TU.scaffold_0.235
GO:0009987	cellular process	BP	0.290996	0.559303	16	5090	59	14759	Under	2	evm.TU.scaffold_4.169,evm.TU.scaffold_0.429,evm.TU.scaffold_48.23,evm.TU.scaffold_188.1,evm.TU.scaffold_310.11,evm.TU.scaffold_647.1,evm.TU.scaffold_92.20,evm.TU.scaffold_172.4,evm.TU.scaffold_50.30,evm.TU.scaffold_64.110,evm.TU.scaffold_40.109,evm.TU.scaffold_233.25,evm.TU.scaffold_352.22,evm.TU.scaffold_136.68,evm.TU.scaffold_375.1,evm.TU.scaffold_39.116
GO:0022857	transmembrane transporter activity	MF	0.291767	0.559303	4	573	59	14759	Over	3	evm.TU.scaffold_290.4,evm.TU.scaffold_2.151,evm.TU.scaffold_16.214,evm.TU.scaffold_7.216
GO:0038023	signaling receptor activity	MF	0.293891	0.559303	4	578	59	14759	Over	3	evm.TU.scaffold_4.169,evm.TU.scaffold_0.429,evm.TU.scaffold_310.11,evm.TU.scaffold_56.105
GO:0060089	molecular transducer activity	MF	0.293891	0.559303	4	578	59	14759	Over	2	evm.TU.scaffold_4.169,evm.TU.scaffold_0.429,evm.TU.scaffold_310.11,evm.TU.scaffold_56.105
GO:0065003	protein-containing complex assembly	BP	0.294964	0.559303	1	87	59	14759	Over	6	evm.TU.scaffold_375.1
GO:0003676	nucleic acid binding	MF	0.306289	0.575417	5	2055	59	14759	Under	4	evm.TU.scaffold_106.42,evm.TU.scaffold_350.12,evm.TU.scaffold_147.27,evm.TU.scaffold_59.117,evm.TU.scaffold_0.235
GO:0016491	oxidoreductase activity	MF	0.30901	0.575417	4	610	59	14759	Over	3	evm.TU.scaffold_449.3,evm.TU.scaffold_111.9,evm.TU.scaffold_23.13,evm.TU.scaffold_53.43
GO:0097367	carbohydrate derivative binding	MF	0.314881	0.575417	3	1449	59	14759	Under	3	evm.TU.scaffold_48.23,evm.TU.scaffold_15.55,evm.TU.scaffold_136.68
GO:0043933	protein-containing complex subunit organization	BP	0.317333	0.575417	1	95	59	14759	Over	5	evm.TU.scaffold_375.1
GO:0005515	protein binding	MF	0.318916	0.575417	18	3560	59	14759	Over	3	evm.TU.scaffold_92.68,evm.TU.scaffold_187.1,evm.TU.scaffold_195.10,evm.TU.scaffold_1.60,evm.TU.scaffold_64.110,evm.TU.scaffold_20.109,evm.TU.scaffold_107.30,evm.TU.scaffold_233.25,evm.TU.scaffold_13.240,evm.TU.scaffold_2.256,evm.TU.scaffold_33.97,evm.TU.scaffold_215.45,evm.TU.scaffold_14.191,evm.TU.scaffold_117.45,evm.TU.scaffold_82.58,evm.TU.scaffold_63.133,evm.TU.scaffold_265.19,evm.TU.scaffold…
GO:0006139	nucleobase-containing compound metabolic process	BP	0.321747	0.575417	2	1099	59	14759	Under	4	evm.TU.scaffold_40.109,evm.TU.scaffold_352.22
GO:0030554	adenyl nucleotide binding	MF	0.321848	0.575417	2	1080	59	14759	Under	6	evm.TU.scaffold_48.23,evm.TU.scaffold_15.55
GO:0008144	drug binding	MF	0.323602	0.575417	2	1137	59	14759	Under	3	evm.TU.scaffold_48.23,evm.TU.scaffold_15.55
GO:1901564	organonitrogen compound metabolic process	BP	0.323868	0.575417	4	1735	59	14759	Under	4	evm.TU.scaffold_1.298,evm.TU.scaffold_48.23,evm.TU.scaffold_647.1,evm.TU.scaffold_15.55
GO:0006725	cellular aromatic compound metabolic process	BP	0.324331	0.575417	2	1145	59	14759	Under	4	evm.TU.scaffold_40.109,evm.TU.scaffold_352.22
GO:0046483	heterocycle metabolic process	BP	0.324531	0.575417	2	1147	59	14759	Under	4	evm.TU.scaffold_40.109,evm.TU.scaffold_352.22
GO:0044249	cellular biosynthetic process	BP	0.326128	0.575417	2	1161	59	14759	Under	4	evm.TU.scaffold_40.109,evm.TU.scaffold_352.22
GO:1901576	organic substance biosynthetic process	BP	0.328064	0.575417	2	1175	59	14759	Under	4	evm.TU.scaffold_40.109,evm.TU.scaffold_352.22
GO:1901360	organic cyclic compound metabolic process	BP	0.328215	0.575417	2	1176	59	14759	Under	4	evm.TU.scaffold_40.109,evm.TU.scaffold_352.22
GO:0017076	purine nucleotide binding	MF	0.328336	0.575417	3	1430	59	14759	Under	5	evm.TU.scaffold_48.23,evm.TU.scaffold_15.55,evm.TU.scaffold_136.68
GO:0046914	transition metal ion binding	MF	0.330588	0.576453	4	649	59	14759	Over	6	evm.TU.scaffold_1.298,evm.TU.scaffold_449.3,evm.TU.scaffold_27.232,evm.TU.scaffold_53.43
GO:0032553	ribonucleotide binding	MF	0.334152	0.579754	3	1422	59	14759	Under	4	evm.TU.scaffold_48.23,evm.TU.scaffold_15.55,evm.TU.scaffold_136.68
GO:0032555	purine ribonucleotide binding	MF	0.337833	0.581613	3	1417	59	14759	Under	5	evm.TU.scaffold_48.23,evm.TU.scaffold_15.55,evm.TU.scaffold_136.68
GO:0090407	organophosphate biosynthetic process	BP	0.344316	0.581613	1	105	59	14759	Over	5	evm.TU.scaffold_352.22
GO:0035639	purine ribonucleoside triphosphate binding	MF	0.34455	0.581613	3	1408	59	14759	Under	5	evm.TU.scaffold_48.23,evm.TU.scaffold_15.55,evm.TU.scaffold_136.68
GO:0005216	ion channel activity	MF	0.345284	0.581613	2	305	59	14759	Over	5	evm.TU.scaffold_290.4,evm.TU.scaffold_7.216
GO:0006913	nucleocytoplasmic transport	BP	0.346956	0.581613	1	106	59	14759	Over	6	evm.TU.scaffold_136.68
GO:0009117	nucleotide metabolic process	BP	0.346956	0.581613	1	106	59	14759	Over	6	evm.TU.scaffold_352.22
GO:0051169	nuclear transport	BP	0.346956	0.581613	1	106	59	14759	Over	5	evm.TU.scaffold_136.68
GO:0015267	channel activity	MF	0.351116	0.582953	2	309	59	14759	Over	5	evm.TU.scaffold_290.4,evm.TU.scaffold_7.216
GO:0022803	passive transmembrane transporter activity	MF	0.351116	0.582953	2	309	59	14759	Over	4	evm.TU.scaffold_290.4,evm.TU.scaffold_7.216
GO:0006753	nucleoside phosphate metabolic process	BP	0.362578	0.599117	1	112	59	14759	Over	5	evm.TU.scaffold_352.22
GO:0016301	kinase activity	MF	0.369696	0.604576	1	718	59	14759	Under	5	evm.TU.scaffold_48.23
GO:0098797	plasma membrane protein complex	CC	0.37025	0.604576	1	115	59	14759	Over	4	evm.TU.scaffold_92.20
GO:0032991	protein-containing complex	CC	0.371108	0.604576	1	755	59	14759	Under	2	evm.TU.scaffold_92.20
GO:0016070	RNA metabolic process	BP	0.375933	0.605804	1	791	59	14759	Under	6	evm.TU.scaffold_40.109
GO:0097159	organic cyclic compound binding	MF	0.3771	0.605804	12	3872	59	14759	Under	3	evm.TU.scaffold_48.23,evm.TU.scaffold_106.42,evm.TU.scaffold_449.3,evm.TU.scaffold_350.12,evm.TU.scaffold_147.27,evm.TU.scaffold_15.55,evm.TU.scaffold_59.117,evm.TU.scaffold_0.235,evm.TU.scaffold_92.13,evm.TU.scaffold_53.43,evm.TU.scaffold_136.68,evm.TU.scaffold_92.12
GO:1901363	heterocyclic compound binding	MF	0.3771	0.605804	12	3872	59	14759	Under	3	evm.TU.scaffold_48.23,evm.TU.scaffold_106.42,evm.TU.scaffold_449.3,evm.TU.scaffold_350.12,evm.TU.scaffold_147.27,evm.TU.scaffold_15.55,evm.TU.scaffold_59.117,evm.TU.scaffold_0.235,evm.TU.scaffold_92.13,evm.TU.scaffold_53.43,evm.TU.scaffold_136.68,evm.TU.scaffold_92.12
GO:0016787	hydrolase activity	MF	0.38738	0.61728	3	1354	59	14759	Under	3	evm.TU.scaffold_1.298,evm.TU.scaffold_15.55,evm.TU.scaffold_136.68
GO:0022607	cellular component assembly	BP	0.387801	0.61728	1	122	59	14759	Over	5	evm.TU.scaffold_375.1
GO:0003779	actin binding	MF	0.395175	0.626145	1	125	59	14759	Over	5	evm.TU.scaffold_187.1
GO:0036094	small molecule binding	MF	0.397403	0.626813	5	1922	59	14759	Under	3	evm.TU.scaffold_48.23,evm.TU.scaffold_15.55,evm.TU.scaffold_92.13,evm.TU.scaffold_136.68,evm.TU.scaffold_92.12
GO:0016020	membrane	CC	0.423239	0.664542	12	2318	59	14759	Over	3	evm.TU.scaffold_4.169,evm.TU.scaffold_0.429,evm.TU.scaffold_310.11,evm.TU.scaffold_290.4,evm.TU.scaffold_2.151,evm.TU.scaffold_92.20,evm.TU.scaffold_72.34,evm.TU.scaffold_7.216,evm.TU.scaffold_56.105,evm.TU.scaffold_352.22,evm.TU.scaffold_375.1,evm.TU.scaffold_39.116
GO:0006811	ion transport	BP	0.429707	0.67166	3	453	59	14759	Over	5	evm.TU.scaffold_290.4,evm.TU.scaffold_16.214,evm.TU.scaffold_7.216
GO:0055086	nucleobase-containing small molecule metabolic process	BP	0.43534	0.677412	1	142	59	14759	Over	4	evm.TU.scaffold_352.22
GO:0005524	ATP binding	MF	0.442855	0.679632	2	1066	59	14759	Under	4	evm.TU.scaffold_48.23,evm.TU.scaffold_15.55
GO:0032559	adenyl ribonucleotide binding	MF	0.44385	0.679632	2	1072	59	14759	Under	6	evm.TU.scaffold_48.23,evm.TU.scaffold_15.55
GO:0044085	cellular component biogenesis	BP	0.444403	0.679632	1	146	59	14759	Over	4	evm.TU.scaffold_375.1
GO:0055114	oxidation-reduction process	BP	0.444601	0.679632	3	484	59	14759	Over	3	evm.TU.scaffold_449.3,evm.TU.scaffold_23.13,evm.TU.scaffold_53.43
GO:0005975	carbohydrate metabolic process	BP	0.44888	0.683164	1	148	59	14759	Over	4	evm.TU.scaffold_72.34
GO:0031090	organelle membrane	CC	0.462101	0.700214	1	154	59	14759	Over	4	evm.TU.scaffold_72.34
GO:0007275	multicellular organism development	BP	0.47288	0.712626	1	159	59	14759	Over	3	evm.TU.scaffold_172.4
GO:0046873	metal ion transmembrane transporter activity	MF	0.47501	0.712626	1	160	59	14759	Over	6	evm.TU.scaffold_2.151
GO:0000166	nucleotide binding	MF	0.478507	0.712626	5	1823	59	14759	Under	4	evm.TU.scaffold_48.23,evm.TU.scaffold_15.55,evm.TU.scaffold_92.13,evm.TU.scaffold_136.68,evm.TU.scaffold_92.12
GO:1901265	nucleoside phosphate binding	MF	0.478507	0.712626	5	1823	59	14759	Under	4	evm.TU.scaffold_48.23,evm.TU.scaffold_15.55,evm.TU.scaffold_92.13,evm.TU.scaffold_136.68,evm.TU.scaffold_92.12
GO:0016740	transferase activity	MF	0.499668	0.730005	4	1519	59	14759	Under	3	evm.TU.scaffold_48.23,evm.TU.scaffold_306.1,evm.TU.scaffold_72.34,evm.TU.scaffold_0.235
GO:0048856	anatomical structure development	BP	0.505965	0.730005	1	175	59	14759	Over	3	evm.TU.scaffold_172.4
GO:0008092	cytoskeletal protein binding	MF	0.507963	0.730005	1	176	59	14759	Over	4	evm.TU.scaffold_187.1
GO:0012505	endomembrane system	CC	0.509954	0.730005	1	177	59	14759	Over	3	evm.TU.scaffold_72.34
GO:0051171	regulation of nitrogen compound metabolic process	BP	0.519643	0.730005	1	616	59	14759	Under	4	evm.TU.scaffold_40.109
GO:0080090	regulation of primary metabolic process	BP	0.519643	0.730005	1	616	59	14759	Under	4	evm.TU.scaffold_40.109
GO:0004672	protein kinase activity	MF	0.519667	0.730005	1	618	59	14759	Under	4	evm.TU.scaffold_48.23
GO:0031323	regulation of cellular metabolic process	BP	0.519878	0.730005	1	626	59	14759	Under	4	evm.TU.scaffold_40.109
GO:0006468	protein phosphorylation	BP	0.520052	0.730005	1	630	59	14759	Under	7	evm.TU.scaffold_48.23
GO:0060255	regulation of macromolecule metabolic process	BP	0.520155	0.730005	1	632	59	14759	Under	4	evm.TU.scaffold_40.109
GO:0006351	transcription, DNA-templated	BP	0.520331	0.730005	1	635	59	14759	Under	6	evm.TU.scaffold_40.109
GO:0097659	nucleic acid-templated transcription	BP	0.520331	0.730005	1	635	59	14759	Under	7	evm.TU.scaffold_40.109
GO:0032774	RNA biosynthetic process	BP	0.520462	0.730005	1	637	59	14759	Under	6	evm.TU.scaffold_40.109
GO:0019222	regulation of metabolic process	BP	0.520919	0.730005	1	643	59	14759	Under	3	evm.TU.scaffold_40.109
GO:0032502	developmental process	BP	0.521733	0.730005	1	183	59	14759	Over	2	evm.TU.scaffold_172.4
GO:0016310	phosphorylation	BP	0.524609	0.731082	1	673	59	14759	Under	6	evm.TU.scaffold_48.23
GO:0016773	phosphotransferase activity, alcohol group as acceptor	MF	0.5287	0.733836	1	695	59	14759	Under	5	evm.TU.scaffold_48.23
GO:0019538	protein metabolic process	BP	0.53438	0.738765	4	1484	59	14759	Under	4	evm.TU.scaffold_1.298,evm.TU.scaffold_48.23,evm.TU.scaffold_647.1,evm.TU.scaffold_15.55
GO:0015077	monovalent inorganic cation transmembrane transporter activity	MF	0.540749	0.74166	1	193	59	14759	Over	6	evm.TU.scaffold_2.151
GO:0009966	regulation of signal transduction	BP	0.540749	0.74166	1	193	59	14759	Over	4	evm.TU.scaffold_233.25
GO:0019637	organophosphate metabolic process	BP	0.544462	0.743678	1	195	59	14759	Over	4	evm.TU.scaffold_352.22
GO:0010646	regulation of cell communication	BP	0.548146	0.743678	1	197	59	14759	Over	4	evm.TU.scaffold_233.25
GO:0023051	regulation of signaling	BP	0.549976	0.743678	1	198	59	14759	Over	3	evm.TU.scaffold_233.25
GO:0005215	transporter activity	MF	0.550793	0.743678	4	772	59	14759	Over	2	evm.TU.scaffold_290.4,evm.TU.scaffold_2.151,evm.TU.scaffold_16.214,evm.TU.scaffold_7.216
GO:0003924	GTPase activity	MF	0.553616	0.744592	1	200	59	14759	Over	8	evm.TU.scaffold_136.68
GO:0006886	intracellular protein transport	BP	0.557227	0.745434	1	202	59	14759	Over	5	evm.TU.scaffold_136.68
GO:0098796	membrane protein complex	CC	0.559021	0.745434	1	203	59	14759	Over	3	evm.TU.scaffold_92.20
GO:0046872	metal ion binding	MF	0.562308	0.745434	7	1310	59	14759	Over	5	evm.TU.scaffold_1.298,evm.TU.scaffold_449.3,evm.TU.scaffold_647.1,evm.TU.scaffold_27.232,evm.TU.scaffold_133.44,evm.TU.scaffold_53.43,evm.TU.scaffold_181.14
GO:0043169	cation binding	MF	0.566426	0.745434	7	1313	59	14759	Over	4	evm.TU.scaffold_1.298,evm.TU.scaffold_449.3,evm.TU.scaffold_647.1,evm.TU.scaffold_27.232,evm.TU.scaffold_133.44,evm.TU.scaffold_53.43,evm.TU.scaffold_181.14
GO:0048583	regulation of response to stimulus	BP	0.567887	0.745434	1	208	59	14759	Over	3	evm.TU.scaffold_233.25
GO:0034613	cellular protein localization	BP	0.571385	0.745434	1	210	59	14759	Over	5	evm.TU.scaffold_136.68
GO:0070727	cellular macromolecule localization	BP	0.571385	0.745434	1	210	59	14759	Over	4	evm.TU.scaffold_136.68
GO:0006996	organelle organization	BP	0.580006	0.745434	1	215	59	14759	Over	5	evm.TU.scaffold_647.1
GO:0006464	cellular protein modification process	BP	0.584809	0.745434	2	910	59	14759	Under	6	evm.TU.scaffold_48.23,evm.TU.scaffold_647.1
GO:0036211	protein modification process	BP	0.584809	0.745434	2	910	59	14759	Under	5	evm.TU.scaffold_48.23,evm.TU.scaffold_647.1
GO:0032501	multicellular organismal process	BP	0.585097	0.745434	1	218	59	14759	Over	2	evm.TU.scaffold_172.4
GO:0046907	intracellular transport	BP	0.585097	0.745434	1	218	59	14759	Over	4	evm.TU.scaffold_136.68
GO:0051649	establishment of localization in cell	BP	0.588457	0.745434	1	220	59	14759	Over	4	evm.TU.scaffold_136.68
GO:0044271	cellular nitrogen compound biosynthetic process	BP	0.588696	0.745434	2	946	59	14759	Under	5	evm.TU.scaffold_40.109,evm.TU.scaffold_352.22
GO:0043412	macromolecule modification	BP	0.58984	0.745434	2	954	59	14759	Under	5	evm.TU.scaffold_48.23,evm.TU.scaffold_647.1
GO:0006796	phosphate-containing compound metabolic process	BP	0.590449	0.745434	2	958	59	14759	Under	5	evm.TU.scaffold_48.23,evm.TU.scaffold_352.22
GO:0006793	phosphorus metabolic process	BP	0.590762	0.745434	2	960	59	14759	Under	4	evm.TU.scaffold_48.23,evm.TU.scaffold_352.22
GO:0022890	inorganic cation transmembrane transporter activity	MF	0.608064	0.764486	1	232	59	14759	Over	5	evm.TU.scaffold_2.151
GO:0015031	protein transport	BP	0.625229	0.775834	1	243	59	14759	Over	5	evm.TU.scaffold_136.68
GO:0015833	peptide transport	BP	0.625229	0.775834	1	243	59	14759	Over	6	evm.TU.scaffold_136.68
GO:0042886	amide transport	BP	0.628269	0.775834	1	245	59	14759	Over	6	evm.TU.scaffold_136.68
GO:0045184	establishment of protein localization	BP	0.628269	0.775834	1	245	59	14759	Over	4	evm.TU.scaffold_136.68
GO:0051641	cellular localization	BP	0.628269	0.775834	1	245	59	14759	Over	3	evm.TU.scaffold_136.68
GO:0006508	proteolysis	BP	0.654709	0.805617	2	357	59	14759	Over	5	evm.TU.scaffold_1.298,evm.TU.scaffold_15.55
GO:0070011	peptidase activity, acting on L-amino acid peptides	MF	0.659529	0.80868	2	368	59	14759	Over	5	evm.TU.scaffold_1.298,evm.TU.scaffold_15.55
GO:0008233	peptidase activity	MF	0.663189	0.810305	2	376	59	14759	Over	4	evm.TU.scaffold_1.298,evm.TU.scaffold_15.55
GO:0004930	G protein-coupled receptor activity	MF	0.666489	0.81148	2	383	59	14759	Over	5	evm.TU.scaffold_4.169,evm.TU.scaffold_310.11
GO:0043228	non-membrane-bounded organelle	CC	0.711275	0.848721	2	468	59	14759	Over	4	evm.TU.scaffold_187.1,evm.TU.scaffold_5.257
GO:0043232	intracellular non-membrane-bounded organelle	CC	0.711275	0.848721	2	468	59	14759	Over	4	evm.TU.scaffold_187.1,evm.TU.scaffold_5.257
GO:0007186	G protein-coupled receptor signaling pathway	BP	0.714624	0.848721	2	474	59	14759	Over	4	evm.TU.scaffold_4.169,evm.TU.scaffold_310.11
GO:0005509	calcium ion binding	MF	0.716302	0.848721	2	477	59	14759	Over	6	evm.TU.scaffold_1.298,evm.TU.scaffold_181.14
GO:0006355	regulation of transcription, DNA-templated	BP	0.72755	0.848721	1	557	59	14759	Under	6	evm.TU.scaffold_40.109
GO:1903506	regulation of nucleic acid-templated transcription	BP	0.72755	0.848721	1	557	59	14759	Under	7	evm.TU.scaffold_40.109
GO:2001141	regulation of RNA biosynthetic process	BP	0.72755	0.848721	1	557	59	14759	Under	6	evm.TU.scaffold_40.109
GO:0051252	regulation of RNA metabolic process	BP	0.727667	0.848721	1	558	59	14759	Under	5	evm.TU.scaffold_40.109
GO:0019219	regulation of nucleobase-containing compound metabolic process	BP	0.72803	0.848721	1	561	59	14759	Under	5	evm.TU.scaffold_40.109
GO:0010556	regulation of macromolecule biosynthetic process	BP	0.729637	0.848721	1	573	59	14759	Under	5	evm.TU.scaffold_40.109
GO:0031326	regulation of cellular biosynthetic process	BP	0.729637	0.848721	1	573	59	14759	Under	5	evm.TU.scaffold_40.109
GO:2000112	regulation of cellular macromolecule biosynthetic process	BP	0.729637	0.848721	1	573	59	14759	Under	6	evm.TU.scaffold_40.109
GO:0009889	regulation of biosynthetic process	BP	0.729781	0.848721	1	574	59	14759	Under	4	evm.TU.scaffold_40.109
GO:0010468	regulation of gene expression	BP	0.731318	0.848721	1	584	59	14759	Under	5	evm.TU.scaffold_40.109
GO:0005634	nucleus	CC	0.745987	0.862859	3	654	59	14759	Over	5	evm.TU.scaffold_647.1,evm.TU.scaffold_40.109,evm.TU.scaffold_0.235
GO:0050896	response to stimulus	BP	0.755013	0.870397	7	1448	59	14759	Over	2	evm.TU.scaffold_4.169,evm.TU.scaffold_0.429,evm.TU.scaffold_195.10,evm.TU.scaffold_310.11,evm.TU.scaffold_233.25,evm.TU.scaffold_13.240,evm.TU.scaffold_136.68
GO:0018130	heterocycle biosynthetic process	BP	0.769608	0.874124	2	755	59	14759	Under	5	evm.TU.scaffold_40.109,evm.TU.scaffold_352.22
GO:0019438	aromatic compound biosynthetic process	BP	0.769615	0.874124	2	744	59	14759	Under	5	evm.TU.scaffold_40.109,evm.TU.scaffold_352.22
GO:1901362	organic cyclic compound biosynthetic process	BP	0.769799	0.874124	2	768	59	14759	Under	5	evm.TU.scaffold_40.109,evm.TU.scaffold_352.22
GO:0140096	catalytic activity, acting on a protein	MF	0.77091	0.874124	4	1283	59	14759	Under	3	evm.TU.scaffold_1.298,evm.TU.scaffold_48.23,evm.TU.scaffold_647.1,evm.TU.scaffold_15.55
GO:0043167	ion binding	MF	0.772797	0.874124	10	2845	59	14759	Under	3	evm.TU.scaffold_1.298,evm.TU.scaffold_48.23,evm.TU.scaffold_449.3,evm.TU.scaffold_647.1,evm.TU.scaffold_27.232,evm.TU.scaffold_15.55,evm.TU.scaffold_133.44,evm.TU.scaffold_53.43,evm.TU.scaffold_136.68,evm.TU.scaffold_181.14
GO:0016772	transferase activity, transferring phosphorus-containing groups	MF	0.773361	0.874124	2	829	59	14759	Under	4	evm.TU.scaffold_48.23,evm.TU.scaffold_0.235
GO:0043231	intracellular membrane-bounded organelle	CC	0.77901	0.877651	4	878	59	14759	Over	4	evm.TU.scaffold_647.1,evm.TU.scaffold_72.34,evm.TU.scaffold_40.109,evm.TU.scaffold_0.235
GO:0003824	catalytic activity	MF	0.78403	0.880447	15	4113	59	14759	Under	2	evm.TU.scaffold_1.298,evm.TU.scaffold_48.23,evm.TU.scaffold_306.1,evm.TU.scaffold_449.3,evm.TU.scaffold_647.1,evm.TU.scaffold_72.34,asmbl_22929|g.35013,evm.TU.scaffold_15.55,evm.TU.scaffold_0.235,evm.TU.scaffold_48.205,evm.TU.scaffold_111.9,evm.TU.scaffold_352.22,evm.TU.scaffold_23.13,evm.TU.scaffold_53.43,evm.TU.scaffold_136.68
GO:0043227	membrane-bounded organelle	CC	0.789551	0.883787	4	943	59	14759	Over	4	evm.TU.scaffold_647.1,evm.TU.scaffold_72.34,evm.TU.scaffold_40.109,evm.TU.scaffold_0.235
GO:0007165	signal transduction	BP	0.811551	0.904575	5	1195	59	14759	Over	3	evm.TU.scaffold_4.169,evm.TU.scaffold_0.429,evm.TU.scaffold_310.11,evm.TU.scaffold_233.25,evm.TU.scaffold_136.68
GO:0023052	signaling	BP	0.813335	0.904575	5	1208	59	14759	Over	2	evm.TU.scaffold_4.169,evm.TU.scaffold_0.429,evm.TU.scaffold_310.11,evm.TU.scaffold_233.25,evm.TU.scaffold_136.68
GO:0008150	biological_process	BP	0.832545	0.922981	29	6927	59	14759	Over	1	evm.TU.scaffold_4.169,evm.TU.scaffold_1.298,evm.TU.scaffold_0.429,evm.TU.scaffold_195.10,evm.TU.scaffold_48.23,evm.TU.scaffold_188.1,evm.TU.scaffold_310.11,evm.TU.scaffold_290.4,evm.TU.scaffold_2.151,evm.TU.scaffold_449.3,evm.TU.scaffold_647.1,evm.TU.scaffold_92.20,evm.TU.scaffold_172.4,evm.TU.scaffold_50.30,evm.TU.scaffold_64.110,evm.TU.scaffold_16.214,evm.TU.scaffold_72.34,evm.TU.scaffold_40.10…
GO:0043229	intracellular organelle	CC	0.890512	0.984101	6	1301	59	14759	Over	3	evm.TU.scaffold_187.1,evm.TU.scaffold_5.257,evm.TU.scaffold_647.1,evm.TU.scaffold_72.34,evm.TU.scaffold_40.109,evm.TU.scaffold_0.235
GO:0003674	molecular_function	MF	0.899563	0.990948	51	12962	59	14759	Under	1	evm.TU.scaffold_4.169,evm.TU.scaffold_1.298,evm.TU.scaffold_0.429,evm.TU.scaffold_92.68,evm.TU.scaffold_187.1,evm.TU.scaffold_195.10,evm.TU.scaffold_48.23,evm.TU.scaffold_310.11,evm.TU.scaffold_290.4,evm.TU.scaffold_106.42,evm.TU.scaffold_306.1,evm.TU.scaffold_2.151,evm.TU.scaffold_449.3,evm.TU.scaffold_647.1,evm.TU.scaffold_350.12,evm.TU.scaffold_147.27,evm.TU.scaffold_1.60,evm.TU.scaffold_64.11…
GO:0005488	binding	MF	0.906654	0.995598	36	8770	59	14759	Over	2	evm.TU.scaffold_1.298,evm.TU.scaffold_92.68,evm.TU.scaffold_187.1,evm.TU.scaffold_195.10,evm.TU.scaffold_48.23,evm.TU.scaffold_106.42,evm.TU.scaffold_449.3,evm.TU.scaffold_647.1,evm.TU.scaffold_350.12,evm.TU.scaffold_147.27,evm.TU.scaffold_1.60,evm.TU.scaffold_64.110,evm.TU.scaffold_20.109,evm.TU.scaffold_107.30,evm.TU.scaffold_5.221,evm.TU.scaffold_27.232,evm.TU.scaffold_233.25,evm.TU.scaffold_1…
GO:0043226	organelle	CC	0.939346	1	6	1334	59	14759	Over	3	evm.TU.scaffold_187.1,evm.TU.scaffold_5.257,evm.TU.scaffold_647.1,evm.TU.scaffold_72.34,evm.TU.scaffold_40.109,evm.TU.scaffold_0.235
GO:0051234	establishment of localization	BP	1	1	5	1254	59	14759	Under	3	evm.TU.scaffold_290.4,evm.TU.scaffold_2.151,evm.TU.scaffold_16.214,evm.TU.scaffold_7.216,evm.TU.scaffold_136.68
GO:0065007	biological regulation	BP	1	1	8	2040	59	14759	Under	2	evm.TU.scaffold_4.169,evm.TU.scaffold_0.429,evm.TU.scaffold_188.1,evm.TU.scaffold_310.11,evm.TU.scaffold_64.110,evm.TU.scaffold_40.109,evm.TU.scaffold_233.25,evm.TU.scaffold_136.68
GO:0005622	intracellular	CC	1	1	7	1808	59	14759	Under	2	evm.TU.scaffold_187.1,evm.TU.scaffold_5.257,evm.TU.scaffold_647.1,evm.TU.scaffold_72.34,evm.TU.scaffold_40.109,evm.TU.scaffold_233.25,evm.TU.scaffold_0.235
GO:0051716	cellular response to stimulus	BP	1	1	5	1293	59	14759	Under	3	evm.TU.scaffold_4.169,evm.TU.scaffold_0.429,evm.TU.scaffold_310.11,evm.TU.scaffold_233.25,evm.TU.scaffold_136.68
GO:0050794	regulation of cellular process	BP	1	1	8	1959	59	14759	Over	3	evm.TU.scaffold_4.169,evm.TU.scaffold_0.429,evm.TU.scaffold_188.1,evm.TU.scaffold_310.11,evm.TU.scaffold_64.110,evm.TU.scaffold_40.109,evm.TU.scaffold_233.25,evm.TU.scaffold_136.68
GO:0051179	localization	BP	1	1	5	1282	59	14759	Under	2	evm.TU.scaffold_290.4,evm.TU.scaffold_2.151,evm.TU.scaffold_16.214,evm.TU.scaffold_7.216,evm.TU.scaffold_136.68
GO:0006810	transport	BP	1	1	5	1251	59	14759	Under	4	evm.TU.scaffold_290.4,evm.TU.scaffold_2.151,evm.TU.scaffold_16.214,evm.TU.scaffold_7.216,evm.TU.scaffold_136.68
GO:0050789	regulation of biological process	BP	1	1	8	1990	59	14759	Over	2	evm.TU.scaffold_4.169,evm.TU.scaffold_0.429,evm.TU.scaffold_188.1,evm.TU.scaffold_310.11,evm.TU.scaffold_64.110,evm.TU.scaffold_40.109,evm.TU.scaffold_233.25,evm.TU.scaffold_136.68
GO:0005198	structural molecule activity	MF	1	1	1	290	59	14759	Under	2	evm.TU.scaffold_187.1
GO:0005737	cytoplasm	CC	1	1	2	537	59	14759	Under	3	evm.TU.scaffold_72.34,evm.TU.scaffold_233.25
GO:0044281	small molecule metabolic process	BP	1	1	1	337	59	14759	Under	3	evm.TU.scaffold_352.22
GO:0001882	nucleoside binding	MF	1	1	1	343	59	14759	Under	4	evm.TU.scaffold_136.68
GO:0071705	nitrogen compound transport	BP	1	1	1	290	59	14759	Under	5	evm.TU.scaffold_136.68
GO:0008270	zinc ion binding	MF	1	1	2	504	59	14759	Under	7	evm.TU.scaffold_1.298,evm.TU.scaffold_27.232
GO:0007154	cell communication	BP	1	1	5	1235	59	14759	Over	3	evm.TU.scaffold_4.169,evm.TU.scaffold_0.429,evm.TU.scaffold_310.11,evm.TU.scaffold_233.25,evm.TU.scaffold_136.68
GO:0008324	cation transmembrane transporter activity	MF	1	1	1	253	59	14759	Under	5	evm.TU.scaffold_2.151
GO:0034654	nucleobase-containing compound biosynthetic process	BP	1	1	2	720	59	14759	Under	5	evm.TU.scaffold_40.109,evm.TU.scaffold_352.22
GO:0016462	pyrophosphatase activity	MF	1	1	1	408	59	14759	Under	6	evm.TU.scaffold_136.68
GO:0016817	hydrolase activity, acting on acid anhydrides	MF	1	1	1	418	59	14759	Under	4	evm.TU.scaffold_136.68
GO:0016818	hydrolase activity, acting on acid anhydrides, in phosphorus-containing anhydrides	MF	1	1	1	416	59	14759	Under	5	evm.TU.scaffold_136.68
GO:0017111	nucleoside-triphosphatase activity	MF	1	1	1	399	59	14759	Under	7	evm.TU.scaffold_136.68
GO:0019001	guanyl nucleotide binding	MF	1	1	1	350	59	14759	Under	6	evm.TU.scaffold_136.68
GO:0032561	guanyl ribonucleotide binding	MF	1	1	1	345	59	14759	Under	6	evm.TU.scaffold_136.68
GO:0008104	protein localization	BP	1	1	1	248	59	14759	Over	4	evm.TU.scaffold_136.68
GO:0033036	macromolecule localization	BP	1	1	1	282	59	14759	Under	3	evm.TU.scaffold_136.68
GO:0005525	GTP binding	MF	1	1	1	342	59	14759	Under	6	evm.TU.scaffold_136.68
GO:0001883	purine nucleoside binding	MF	1	1	1	342	59	14759	Under	5	evm.TU.scaffold_136.68
GO:0032549	ribonucleoside binding	MF	1	1	1	342	59	14759	Under	5	evm.TU.scaffold_136.68
GO:0032550	purine ribonucleoside binding	MF	1	1	1	342	59	14759	Under	6	evm.TU.scaffold_136.68
GO:0071702	organic substance transport	BP	1	1	1	342	59	14759	Under	5	evm.TU.scaffold_136.68

## Sheet: gill-down-only-96DEG
GO_ID	GO_Term	GO_Class	Pvalue	AdjustedPv	x1	x2	n	N	EnrichDirect	GOlevl	GeneID
GO:0016538	cyclin-dependent protein serine/threonine kinase regulator activity	MF	0.000814543	0.131536	2	10	64	14759	Over	6	evm.TU.scaffold_227.39,evm.TU.scaffold_61.125
GO:0005694	chromosome	CC	0.00118784	0.131536	4	107	64	14759	Over	5	evm.TU.scaffold_419.12,evm.TU.scaffold_206.38,evm.TU.scaffold_164.48,evm.TU.scaffold_131.72
GO:0006260	DNA replication	BP	0.00147703	0.131536	3	52	64	14759	Over	6	evm.TU.scaffold_85.21,evm.TU.scaffold_136.39,evm.TU.scaffold_174.15
GO:0044815	DNA packaging complex	CC	0.00182995	0.131536	3	56	64	14759	Over	3	evm.TU.scaffold_419.12,evm.TU.scaffold_206.38,evm.TU.scaffold_131.72
GO:0007049	cell cycle	BP	0.00216685	0.131536	4	126	64	14759	Over	3	evm.TU.scaffold_206.38,evm.TU.scaffold_164.48,evm.TU.scaffold_227.39,evm.TU.scaffold_61.125
GO:0003887	DNA-directed DNA polymerase activity	MF	0.00241402	0.131536	2	17	64	14759	Over	5	evm.TU.scaffold_85.21,evm.TU.scaffold_174.15
GO:0034061	DNA polymerase activity	MF	0.00368616	0.131536	2	21	64	14759	Over	4	evm.TU.scaffold_85.21,evm.TU.scaffold_174.15
GO:0034154	toll-like receptor 7 signaling pathway	BP	0.00433634	0.131536	1	1	64	14759	Over	6	evm.TU.scaffold_194.14
GO:0033567	DNA replication, Okazaki fragment processing	BP	0.00433634	0.131536	1	1	64	14759	Over	6	evm.TU.scaffold_136.39
GO:0006271	DNA strand elongation involved in DNA replication	BP	0.00433634	0.131536	1	1	64	14759	Over	7	evm.TU.scaffold_136.39
GO:0006273	lagging strand elongation	BP	0.00433634	0.131536	1	1	64	14759	Over	8	evm.TU.scaffold_136.39
GO:0022616	DNA strand elongation	BP	0.00433634	0.131536	1	1	64	14759	Over	6	evm.TU.scaffold_136.39
GO:0140097	catalytic activity, acting on DNA	MF	0.00521593	0.146046	3	81	64	14759	Over	3	evm.TU.scaffold_85.21,evm.TU.scaffold_136.39,evm.TU.scaffold_174.15
GO:0019887	protein kinase regulator activity	MF	0.00562582	0.146271	2	26	64	14759	Over	5	evm.TU.scaffold_227.39,evm.TU.scaffold_61.125
GO:0019207	kinase regulator activity	MF	0.00744658	0.175006	2	30	64	14759	Over	4	evm.TU.scaffold_227.39,evm.TU.scaffold_61.125
GO:0003727	single-stranded RNA binding	MF	0.00865416	0.175006	1	2	64	14759	Over	6	evm.TU.scaffold_194.14
GO:0017108	5'-flap endonuclease activity	MF	0.00865416	0.175006	1	2	64	14759	Over	7	evm.TU.scaffold_136.39
GO:0048256	flap endonuclease activity	MF	0.00865416	0.175006	1	2	64	14759	Over	6	evm.TU.scaffold_136.39
GO:0004252	serine-type endopeptidase activity	MF	0.010045	0.188604	2	35	64	14759	Over	7	evm.TU.scaffold_8.217,evm.TU.scaffold_111.92
GO:0008241	peptidyl-dipeptidase activity	MF	0.0129536	0.188604	1	3	64	14759	Over	7	evm.TU.scaffold_14.207
GO:0000796	condensin complex	CC	0.0129536	0.188604	1	3	64	14759	Over	4	evm.TU.scaffold_206.38
GO:0051607	defense response to virus	BP	0.0129536	0.188604	1	3	64	14759	Over	4	evm.TU.scaffold_194.14
GO:0017080	sodium channel regulator activity	MF	0.0129536	0.188604	1	3	64	14759	Over	4	evm.TU.scaffold_62.73
GO:0009615	response to virus	BP	0.0129536	0.188604	1	3	64	14759	Over	4	evm.TU.scaffold_194.14
GO:0016247	channel regulator activity	MF	0.0129536	0.188604	1	3	64	14759	Over	3	evm.TU.scaffold_62.73
GO:0005506	iron ion binding	MF	0.0145726	0.204017	3	118	64	14759	Over	7	evm.TU.scaffold_32.35,evm.TU.scaffold_759.1,evm.TU.scaffold_250.3
GO:0007076	mitotic chromosome condensation	BP	0.0172346	0.214187	1	4	64	14759	Over	5	evm.TU.scaffold_206.38
GO:0008063	Toll signaling pathway	BP	0.0172346	0.214187	1	4	64	14759	Over	5	evm.TU.scaffold_266.10
GO:0030261	chromosome condensation	BP	0.0172346	0.214187	1	4	64	14759	Over	9	evm.TU.scaffold_206.38
GO:0005667	transcription regulator complex	CC	0.0176528	0.214187	2	47	64	14759	Over	3	evm.TU.scaffold_184.31,evm.TU.scaffold_0.155
GO:0022402	cell cycle process	BP	0.019839	0.2145	2	50	64	14759	Over	3	evm.TU.scaffold_206.38,evm.TU.scaffold_227.39
GO:0008236	serine-type peptidase activity	MF	0.0205918	0.2145	2	51	64	14759	Over	6	evm.TU.scaffold_8.217,evm.TU.scaffold_111.92
GO:0016825	hydrolase activity, acting on acid phosphorus-nitrogen bonds	MF	0.0205918	0.2145	2	51	64	14759	Over	4	evm.TU.scaffold_8.217,evm.TU.scaffold_111.92
GO:0017171	serine hydrolase activity	MF	0.0205918	0.2145	2	51	64	14759	Over	5	evm.TU.scaffold_8.217,evm.TU.scaffold_111.92
GO:0002755	MyD88-dependent toll-like receptor signaling pathway	BP	0.0214973	0.2145	1	5	64	14759	Over	6	evm.TU.scaffold_194.14
GO:0000786	nucleosome	CC	0.0221327	0.2145	2	53	64	14759	Over	4	evm.TU.scaffold_419.12,evm.TU.scaffold_131.72
GO:0032993	protein-DNA complex	CC	0.0229206	0.2145	2	54	64	14759	Over	3	evm.TU.scaffold_419.12,evm.TU.scaffold_131.72
GO:0006476	protein deacetylation	BP	0.0257419	0.2145	1	6	64	14759	Over	8	evm.TU.scaffold_132.78
GO:0004861	cyclin-dependent protein serine/threonine kinase inhibitor activity	MF	0.0257419	0.2145	1	6	64	14759	Over	7	evm.TU.scaffold_227.39
GO:0007050	cell cycle arrest	BP	0.0257419	0.2145	1	6	64	14759	Over	4	evm.TU.scaffold_227.39
GO:0035601	protein deacylation	BP	0.0257419	0.2145	1	6	64	14759	Over	7	evm.TU.scaffold_132.78
GO:0098732	macromolecule deacylation	BP	0.0257419	0.2145	1	6	64	14759	Over	6	evm.TU.scaffold_132.78
GO:0016888	endodeoxyribonuclease activity, producing 5'-phosphomonoesters	MF	0.0257419	0.2145	1	6	64	14759	Over	6	evm.TU.scaffold_136.39
GO:0030234	enzyme regulator activity	MF	0.0259286	0.2145	3	147	64	14759	Over	3	evm.TU.scaffold_20.192,evm.TU.scaffold_227.39,evm.TU.scaffold_61.125
GO:0002221	pattern recognition receptor signaling pathway	BP	0.0299683	0.226188	1	7	64	14759	Over	4	evm.TU.scaffold_194.14
GO:0002224	toll-like receptor signaling pathway	BP	0.0299683	0.226188	1	7	64	14759	Over	5	evm.TU.scaffold_194.14
GO:0000785	chromatin	CC	0.0314129	0.226188	2	64	64	14759	Over	3	evm.TU.scaffold_419.12,evm.TU.scaffold_131.72
GO:0016779	nucleotidyltransferase activity	MF	0.0314129	0.226188	2	64	64	14759	Over	5	evm.TU.scaffold_85.21,evm.TU.scaffold_174.15
GO:0098772	molecular function regulator	MF	0.0337843	0.226188	5	415	64	14759	Over	2	evm.TU.scaffold_20.192,evm.TU.scaffold_62.73,evm.TU.scaffold_100.74,evm.TU.scaffold_227.39,evm.TU.scaffold_61.125
GO:0004869	cysteine-type endopeptidase inhibitor activity	MF	0.0341767	0.226188	1	8	64	14759	Over	7	evm.TU.scaffold_20.192
GO:0004970	ionotropic glutamate receptor activity	MF	0.0341767	0.226188	1	8	64	14759	Over	6	evm.TU.scaffold_86.14
GO:0098542	defense response to other organism	BP	0.0341767	0.226188	1	8	64	14759	Over	4	evm.TU.scaffold_194.14
GO:0008066	glutamate receptor activity	MF	0.0341767	0.226188	1	8	64	14759	Over	5	evm.TU.scaffold_86.14
GO:0022824	transmitter-gated ion channel activity	MF	0.0341767	0.226188	1	8	64	14759	Over	6	evm.TU.scaffold_86.14
GO:0022835	transmitter-gated channel activity	MF	0.0341767	0.226188	1	8	64	14759	Over	5	evm.TU.scaffold_86.14
GO:0043207	response to external biotic stimulus	BP	0.0383671	0.236706	1	9	64	14759	Over	4	evm.TU.scaffold_194.14
GO:0051707	response to other organism	BP	0.0383671	0.236706	1	9	64	14759	Over	3	evm.TU.scaffold_194.14
GO:0004520	endodeoxyribonuclease activity	MF	0.0383671	0.236706	1	9	64	14759	Over	5	evm.TU.scaffold_136.39
GO:0030291	protein serine/threonine kinase inhibitor activity	MF	0.0383671	0.236706	1	9	64	14759	Over	7	evm.TU.scaffold_227.39
GO:0004857	enzyme inhibitor activity	MF	0.040946	0.238222	2	74	64	14759	Over	4	evm.TU.scaffold_20.192,evm.TU.scaffold_227.39
GO:0000070	mitotic sister chromatid segregation	BP	0.0425396	0.238222	1	10	64	14759	Over	5	evm.TU.scaffold_206.38
GO:0000819	sister chromatid segregation	BP	0.0425396	0.238222	1	10	64	14759	Over	5	evm.TU.scaffold_206.38
GO:0030594	neurotransmitter receptor activity	MF	0.0425396	0.238222	1	10	64	14759	Over	4	evm.TU.scaffold_86.14
GO:0004860	protein kinase inhibitor activity	MF	0.0425396	0.238222	1	10	64	14759	Over	6	evm.TU.scaffold_227.39
GO:0019210	kinase inhibitor activity	MF	0.0425396	0.238222	1	10	64	14759	Over	5	evm.TU.scaffold_227.39
GO:0032991	protein-containing complex	CC	0.0442937	0.239391	7	755	64	14759	Over	2	evm.TU.scaffold_419.12,evm.TU.scaffold_206.38,evm.TU.scaffold_184.31,evm.TU.scaffold_0.155,evm.TU.scaffold_29.31,evm.TU.scaffold_62.73,evm.TU.scaffold_131.72
GO:0009790	embryo development	BP	0.0466943	0.239391	1	11	64	14759	Over	4	evm.TU.scaffold_4.364
GO:0001518	voltage-gated sodium channel complex	CC	0.0466943	0.239391	1	11	64	14759	Over	5	evm.TU.scaffold_62.73
GO:0002252	immune effector process	BP	0.0466943	0.239391	1	11	64	14759	Over	3	evm.TU.scaffold_194.14
GO:0016893	endonuclease activity, active with either ribo- or deoxyribonucleic acids and producing 5'-phosphomonoesters	MF	0.0466943	0.239391	1	11	64	14759	Over	7	evm.TU.scaffold_136.39
GO:0034706	sodium channel complex	CC	0.0466943	0.239391	1	11	64	14759	Over	7	evm.TU.scaffold_62.73
GO:0020037	heme binding	MF	0.0492537	0.246701	2	82	64	14759	Over	4	evm.TU.scaffold_759.1,evm.TU.scaffold_250.3
GO:0006400	tRNA modification	BP	0.0508313	0.246701	1	12	64	14759	Over	7	evm.TU.scaffold_20.68
GO:0000775	chromosome, centromeric region	CC	0.0508313	0.246701	1	12	64	14759	Over	4	evm.TU.scaffold_164.48
GO:0006261	DNA-dependent DNA replication	BP	0.0508313	0.246701	1	12	64	14759	Over	7	evm.TU.scaffold_136.39
GO:0046906	tetrapyrrole binding	MF	0.0536178	0.256436	2	86	64	14759	Over	4	evm.TU.scaffold_759.1,evm.TU.scaffold_250.3
GO:0000793	condensed chromosome	CC	0.0549505	0.256436	1	13	64	14759	Over	6	evm.TU.scaffold_206.38
GO:0140014	mitotic nuclear division	BP	0.0549505	0.256436	1	13	64	14759	Over	5	evm.TU.scaffold_206.38
GO:0098813	nuclear chromosome segregation	BP	0.0590522	0.272089	1	14	64	14759	Over	4	evm.TU.scaffold_206.38
GO:0007059	chromosome segregation	BP	0.0631363	0.283724	1	15	64	14759	Over	3	evm.TU.scaffold_206.38
GO:0044419	interspecies interaction between organisms	BP	0.0631363	0.283724	1	15	64	14759	Over	2	evm.TU.scaffold_194.14
GO:0000280	nuclear division	BP	0.067203	0.291213	1	16	64	14759	Over	7	evm.TU.scaffold_206.38
GO:0004536	deoxyribonuclease activity	MF	0.067203	0.291213	1	16	64	14759	Over	4	evm.TU.scaffold_136.39
GO:0098687	chromosomal region	CC	0.067203	0.291213	1	16	64	14759	Over	3	evm.TU.scaffold_164.48
GO:0034645	cellular macromolecule biosynthetic process	BP	0.0682802	0.292283	8	961	64	14759	Over	5	evm.TU.scaffold_184.31,evm.TU.scaffold_85.21,evm.TU.scaffold_0.155,evm.TU.scaffold_130.69,evm.TU.scaffold_10.335,evm.TU.scaffold_136.39,evm.TU.scaffold_174.15,evm.TU.scaffold_23.143
GO:0006508	proteolysis	BP	0.0690559	0.292283	4	357	64	14759	Over	5	evm.TU.scaffold_14.207,evm.TU.scaffold_413.10,evm.TU.scaffold_8.217,evm.TU.scaffold_111.92
GO:0009059	macromolecule biosynthetic process	BP	0.0700112	0.29292	8	969	64	14759	Over	5	evm.TU.scaffold_184.31,evm.TU.scaffold_85.21,evm.TU.scaffold_0.155,evm.TU.scaffold_130.69,evm.TU.scaffold_10.335,evm.TU.scaffold_136.39,evm.TU.scaffold_174.15,evm.TU.scaffold_23.143
GO:0009607	response to biotic stimulus	BP	0.0712523	0.294726	1	17	64	14759	Over	3	evm.TU.scaffold_194.14
GO:0004175	endopeptidase activity	MF	0.0740595	0.294967	3	225	64	14759	Over	6	evm.TU.scaffold_413.10,evm.TU.scaffold_8.217,evm.TU.scaffold_111.92
GO:0016702	oxidoreductase activity, acting on single donors with incorporation of molecular oxygen, incorporation of two atoms of oxygen	MF	0.0752843	0.294967	1	18	64	14759	Over	5	evm.TU.scaffold_32.35
GO:0006323	DNA packaging	BP	0.0752843	0.294967	1	18	64	14759	Over	8	evm.TU.scaffold_206.38
GO:0045786	negative regulation of cell cycle	BP	0.0752843	0.294967	1	18	64	14759	Over	4	evm.TU.scaffold_227.39
GO:0070011	peptidase activity, acting on L-amino acid peptides	MF	0.0753625	0.294967	4	368	64	14759	Over	5	evm.TU.scaffold_14.207,evm.TU.scaffold_413.10,evm.TU.scaffold_8.217,evm.TU.scaffold_111.92
GO:0006413	translational initiation	BP	0.0792991	0.303818	1	19	64	14759	Over	4	evm.TU.scaffold_130.69
GO:0016701	oxidoreductase activity, acting on single donors with incorporation of molecular oxygen	MF	0.0792991	0.303818	1	19	64	14759	Over	4	evm.TU.scaffold_32.35
GO:0008233	peptidase activity	MF	0.0801279	0.303818	4	376	64	14759	Over	4	evm.TU.scaffold_14.207,evm.TU.scaffold_413.10,evm.TU.scaffold_8.217,evm.TU.scaffold_111.92
GO:0005319	lipid transporter activity	MF	0.0832967	0.309388	1	20	64	14759	Over	3	evm.TU.scaffold_240.40
GO:0048285	organelle fission	BP	0.0832967	0.309388	1	20	64	14759	Over	6	evm.TU.scaffold_206.38
GO:0071103	DNA conformation change	BP	0.0872773	0.320898	1	21	64	14759	Over	7	evm.TU.scaffold_206.38
GO:0098797	plasma membrane protein complex	CC	0.0888701	0.323487	2	115	64	14759	Over	4	evm.TU.scaffold_29.31,evm.TU.scaffold_62.73
GO:0008375	acetylglucosaminyltransferase activity	MF	0.0912408	0.325604	1	22	64	14759	Over	6	evm.TU.scaffold_100.33
GO:0009605	response to external stimulus	BP	0.0912408	0.325604	1	22	64	14759	Over	3	evm.TU.scaffold_194.14
GO:0051287	NAD binding	MF	0.0951873	0.333515	1	23	64	14759	Over	5	evm.TU.scaffold_132.78
GO:0048037	cofactor binding	MF	0.09529	0.333515	3	251	64	14759	Over	3	evm.TU.scaffold_132.78,evm.TU.scaffold_759.1,evm.TU.scaffold_250.3
GO:1903047	mitotic cell cycle process	BP	0.099117	0.337864	1	24	64	14759	Over	4	evm.TU.scaffold_206.38
GO:0006952	defense response	BP	0.099117	0.337864	1	24	64	14759	Over	4	evm.TU.scaffold_194.14
GO:0016811	hydrolase activity, acting on carbon-nitrogen (but not peptide) bonds, in linear amides	MF	0.10303	0.337864	1	25	64	14759	Over	5	evm.TU.scaffold_132.78
GO:0005922	connexin complex	CC	0.10303	0.337864	1	25	64	14759	Over	5	evm.TU.scaffold_29.31
GO:0004519	endonuclease activity	MF	0.10303	0.337864	1	25	64	14759	Over	6	evm.TU.scaffold_136.39
GO:0034702	ion channel complex	CC	0.10303	0.337864	1	25	64	14759	Over	5	evm.TU.scaffold_62.73
GO:0034703	cation channel complex	CC	0.10303	0.337864	1	25	64	14759	Over	6	evm.TU.scaffold_62.73
GO:0000278	mitotic cell cycle	BP	0.110806	0.360118	1	27	64	14759	Over	4	evm.TU.scaffold_206.38
GO:0003743	translation initiation factor activity	MF	0.114669	0.365007	1	28	64	14759	Over	5	evm.TU.scaffold_130.69
GO:0008033	tRNA processing	BP	0.114669	0.365007	1	28	64	14759	Over	8	evm.TU.scaffold_20.68
GO:0016787	hydrolase activity	MF	0.115318	0.365007	10	1354	64	14759	Over	3	evm.TU.scaffold_14.207,evm.TU.scaffold_132.78,evm.TU.scaffold_413.10,evm.TU.scaffold_10.50,evm.TU.scaffold_78.65,evm.TU.scaffold_136.39,evm.TU.scaffold_20.68,evm.TU.scaffold_8.217,evm.TU.scaffold_111.92,evm.TU.scaffold_33.158
GO:0005921	gap junction	CC	0.118515	0.371892	1	29	64	14759	Over	6	evm.TU.scaffold_29.31
GO:0008237	metallopeptidase activity	MF	0.123325	0.383678	2	140	64	14759	Over	6	evm.TU.scaffold_14.207,evm.TU.scaffold_413.10
GO:0006793	phosphorus metabolic process	BP	0.127918	0.384584	1	960	64	14759	Under	4	evm.TU.scaffold_179.26
GO:0006796	phosphate-containing compound metabolic process	BP	0.127924	0.384584	1	958	64	14759	Under	5	evm.TU.scaffold_179.26
GO:0006869	lipid transport	BP	0.129956	0.384584	1	32	64	14759	Over	5	evm.TU.scaffold_240.40
GO:0005234	extracellularly glutamate-gated ion channel activity	MF	0.129956	0.384584	1	32	64	14759	Over	9	evm.TU.scaffold_86.14
GO:0010876	lipid localization	BP	0.129956	0.384584	1	32	64	14759	Over	4	evm.TU.scaffold_240.40
GO:0005231	excitatory extracellular ligand-gated ion channel activity	MF	0.129956	0.384584	1	32	64	14759	Over	8	evm.TU.scaffold_86.14
GO:1902495	transmembrane transporter complex	CC	0.133737	0.389441	1	33	64	14759	Over	4	evm.TU.scaffold_62.73
GO:1990351	transporter complex	CC	0.133737	0.389441	1	33	64	14759	Over	3	evm.TU.scaffold_62.73
GO:0006814	sodium ion transport	BP	0.14125	0.402853	1	35	64	14759	Over	8	evm.TU.scaffold_62.73
GO:0003700	DNA-binding transcription factor activity	MF	0.144075	0.402853	3	303	64	14759	Over	3	evm.TU.scaffold_184.31,evm.TU.scaffold_0.155,evm.TU.scaffold_23.143
GO:0043228	non-membrane-bounded organelle	CC	0.14492	0.402853	4	468	64	14759	Over	4	evm.TU.scaffold_419.12,evm.TU.scaffold_206.38,evm.TU.scaffold_164.48,evm.TU.scaffold_131.72
GO:0043232	intracellular non-membrane-bounded organelle	CC	0.14492	0.402853	4	468	64	14759	Over	4	evm.TU.scaffold_419.12,evm.TU.scaffold_206.38,evm.TU.scaffold_164.48,evm.TU.scaffold_131.72
GO:0004114	3',5'-cyclic-nucleotide phosphodiesterase activity	MF	0.144983	0.402853	1	36	64	14759	Over	8	evm.TU.scaffold_33.158
GO:0004112	cyclic-nucleotide phosphodiesterase activity	MF	0.144983	0.402853	1	36	64	14759	Over	7	evm.TU.scaffold_33.158
GO:0005615	extracellular space	CC	0.156085	0.427181	1	39	64	14759	Over	3	evm.TU.scaffold_178.53
GO:0009451	RNA modification	BP	0.156085	0.427181	1	39	64	14759	Over	6	evm.TU.scaffold_20.68
GO:0005886	plasma membrane	CC	0.157374	0.427493	2	163	64	14759	Over	4	evm.TU.scaffold_29.31,evm.TU.scaffold_62.73
GO:0140110	transcription regulator activity	MF	0.169995	0.456788	3	328	64	14759	Over	2	evm.TU.scaffold_184.31,evm.TU.scaffold_0.155,evm.TU.scaffold_23.143
GO:0034470	ncRNA processing	BP	0.170668	0.456788	1	43	64	14759	Over	7	evm.TU.scaffold_20.68
GO:0008083	growth factor activity	MF	0.174275	0.459682	1	44	64	14759	Over	6	evm.TU.scaffold_100.74
GO:0008194	UDP-glycosyltransferase activity	MF	0.174275	0.459682	1	44	64	14759	Over	5	evm.TU.scaffold_100.33
GO:0043170	macromolecule metabolic process	BP	0.182369	0.477257	15	2433	64	14759	Over	4	evm.TU.scaffold_14.207,evm.TU.scaffold_132.78,evm.TU.scaffold_184.31,evm.TU.scaffold_85.21,evm.TU.scaffold_413.10,evm.TU.scaffold_0.155,evm.TU.scaffold_130.69,evm.TU.scaffold_10.335,evm.TU.scaffold_136.39,evm.TU.scaffold_174.15,evm.TU.scaffold_179.26,evm.TU.scaffold_20.68,evm.TU.scaffold_23.143,evm.TU.scaffold_8.217,evm.TU.scaffold_111.92
GO:0071944	cell periphery	CC	0.18356	0.477257	2	180	64	14759	Over	3	evm.TU.scaffold_29.31,evm.TU.scaffold_62.73
GO:0004866	endopeptidase inhibitor activity	MF	0.188548	0.483134	1	48	64	14759	Over	6	evm.TU.scaffold_20.192
GO:0061135	endopeptidase regulator activity	MF	0.188548	0.483134	1	48	64	14759	Over	5	evm.TU.scaffold_20.192
GO:0008238	exopeptidase activity	MF	0.192078	0.483134	1	49	64	14759	Over	6	evm.TU.scaffold_14.207
GO:0008135	translation factor activity, RNA binding	MF	0.195594	0.483134	1	50	64	14759	Over	4	evm.TU.scaffold_130.69
GO:0090079	translation regulator activity, nucleic acid binding	MF	0.195594	0.483134	1	50	64	14759	Over	3	evm.TU.scaffold_130.69
GO:0004518	nuclease activity	MF	0.195594	0.483134	1	50	64	14759	Over	5	evm.TU.scaffold_136.39
GO:0005230	extracellular ligand-gated ion channel activity	MF	0.195594	0.483134	1	50	64	14759	Over	7	evm.TU.scaffold_86.14
GO:0045182	translation regulator activity	MF	0.199094	0.483134	1	51	64	14759	Over	2	evm.TU.scaffold_130.69
GO:0030414	peptidase inhibitor activity	MF	0.199094	0.483134	1	51	64	14759	Over	5	evm.TU.scaffold_20.192
GO:0061134	peptidase regulator activity	MF	0.199094	0.483134	1	51	64	14759	Over	4	evm.TU.scaffold_20.192
GO:0005634	nucleus	CC	0.207947	0.501276	5	654	64	14759	Over	5	evm.TU.scaffold_419.12,evm.TU.scaffold_10.335,evm.TU.scaffold_23.143,evm.TU.scaffold_164.48,evm.TU.scaffold_227.39
GO:0006399	tRNA metabolic process	BP	0.212944	0.509946	1	55	64	14759	Over	8	evm.TU.scaffold_20.68
GO:0003924	GTPase activity	MF	0.21511	0.51142	2	200	64	14759	Over	8	evm.TU.scaffold_10.50,evm.TU.scaffold_20.68
GO:0005887	integral component of plasma membrane	CC	0.21637	0.51142	1	56	64	14759	Over	5	evm.TU.scaffold_62.73
GO:0031226	intrinsic component of plasma membrane	CC	0.219781	0.51308	1	57	64	14759	Over	4	evm.TU.scaffold_62.73
GO:0098796	membrane protein complex	CC	0.219891	0.51308	2	203	64	14759	Over	3	evm.TU.scaffold_29.31,evm.TU.scaffold_62.73
GO:0016705	oxidoreductase activity, acting on paired donors, with incorporation or reduction of molecular oxygen	MF	0.231084	0.535761	2	210	64	14759	Over	4	evm.TU.scaffold_759.1,evm.TU.scaffold_250.3
GO:0016810	hydrolase activity, acting on carbon-nitrogen (but not peptide) bonds	MF	0.23328	0.537429	1	61	64	14759	Over	4	evm.TU.scaffold_132.78
GO:0008144	drug binding	MF	0.2372	0.543024	2	1137	64	14759	Under	3	evm.TU.scaffold_78.65,evm.TU.scaffold_179.26
GO:0017111	nucleoside-triphosphatase activity	MF	0.249588	0.567814	3	399	64	14759	Over	7	evm.TU.scaffold_10.50,evm.TU.scaffold_78.65,evm.TU.scaffold_20.68
GO:0044249	cellular biosynthetic process	BP	0.251272	0.568092	8	1161	64	14759	Over	4	evm.TU.scaffold_184.31,evm.TU.scaffold_85.21,evm.TU.scaffold_0.155,evm.TU.scaffold_130.69,evm.TU.scaffold_10.335,evm.TU.scaffold_136.39,evm.TU.scaffold_174.15,evm.TU.scaffold_23.143
GO:0051726	regulation of cell cycle	BP	0.253098	0.568688	1	67	64	14759	Over	4	evm.TU.scaffold_227.39
GO:0016462	pyrophosphatase activity	MF	0.260112	0.577222	3	408	64	14759	Over	6	evm.TU.scaffold_10.50,evm.TU.scaffold_78.65,evm.TU.scaffold_20.68
GO:0008150	biological_process	BP	0.262679	0.577222	35	6927	64	14759	Over	1	evm.TU.scaffold_14.207,evm.TU.scaffold_132.78,evm.TU.scaffold_206.38,evm.TU.scaffold_266.10,evm.TU.scaffold_184.31,evm.TU.scaffold_85.21,evm.TU.scaffold_154.11,evm.TU.scaffold_413.10,evm.TU.scaffold_0.155,evm.TU.scaffold_4.364,evm.TU.scaffold_10.50,evm.TU.scaffold_29.31,evm.TU.scaffold_78.65,evm.TU.scaffold_240.40,evm.TU.scaffold_130.69,evm.TU.scaffold_194.14,evm.TU.scaffold_11.13,evm.TU.scaffold…
GO:0034660	ncRNA metabolic process	BP	0.262817	0.577222	1	70	64	14759	Over	7	evm.TU.scaffold_20.68
GO:0003723	RNA binding	MF	0.263239	0.577222	2	230	64	14759	Over	5	evm.TU.scaffold_130.69,evm.TU.scaffold_194.14
GO:1901576	organic substance biosynthetic process	BP	0.26575	0.579239	8	1175	64	14759	Over	4	evm.TU.scaffold_184.31,evm.TU.scaffold_85.21,evm.TU.scaffold_0.155,evm.TU.scaffold_130.69,evm.TU.scaffold_10.335,evm.TU.scaffold_136.39,evm.TU.scaffold_174.15,evm.TU.scaffold_23.143
GO:0015276	ligand-gated ion channel activity	MF	0.269227	0.579873	1	72	64	14759	Over	6	evm.TU.scaffold_86.14
GO:0022834	ligand-gated channel activity	MF	0.269227	0.579873	1	72	64	14759	Over	7	evm.TU.scaffold_86.14
GO:0006955	immune response	BP	0.275582	0.583208	1	74	64	14759	Over	3	evm.TU.scaffold_194.14
GO:0051276	chromosome organization	BP	0.275582	0.583208	1	74	64	14759	Over	6	evm.TU.scaffold_206.38
GO:0008081	phosphoric diester hydrolase activity	MF	0.275582	0.583208	1	74	64	14759	Over	6	evm.TU.scaffold_33.158
GO:0003777	microtubule motor activity	MF	0.288129	0.604809	1	78	64	14759	Over	9	evm.TU.scaffold_78.65
GO:0005575	cellular_component	CC	0.29149	0.604809	23	4306	64	14759	Over	1	evm.TU.scaffold_100.33,evm.TU.scaffold_178.53,evm.TU.scaffold_14.207,evm.TU.scaffold_419.12,evm.TU.scaffold_206.38,evm.TU.scaffold_184.31,evm.TU.scaffold_154.11,evm.TU.scaffold_0.155,evm.TU.scaffold_29.31,evm.TU.scaffold_130.69,evm.TU.scaffold_7.139,evm.TU.scaffold_194.14,evm.TU.scaffold_11.13,evm.TU.scaffold_10.335,evm.TU.scaffold_86.14,evm.TU.scaffold_133.48,evm.TU.scaffold_62.73,evm.TU.scaffol…
GO:0007018	microtubule-based movement	BP	0.294323	0.604809	1	80	64	14759	Over	4	evm.TU.scaffold_78.65
GO:0002376	immune system process	BP	0.297399	0.604809	1	81	64	14759	Over	2	evm.TU.scaffold_194.14
GO:0090304	nucleic acid metabolic process	BP	0.299636	0.604809	6	938	64	14759	Over	5	evm.TU.scaffold_184.31,evm.TU.scaffold_0.155,evm.TU.scaffold_10.335,evm.TU.scaffold_136.39,evm.TU.scaffold_20.68,evm.TU.scaffold_23.143
GO:0010467	gene expression	BP	0.300044	0.604809	6	939	64	14759	Over	5	evm.TU.scaffold_184.31,evm.TU.scaffold_0.155,evm.TU.scaffold_130.69,evm.TU.scaffold_10.335,evm.TU.scaffold_20.68,evm.TU.scaffold_23.143
GO:0009058	biosynthetic process	BP	0.305802	0.604809	8	1212	64	14759	Over	3	evm.TU.scaffold_184.31,evm.TU.scaffold_85.21,evm.TU.scaffold_0.155,evm.TU.scaffold_130.69,evm.TU.scaffold_10.335,evm.TU.scaffold_136.39,evm.TU.scaffold_174.15,evm.TU.scaffold_23.143
GO:0005911	cell-cell junction	CC	0.306551	0.604809	1	84	64	14759	Over	5	evm.TU.scaffold_29.31
GO:0006355	regulation of transcription, DNA-templated	BP	0.306588	0.604809	4	557	64	14759	Over	6	evm.TU.scaffold_184.31,evm.TU.scaffold_0.155,evm.TU.scaffold_10.335,evm.TU.scaffold_23.143
GO:1903506	regulation of nucleic acid-templated transcription	BP	0.306588	0.604809	4	557	64	14759	Over	7	evm.TU.scaffold_184.31,evm.TU.scaffold_0.155,evm.TU.scaffold_10.335,evm.TU.scaffold_23.143
GO:2001141	regulation of RNA biosynthetic process	BP	0.306588	0.604809	4	557	64	14759	Over	6	evm.TU.scaffold_184.31,evm.TU.scaffold_0.155,evm.TU.scaffold_10.335,evm.TU.scaffold_23.143
GO:0051252	regulation of RNA metabolic process	BP	0.307128	0.604809	4	558	64	14759	Over	5	evm.TU.scaffold_184.31,evm.TU.scaffold_0.155,evm.TU.scaffold_10.335,evm.TU.scaffold_23.143
GO:0019219	regulation of nucleobase-containing compound metabolic process	BP	0.308766	0.604809	4	561	64	14759	Over	5	evm.TU.scaffold_184.31,evm.TU.scaffold_0.155,evm.TU.scaffold_10.335,evm.TU.scaffold_23.143
GO:0003677	DNA binding	MF	0.31494	0.604809	6	973	64	14759	Over	5	evm.TU.scaffold_419.12,asmbl_68072|g.101397,evm.TU.scaffold_85.21,evm.TU.scaffold_174.15,evm.TU.scaffold_131.72,evm.TU.scaffold_10.189
GO:0010556	regulation of macromolecule biosynthetic process	BP	0.315558	0.604809	4	573	64	14759	Over	5	evm.TU.scaffold_184.31,evm.TU.scaffold_0.155,evm.TU.scaffold_10.335,evm.TU.scaffold_23.143
GO:0031326	regulation of cellular biosynthetic process	BP	0.315558	0.604809	4	573	64	14759	Over	5	evm.TU.scaffold_184.31,evm.TU.scaffold_0.155,evm.TU.scaffold_10.335,evm.TU.scaffold_23.143
GO:2000112	regulation of cellular macromolecule biosynthetic process	BP	0.315558	0.604809	4	573	64	14759	Over	6	evm.TU.scaffold_184.31,evm.TU.scaffold_0.155,evm.TU.scaffold_10.335,evm.TU.scaffold_23.143
GO:0009889	regulation of biosynthetic process	BP	0.316141	0.604809	4	574	64	14759	Over	4	evm.TU.scaffold_184.31,evm.TU.scaffold_0.155,evm.TU.scaffold_10.335,evm.TU.scaffold_23.143
GO:0070161	anchoring junction	CC	0.31857	0.604809	1	88	64	14759	Over	4	evm.TU.scaffold_29.31
GO:0004842	ubiquitin-protein transferase activity	MF	0.321542	0.604809	1	89	64	14759	Over	5	asmbl_19844|g.29883
GO:0010468	regulation of gene expression	BP	0.322105	0.604809	4	584	64	14759	Over	5	evm.TU.scaffold_184.31,evm.TU.scaffold_0.155,evm.TU.scaffold_10.335,evm.TU.scaffold_23.143
GO:0005102	signaling receptor binding	MF	0.322699	0.604809	2	267	64	14759	Over	4	evm.TU.scaffold_4.364,evm.TU.scaffold_100.74
GO:0019787	ubiquitin-like protein transferase activity	MF	0.324502	0.604809	1	90	64	14759	Over	4	asmbl_19844|g.29883
GO:0005524	ATP binding	MF	0.327001	0.604809	2	1066	64	14759	Under	4	evm.TU.scaffold_78.65,evm.TU.scaffold_179.26
GO:0032559	adenyl ribonucleotide binding	MF	0.327805	0.604809	2	1072	64	14759	Under	6	evm.TU.scaffold_78.65,evm.TU.scaffold_179.26
GO:0030554	adenyl nucleotide binding	MF	0.32899	0.604809	2	1080	64	14759	Under	6	evm.TU.scaffold_78.65,evm.TU.scaffold_179.26
GO:0007156	homophilic cell adhesion via plasma membrane adhesion molecules	BP	0.336215	0.611073	1	94	64	14759	Over	6	evm.TU.scaffold_154.11
GO:0043168	anion binding	MF	0.336965	0.611073	4	1585	64	14759	Under	4	evm.TU.scaffold_10.50,evm.TU.scaffold_78.65,evm.TU.scaffold_179.26,evm.TU.scaffold_20.68
GO:0098742	cell-cell adhesion via plasma-membrane adhesion molecules	BP	0.339112	0.611073	1	95	64	14759	Over	5	evm.TU.scaffold_154.11
GO:0006396	RNA processing	BP	0.339112	0.611073	1	95	64	14759	Over	6	evm.TU.scaffold_20.68
GO:0051171	regulation of nitrogen compound metabolic process	BP	0.342717	0.611515	4	616	64	14759	Over	4	evm.TU.scaffold_184.31,evm.TU.scaffold_0.155,evm.TU.scaffold_10.335,evm.TU.scaffold_23.143
GO:0080090	regulation of primary metabolic process	BP	0.342717	0.611515	4	616	64	14759	Over	4	evm.TU.scaffold_184.31,evm.TU.scaffold_0.155,evm.TU.scaffold_10.335,evm.TU.scaffold_23.143
GO:0098609	cell-cell adhesion	BP	0.344869	0.612338	1	97	64	14759	Over	4	evm.TU.scaffold_154.11
GO:0033036	macromolecule localization	BP	0.346543	0.612338	2	282	64	14759	Over	3	evm.TU.scaffold_10.50,evm.TU.scaffold_240.40
GO:0031323	regulation of cellular metabolic process	BP	0.349584	0.614728	4	626	64	14759	Over	4	evm.TU.scaffold_184.31,evm.TU.scaffold_0.155,evm.TU.scaffold_10.335,evm.TU.scaffold_23.143
GO:0060255	regulation of macromolecule metabolic process	BP	0.353792	0.616463	4	632	64	14759	Over	4	evm.TU.scaffold_184.31,evm.TU.scaffold_0.155,evm.TU.scaffold_10.335,evm.TU.scaffold_23.143
GO:0006351	transcription, DNA-templated	BP	0.355919	0.616463	4	635	64	14759	Over	6	evm.TU.scaffold_184.31,evm.TU.scaffold_0.155,evm.TU.scaffold_10.335,evm.TU.scaffold_23.143
GO:0097659	nucleic acid-templated transcription	BP	0.355919	0.616463	4	635	64	14759	Over	7	evm.TU.scaffold_184.31,evm.TU.scaffold_0.155,evm.TU.scaffold_10.335,evm.TU.scaffold_23.143
GO:0032774	RNA biosynthetic process	BP	0.357345	0.616463	4	637	64	14759	Over	6	evm.TU.scaffold_184.31,evm.TU.scaffold_0.155,evm.TU.scaffold_10.335,evm.TU.scaffold_23.143
GO:0019222	regulation of metabolic process	BP	0.361664	0.618156	4	643	64	14759	Over	3	evm.TU.scaffold_184.31,evm.TU.scaffold_0.155,evm.TU.scaffold_10.335,evm.TU.scaffold_23.143
GO:0046914	transition metal ion binding	MF	0.366039	0.618156	4	649	64	14759	Over	6	evm.TU.scaffold_132.78,evm.TU.scaffold_32.35,evm.TU.scaffold_759.1,evm.TU.scaffold_250.3
GO:0006928	movement of cell or subcellular component	BP	0.367405	0.618156	1	105	64	14759	Over	3	evm.TU.scaffold_78.65
GO:0006913	nucleocytoplasmic transport	BP	0.370167	0.618156	1	106	64	14759	Over	6	evm.TU.scaffold_10.50
GO:0051169	nuclear transport	BP	0.370167	0.618156	1	106	64	14759	Over	5	evm.TU.scaffold_10.50
GO:0048523	negative regulation of cellular process	BP	0.370167	0.618156	1	106	64	14759	Over	3	evm.TU.scaffold_227.39
GO:0016310	phosphorylation	BP	0.370635	0.618156	1	673	64	14759	Under	6	evm.TU.scaffold_179.26
GO:0016773	phosphotransferase activity, alcohol group as acceptor	MF	0.371912	0.618156	1	695	64	14759	Under	5	evm.TU.scaffold_179.26
GO:0016301	kinase activity	MF	0.374841	0.620192	1	718	64	14759	Under	5	evm.TU.scaffold_179.26
GO:0004222	metalloendopeptidase activity	MF	0.3811	0.627695	1	110	64	14759	Over	7	evm.TU.scaffold_413.10
GO:0015672	monovalent inorganic cation transport	BP	0.383804	0.629301	1	111	64	14759	Over	7	evm.TU.scaffold_62.73
GO:0016070	RNA metabolic process	BP	0.3937	0.641069	5	791	64	14759	Over	6	evm.TU.scaffold_184.31,evm.TU.scaffold_0.155,evm.TU.scaffold_10.335,evm.TU.scaffold_20.68,evm.TU.scaffold_23.143
GO:0016758	transferase activity, transferring hexosyl groups	MF	0.394504	0.641069	1	115	64	14759	Over	5	evm.TU.scaffold_100.33
GO:0048519	negative regulation of biological process	BP	0.407622	0.659442	1	120	64	14759	Over	2	evm.TU.scaffold_227.39
GO:0022836	gated channel activity	MF	0.410212	0.660695	1	121	64	14759	Over	6	evm.TU.scaffold_86.14
GO:0030545	receptor regulator activity	MF	0.428031	0.673903	1	128	64	14759	Over	3	evm.TU.scaffold_100.74
GO:0030546	signaling receptor activator activity	MF	0.428031	0.673903	1	128	64	14759	Over	4	evm.TU.scaffold_100.74
GO:0048018	receptor ligand activity	MF	0.428031	0.673903	1	128	64	14759	Over	5	evm.TU.scaffold_100.74
GO:0016818	hydrolase activity, acting on acid anhydrides, in phosphorus-containing anhydrides	MF	0.429323	0.673903	3	416	64	14759	Over	5	evm.TU.scaffold_10.50,evm.TU.scaffold_78.65,evm.TU.scaffold_20.68
GO:0016817	hydrolase activity, acting on acid anhydrides	MF	0.430259	0.673903	3	418	64	14759	Over	4	evm.TU.scaffold_10.50,evm.TU.scaffold_78.65,evm.TU.scaffold_20.68
GO:0007017	microtubule-based process	BP	0.430533	0.673903	1	129	64	14759	Over	3	evm.TU.scaffold_78.65
GO:0043231	intracellular membrane-bounded organelle	CC	0.431372	0.673903	5	878	64	14759	Over	4	evm.TU.scaffold_419.12,evm.TU.scaffold_10.335,evm.TU.scaffold_23.143,evm.TU.scaffold_164.48,evm.TU.scaffold_227.39
GO:0006464	cellular protein modification process	BP	0.43703	0.676913	2	910	64	14759	Under	6	evm.TU.scaffold_132.78,evm.TU.scaffold_179.26
GO:0036211	protein modification process	BP	0.43703	0.676913	2	910	64	14759	Under	5	evm.TU.scaffold_132.78,evm.TU.scaffold_179.26
GO:0044267	cellular protein metabolic process	BP	0.438878	0.676913	3	1196	64	14759	Under	5	evm.TU.scaffold_132.78,evm.TU.scaffold_130.69,evm.TU.scaffold_179.26
GO:0030054	cell junction	CC	0.44532	0.683951	1	135	64	14759	Over	3	evm.TU.scaffold_29.31
GO:0097367	carbohydrate derivative binding	MF	0.452773	0.692476	4	1449	64	14759	Under	3	evm.TU.scaffold_10.50,evm.TU.scaffold_78.65,evm.TU.scaffold_179.26,evm.TU.scaffold_20.68
GO:0050662	coenzyme binding	MF	0.457353	0.696297	1	140	64	14759	Over	4	evm.TU.scaffold_132.78
GO:0050794	regulation of cellular process	BP	0.459097	0.696297	11	1959	64	14759	Over	3	evm.TU.scaffold_266.10,evm.TU.scaffold_184.31,evm.TU.scaffold_0.155,evm.TU.scaffold_10.50,evm.TU.scaffold_194.14,evm.TU.scaffold_10.335,evm.TU.scaffold_23.143,evm.TU.scaffold_33.115,evm.TU.scaffold_40.42,evm.TU.scaffold_227.39,evm.TU.scaffold_33.158
GO:0055114	oxidation-reduction process	BP	0.468322	0.705633	3	484	64	14759	Over	3	evm.TU.scaffold_32.35,evm.TU.scaffold_759.1,evm.TU.scaffold_250.3
GO:0051213	dioxygenase activity	MF	0.469129	0.705633	1	145	64	14759	Over	4	evm.TU.scaffold_32.35
GO:0017076	purine nucleotide binding	MF	0.471315	0.706002	4	1430	64	14759	Under	5	evm.TU.scaffold_10.50,evm.TU.scaffold_78.65,evm.TU.scaffold_179.26,evm.TU.scaffold_20.68
GO:0030001	metal ion transport	BP	0.476074	0.707595	1	148	64	14759	Over	7	evm.TU.scaffold_62.73
GO:0006139	nucleobase-containing compound metabolic process	BP	0.476266	0.707595	6	1099	64	14759	Over	4	evm.TU.scaffold_184.31,evm.TU.scaffold_0.155,evm.TU.scaffold_10.335,evm.TU.scaffold_136.39,evm.TU.scaffold_20.68,evm.TU.scaffold_23.143
GO:0032553	ribonucleotide binding	MF	0.479305	0.708332	4	1422	64	14759	Under	4	evm.TU.scaffold_10.50,evm.TU.scaffold_78.65,evm.TU.scaffold_179.26,evm.TU.scaffold_20.68
GO:0003774	motor activity	MF	0.480654	0.708332	1	150	64	14759	Over	8	evm.TU.scaffold_78.65
GO:0032555	purine ribonucleotide binding	MF	0.484355	0.70878	4	1417	64	14759	Under	5	evm.TU.scaffold_10.50,evm.TU.scaffold_78.65,evm.TU.scaffold_179.26,evm.TU.scaffold_20.68
GO:0004888	transmembrane signaling receptor activity	MF	0.484852	0.70878	3	508	64	14759	Over	4	evm.TU.scaffold_194.14,evm.TU.scaffold_86.14,evm.TU.scaffold_40.42
GO:0006259	DNA metabolic process	BP	0.489696	0.711773	1	154	64	14759	Over	5	evm.TU.scaffold_136.39
GO:0050789	regulation of biological process	BP	0.49263	0.711773	11	1990	64	14759	Over	2	evm.TU.scaffold_266.10,evm.TU.scaffold_184.31,evm.TU.scaffold_0.155,evm.TU.scaffold_10.50,evm.TU.scaffold_194.14,evm.TU.scaffold_10.335,evm.TU.scaffold_23.143,evm.TU.scaffold_33.115,evm.TU.scaffold_40.42,evm.TU.scaffold_227.39,evm.TU.scaffold_33.158
GO:0035639	purine ribonucleoside triphosphate binding	MF	0.493554	0.711773	4	1408	64	14759	Under	5	evm.TU.scaffold_10.50,evm.TU.scaffold_78.65,evm.TU.scaffold_179.26,evm.TU.scaffold_20.68
GO:0036094	small molecule binding	MF	0.494721	0.711773	6	1922	64	14759	Under	3	evm.TU.scaffold_132.78,evm.TU.scaffold_10.50,asmbl_2349|g.3071,evm.TU.scaffold_78.65,evm.TU.scaffold_179.26,evm.TU.scaffold_20.68
GO:0007275	multicellular organism development	BP	0.500781	0.717655	1	159	64	14759	Over	3	evm.TU.scaffold_4.364
GO:0003674	molecular_function	MF	0.513006	0.73229	54	12962	64	14759	Under	1	evm.TU.scaffold_46.82,evm.TU.scaffold_100.33,evm.TU.scaffold_4.334,evm.TU.scaffold_14.207,evm.TU.scaffold_8.37,evm.TU.scaffold_132.78,evm.TU.scaffold_168.24,evm.TU.scaffold_419.12,asmbl_68072|g.101397,evm.TU.scaffold_184.31,evm.TU.scaffold_85.21,evm.TU.scaffold_94.70,evm.TU.scaffold_154.11,evm.TU.scaffold_343.3,evm.TU.scaffold_413.10,evm.TU.scaffold_173.4,evm.TU.scaffold_10.284,evm.TU.scaffold_0.…
GO:0022857	transmembrane transporter activity	MF	0.52039	0.739929	1	573	64	14759	Under	3	evm.TU.scaffold_86.14
GO:0004672	protein kinase activity	MF	0.52484	0.740703	1	618	64	14759	Under	4	evm.TU.scaffold_179.26
GO:0110165	cellular anatomical entity	CC	0.525269	0.740703	20	3978	64	14759	Over	2	evm.TU.scaffold_100.33,evm.TU.scaffold_178.53,evm.TU.scaffold_14.207,evm.TU.scaffold_419.12,evm.TU.scaffold_206.38,evm.TU.scaffold_154.11,evm.TU.scaffold_29.31,evm.TU.scaffold_130.69,evm.TU.scaffold_7.139,evm.TU.scaffold_194.14,evm.TU.scaffold_11.13,evm.TU.scaffold_10.335,evm.TU.scaffold_86.14,evm.TU.scaffold_133.48,evm.TU.scaffold_62.73,evm.TU.scaffold_23.143,evm.TU.scaffold_164.48,evm.TU.scaffo…
GO:0006468	protein phosphorylation	BP	0.527039	0.740703	1	630	64	14759	Under	7	evm.TU.scaffold_179.26
GO:0048856	anatomical structure development	BP	0.534684	0.748557	1	175	64	14759	Over	3	evm.TU.scaffold_4.364
GO:0006950	response to stress	BP	0.538759	0.75125	1	177	64	14759	Over	3	evm.TU.scaffold_194.14
GO:0007155	cell adhesion	BP	0.542799	0.75125	1	179	64	14759	Over	3	evm.TU.scaffold_154.11
GO:0022610	biological adhesion	BP	0.542799	0.75125	1	179	64	14759	Over	2	evm.TU.scaffold_154.11
GO:0065007	biological regulation	BP	0.548304	0.753691	11	2040	64	14759	Over	2	evm.TU.scaffold_266.10,evm.TU.scaffold_184.31,evm.TU.scaffold_0.155,evm.TU.scaffold_10.50,evm.TU.scaffold_194.14,evm.TU.scaffold_10.335,evm.TU.scaffold_23.143,evm.TU.scaffold_33.115,evm.TU.scaffold_40.42,evm.TU.scaffold_227.39,evm.TU.scaffold_33.158
GO:0007166	cell surface receptor signaling pathway	BP	0.548794	0.753691	1	182	64	14759	Over	4	evm.TU.scaffold_266.10
GO:0032502	developmental process	BP	0.550775	0.753691	1	183	64	14759	Over	2	evm.TU.scaffold_4.364
GO:0034654	nucleobase-containing compound biosynthetic process	BP	0.554576	0.756051	4	720	64	14759	Over	5	evm.TU.scaffold_184.31,evm.TU.scaffold_0.155,evm.TU.scaffold_10.335,evm.TU.scaffold_23.143
GO:0043167	ion binding	MF	0.559665	0.760142	10	2845	64	14759	Under	3	evm.TU.scaffold_132.78,evm.TU.scaffold_154.11,evm.TU.scaffold_10.50,evm.TU.scaffold_78.65,evm.TU.scaffold_32.35,evm.TU.scaffold_759.1,evm.TU.scaffold_393.22,evm.TU.scaffold_179.26,evm.TU.scaffold_20.68,evm.TU.scaffold_250.3
GO:0006412	translation	BP	0.564404	0.761141	1	190	64	14759	Over	6	evm.TU.scaffold_130.69
GO:0019438	aromatic compound biosynthetic process	BP	0.564583	0.761141	4	744	64	14759	Over	5	evm.TU.scaffold_184.31,evm.TU.scaffold_0.155,evm.TU.scaffold_10.335,evm.TU.scaffold_23.143
GO:0018130	heterocycle biosynthetic process	BP	0.569461	0.764885	4	755	64	14759	Over	5	evm.TU.scaffold_184.31,evm.TU.scaffold_0.155,evm.TU.scaffold_10.335,evm.TU.scaffold_23.143
GO:0043043	peptide biosynthetic process	BP	0.573889	0.767251	1	195	64	14759	Over	6	evm.TU.scaffold_130.69
GO:1901362	organic cyclic compound biosynthetic process	BP	0.575438	0.767251	4	768	64	14759	Over	5	evm.TU.scaffold_184.31,evm.TU.scaffold_0.155,evm.TU.scaffold_10.335,evm.TU.scaffold_23.143
GO:0006886	intracellular protein transport	BP	0.586828	0.772701	1	202	64	14759	Over	5	evm.TU.scaffold_10.50
GO:0000166	nucleotide binding	MF	0.592664	0.772701	6	1823	64	14759	Under	4	evm.TU.scaffold_132.78,evm.TU.scaffold_10.50,asmbl_2349|g.3071,evm.TU.scaffold_78.65,evm.TU.scaffold_179.26,evm.TU.scaffold_20.68
GO:1901265	nucleoside phosphate binding	MF	0.592664	0.772701	6	1823	64	14759	Under	4	evm.TU.scaffold_132.78,evm.TU.scaffold_10.50,asmbl_2349|g.3071,evm.TU.scaffold_78.65,evm.TU.scaffold_179.26,evm.TU.scaffold_20.68
GO:0016757	transferase activity, transferring glycosyl groups	MF	0.594047	0.772701	1	206	64	14759	Over	4	evm.TU.scaffold_100.33
GO:0006518	peptide metabolic process	BP	0.594047	0.772701	1	206	64	14759	Over	5	evm.TU.scaffold_130.69
GO:0043604	amide biosynthetic process	BP	0.595832	0.772701	1	207	64	14759	Over	6	evm.TU.scaffold_130.69
GO:0034613	cellular protein localization	BP	0.601142	0.772701	1	210	64	14759	Over	5	evm.TU.scaffold_10.50
GO:0070727	cellular macromolecule localization	BP	0.601142	0.772701	1	210	64	14759	Over	4	evm.TU.scaffold_10.50
GO:0006812	cation transport	BP	0.602896	0.772701	1	211	64	14759	Over	6	evm.TU.scaffold_62.73
GO:0043227	membrane-bounded organelle	CC	0.60421	0.772701	5	943	64	14759	Over	4	evm.TU.scaffold_419.12,evm.TU.scaffold_10.335,evm.TU.scaffold_23.143,evm.TU.scaffold_164.48,evm.TU.scaffold_227.39
GO:0007154	cell communication	BP	0.604577	0.772701	7	1235	64	14759	Over	3	evm.TU.scaffold_266.10,evm.TU.scaffold_10.50,evm.TU.scaffold_29.31,evm.TU.scaffold_194.14,evm.TU.scaffold_33.115,evm.TU.scaffold_40.42,evm.TU.scaffold_33.158
GO:0044271	cellular nitrogen compound biosynthetic process	BP	0.605	0.772701	5	946	64	14759	Over	5	evm.TU.scaffold_184.31,evm.TU.scaffold_0.155,evm.TU.scaffold_130.69,evm.TU.scaffold_10.335,evm.TU.scaffold_23.143
GO:0006996	organelle organization	BP	0.609839	0.776158	1	215	64	14759	Over	5	evm.TU.scaffold_206.38
GO:0032501	multicellular organismal process	BP	0.614967	0.77725	1	218	64	14759	Over	2	evm.TU.scaffold_4.364
GO:0046907	intracellular transport	BP	0.614967	0.77725	1	218	64	14759	Over	4	evm.TU.scaffold_10.50
GO:0051649	establishment of localization in cell	BP	0.618349	0.77882	1	220	64	14759	Over	4	evm.TU.scaffold_10.50
GO:0006725	cellular aromatic compound metabolic process	BP	0.635619	0.794751	6	1145	64	14759	Over	4	evm.TU.scaffold_184.31,evm.TU.scaffold_0.155,evm.TU.scaffold_10.335,evm.TU.scaffold_136.39,evm.TU.scaffold_20.68,evm.TU.scaffold_23.143
GO:0046483	heterocycle metabolic process	BP	0.635943	0.794751	6	1147	64	14759	Over	4	evm.TU.scaffold_184.31,evm.TU.scaffold_0.155,evm.TU.scaffold_10.335,evm.TU.scaffold_136.39,evm.TU.scaffold_20.68,evm.TU.scaffold_23.143
GO:0051179	localization	BP	0.637547	0.794751	4	1282	64	14759	Under	2	evm.TU.scaffold_10.50,evm.TU.scaffold_240.40,evm.TU.scaffold_11.13,evm.TU.scaffold_62.73
GO:0016740	transferase activity	MF	0.65408	0.801177	5	1519	64	14759	Under	3	evm.TU.scaffold_100.33,evm.TU.scaffold_85.21,asmbl_19844|g.29883,evm.TU.scaffold_174.15,evm.TU.scaffold_179.26
GO:0016788	hydrolase activity, acting on ester bonds	MF	0.66004	0.801177	2	340	64	14759	Over	4	evm.TU.scaffold_136.39,evm.TU.scaffold_33.158
GO:0005525	GTP binding	MF	0.661022	0.801177	2	342	64	14759	Over	6	evm.TU.scaffold_10.50,evm.TU.scaffold_20.68
GO:0001883	purine nucleoside binding	MF	0.661022	0.801177	2	342	64	14759	Over	5	evm.TU.scaffold_10.50,evm.TU.scaffold_20.68
GO:0032549	ribonucleoside binding	MF	0.661022	0.801177	2	342	64	14759	Over	5	evm.TU.scaffold_10.50,evm.TU.scaffold_20.68
GO:0032550	purine ribonucleoside binding	MF	0.661022	0.801177	2	342	64	14759	Over	6	evm.TU.scaffold_10.50,evm.TU.scaffold_20.68
GO:0071702	organic substance transport	BP	0.661022	0.801177	2	342	64	14759	Over	5	evm.TU.scaffold_10.50,evm.TU.scaffold_240.40
GO:0001882	nucleoside binding	MF	0.661516	0.801177	2	343	64	14759	Over	4	evm.TU.scaffold_10.50,evm.TU.scaffold_20.68
GO:0032561	guanyl ribonucleotide binding	MF	0.662512	0.801177	2	345	64	14759	Over	6	evm.TU.scaffold_10.50,evm.TU.scaffold_20.68
GO:0019001	guanyl nucleotide binding	MF	0.665039	0.80157	2	350	64	14759	Over	6	evm.TU.scaffold_10.50,evm.TU.scaffold_20.68
GO:0051234	establishment of localization	BP	0.673523	0.809117	4	1254	64	14759	Under	3	evm.TU.scaffold_10.50,evm.TU.scaffold_240.40,evm.TU.scaffold_11.13,evm.TU.scaffold_62.73
GO:0006810	transport	BP	0.677465	0.811176	4	1251	64	14759	Under	4	evm.TU.scaffold_10.50,evm.TU.scaffold_240.40,evm.TU.scaffold_11.13,evm.TU.scaffold_62.73
GO:0071704	organic substance metabolic process	BP	0.682161	0.81412	15	3039	64	14759	Over	3	evm.TU.scaffold_14.207,evm.TU.scaffold_132.78,evm.TU.scaffold_184.31,evm.TU.scaffold_85.21,evm.TU.scaffold_413.10,evm.TU.scaffold_0.155,evm.TU.scaffold_130.69,evm.TU.scaffold_10.335,evm.TU.scaffold_136.39,evm.TU.scaffold_174.15,evm.TU.scaffold_179.26,evm.TU.scaffold_20.68,evm.TU.scaffold_23.143,evm.TU.scaffold_8.217,evm.TU.scaffold_111.92
GO:0005488	binding	MF	0.696358	0.828347	36	8770	64	14759	Under	2	evm.TU.scaffold_46.82,evm.TU.scaffold_4.334,evm.TU.scaffold_8.37,evm.TU.scaffold_132.78,evm.TU.scaffold_168.24,evm.TU.scaffold_419.12,asmbl_68072|g.101397,evm.TU.scaffold_85.21,evm.TU.scaffold_94.70,evm.TU.scaffold_154.11,evm.TU.scaffold_343.3,evm.TU.scaffold_173.4,evm.TU.scaffold_10.284,evm.TU.scaffold_4.364,evm.TU.scaffold_58.118,evm.TU.scaffold_10.50,asmbl_2349|g.3071,evm.TU.scaffold_78.65,asm…
GO:0043229	intracellular organelle	CC	0.704464	0.835132	7	1301	64	14759	Over	3	evm.TU.scaffold_419.12,evm.TU.scaffold_206.38,evm.TU.scaffold_10.335,evm.TU.scaffold_23.143,evm.TU.scaffold_164.48,evm.TU.scaffold_131.72,evm.TU.scaffold_227.39
GO:0009987	cellular process	BP	0.70665	0.835132	24	5090	64	14759	Over	2	evm.TU.scaffold_132.78,evm.TU.scaffold_206.38,evm.TU.scaffold_266.10,evm.TU.scaffold_184.31,evm.TU.scaffold_85.21,evm.TU.scaffold_154.11,evm.TU.scaffold_0.155,evm.TU.scaffold_10.50,evm.TU.scaffold_29.31,evm.TU.scaffold_78.65,evm.TU.scaffold_130.69,evm.TU.scaffold_194.14,evm.TU.scaffold_10.335,evm.TU.scaffold_136.39,evm.TU.scaffold_174.15,evm.TU.scaffold_179.26,evm.TU.scaffold_20.68,evm.TU.scaffol…
GO:0007186	G protein-coupled receptor signaling pathway	BP	0.724643	0.8479	1	474	64	14759	Under	4	evm.TU.scaffold_40.42
GO:0015318	inorganic molecular entity transmembrane transporter activity	MF	0.725175	0.8479	1	485	64	14759	Under	4	evm.TU.scaffold_86.14
GO:0015075	ion transmembrane transporter activity	MF	0.726367	0.8479	1	500	64	14759	Under	4	evm.TU.scaffold_86.14
GO:0008270	zinc ion binding	MF	0.726771	0.8479	1	504	64	14759	Under	7	evm.TU.scaffold_132.78
GO:0005737	cytoplasm	CC	0.731387	0.850559	1	537	64	14759	Under	3	evm.TU.scaffold_130.69
GO:0034641	cellular nitrogen compound metabolic process	BP	0.739442	0.852258	7	1324	64	14759	Over	4	evm.TU.scaffold_184.31,evm.TU.scaffold_0.155,evm.TU.scaffold_130.69,evm.TU.scaffold_10.335,evm.TU.scaffold_136.39,evm.TU.scaffold_20.68,evm.TU.scaffold_23.143
GO:0038023	signaling receptor activity	MF	0.739872	0.852258	3	578	64	14759	Over	3	evm.TU.scaffold_194.14,evm.TU.scaffold_86.14,evm.TU.scaffold_40.42
GO:0060089	molecular transducer activity	MF	0.739872	0.852258	3	578	64	14759	Over	2	evm.TU.scaffold_194.14,evm.TU.scaffold_86.14,evm.TU.scaffold_40.42
GO:0016491	oxidoreductase activity	MF	0.748191	0.859122	3	610	64	14759	Over	3	evm.TU.scaffold_32.35,evm.TU.scaffold_759.1,evm.TU.scaffold_250.3
GO:0043226	organelle	CC	0.754644	0.863807	7	1334	64	14759	Over	3	evm.TU.scaffold_419.12,evm.TU.scaffold_206.38,evm.TU.scaffold_10.335,evm.TU.scaffold_23.143,evm.TU.scaffold_164.48,evm.TU.scaffold_131.72,evm.TU.scaffold_227.39
GO:0006807	nitrogen compound metabolic process	BP	0.773028	0.879386	13	2678	64	14759	Over	3	evm.TU.scaffold_14.207,evm.TU.scaffold_132.78,evm.TU.scaffold_184.31,evm.TU.scaffold_413.10,evm.TU.scaffold_0.155,evm.TU.scaffold_130.69,evm.TU.scaffold_10.335,evm.TU.scaffold_136.39,evm.TU.scaffold_179.26,evm.TU.scaffold_20.68,evm.TU.scaffold_23.143,evm.TU.scaffold_8.217,evm.TU.scaffold_111.92
GO:0005215	transporter activity	MF	0.774585	0.879386	2	772	64	14759	Under	2	evm.TU.scaffold_240.40,evm.TU.scaffold_86.14
GO:0008152	metabolic process	BP	0.775503	0.879386	18	3806	64	14759	Over	2	evm.TU.scaffold_14.207,evm.TU.scaffold_132.78,evm.TU.scaffold_184.31,evm.TU.scaffold_85.21,evm.TU.scaffold_413.10,evm.TU.scaffold_0.155,evm.TU.scaffold_130.69,evm.TU.scaffold_10.335,evm.TU.scaffold_136.39,evm.TU.scaffold_32.35,evm.TU.scaffold_759.1,evm.TU.scaffold_174.15,evm.TU.scaffold_179.26,evm.TU.scaffold_20.68,evm.TU.scaffold_23.143,evm.TU.scaffold_8.217,evm.TU.scaffold_250.3,evm.TU.scaffold…
GO:0044260	cellular macromolecule metabolic process	BP	0.785955	0.888471	10	2019	64	14759	Over	4	evm.TU.scaffold_132.78,evm.TU.scaffold_184.31,evm.TU.scaffold_85.21,evm.TU.scaffold_0.155,evm.TU.scaffold_130.69,evm.TU.scaffold_10.335,evm.TU.scaffold_136.39,evm.TU.scaffold_174.15,evm.TU.scaffold_179.26,evm.TU.scaffold_23.143
GO:0043412	macromolecule modification	BP	0.798314	0.899648	3	954	64	14759	Under	5	evm.TU.scaffold_132.78,evm.TU.scaffold_179.26,evm.TU.scaffold_20.68
GO:0005622	intracellular	CC	0.800934	0.899815	9	1808	64	14759	Over	2	evm.TU.scaffold_419.12,evm.TU.scaffold_206.38,evm.TU.scaffold_130.69,evm.TU.scaffold_10.335,evm.TU.scaffold_20.68,evm.TU.scaffold_23.143,evm.TU.scaffold_164.48,evm.TU.scaffold_131.72,evm.TU.scaffold_227.39
GO:0016021	integral component of membrane	CC	0.808213	0.903435	5	1074	64	14759	Over	4	evm.TU.scaffold_7.139,evm.TU.scaffold_194.14,evm.TU.scaffold_11.13,evm.TU.scaffold_62.73,evm.TU.scaffold_40.42
GO:0031224	intrinsic component of membrane	CC	0.809121	0.903435	5	1081	64	14759	Over	3	evm.TU.scaffold_7.139,evm.TU.scaffold_194.14,evm.TU.scaffold_11.13,evm.TU.scaffold_62.73,evm.TU.scaffold_40.42
GO:0003676	nucleic acid binding	MF	0.831272	0.925331	10	2055	64	14759	Over	4	evm.TU.scaffold_46.82,evm.TU.scaffold_4.334,evm.TU.scaffold_419.12,asmbl_68072|g.101397,evm.TU.scaffold_85.21,evm.TU.scaffold_130.69,evm.TU.scaffold_194.14,evm.TU.scaffold_174.15,evm.TU.scaffold_131.72,evm.TU.scaffold_10.189
GO:0097159	organic cyclic compound binding	MF	0.839839	0.929184	18	3872	64	14759	Over	3	evm.TU.scaffold_46.82,evm.TU.scaffold_4.334,evm.TU.scaffold_132.78,evm.TU.scaffold_419.12,asmbl_68072|g.101397,evm.TU.scaffold_85.21,evm.TU.scaffold_10.50,asmbl_2349|g.3071,evm.TU.scaffold_78.65,evm.TU.scaffold_130.69,evm.TU.scaffold_194.14,evm.TU.scaffold_759.1,evm.TU.scaffold_174.15,evm.TU.scaffold_179.26,evm.TU.scaffold_20.68,evm.TU.scaffold_250.3,evm.TU.scaffold_131.72,evm.TU.scaffold_10.189
GO:1901363	heterocyclic compound binding	MF	0.839839	0.929184	18	3872	64	14759	Over	3	evm.TU.scaffold_46.82,evm.TU.scaffold_4.334,evm.TU.scaffold_132.78,evm.TU.scaffold_419.12,asmbl_68072|g.101397,evm.TU.scaffold_85.21,evm.TU.scaffold_10.50,asmbl_2349|g.3071,evm.TU.scaffold_78.65,evm.TU.scaffold_130.69,evm.TU.scaffold_194.14,evm.TU.scaffold_759.1,evm.TU.scaffold_174.15,evm.TU.scaffold_179.26,evm.TU.scaffold_20.68,evm.TU.scaffold_250.3,evm.TU.scaffold_131.72,evm.TU.scaffold_10.189
GO:1901360	organic cyclic compound metabolic process	BP	0.853027	0.940914	6	1176	64	14759	Over	4	evm.TU.scaffold_184.31,evm.TU.scaffold_0.155,evm.TU.scaffold_10.335,evm.TU.scaffold_136.39,evm.TU.scaffold_20.68,evm.TU.scaffold_23.143
GO:0016020	membrane	CC	0.877318	0.964785	11	2318	64	14759	Over	3	evm.TU.scaffold_100.33,evm.TU.scaffold_14.207,evm.TU.scaffold_154.11,evm.TU.scaffold_29.31,evm.TU.scaffold_7.139,evm.TU.scaffold_194.14,evm.TU.scaffold_11.13,evm.TU.scaffold_86.14,evm.TU.scaffold_133.48,evm.TU.scaffold_62.73,evm.TU.scaffold_40.42
GO:0007165	signal transduction	BP	0.883865	0.969057	6	1195	64	14759	Over	3	evm.TU.scaffold_266.10,evm.TU.scaffold_10.50,evm.TU.scaffold_194.14,evm.TU.scaffold_33.115,evm.TU.scaffold_40.42,evm.TU.scaffold_33.158
GO:0023052	signaling	BP	0.904806	0.989037	6	1208	64	14759	Over	2	evm.TU.scaffold_266.10,evm.TU.scaffold_10.50,evm.TU.scaffold_194.14,evm.TU.scaffold_33.115,evm.TU.scaffold_40.42,evm.TU.scaffold_33.158
GO:0019538	protein metabolic process	BP	0.97844	1	7	1484	64	14759	Over	4	evm.TU.scaffold_14.207,evm.TU.scaffold_132.78,evm.TU.scaffold_413.10,evm.TU.scaffold_130.69,evm.TU.scaffold_179.26,evm.TU.scaffold_8.217,evm.TU.scaffold_111.92
GO:0044237	cellular metabolic process	BP	0.978621	1	11	2671	64	14759	Under	3	evm.TU.scaffold_132.78,evm.TU.scaffold_184.31,evm.TU.scaffold_85.21,evm.TU.scaffold_0.155,evm.TU.scaffold_130.69,evm.TU.scaffold_10.335,evm.TU.scaffold_136.39,evm.TU.scaffold_174.15,evm.TU.scaffold_179.26,evm.TU.scaffold_20.68,evm.TU.scaffold_23.143
GO:1901564	organonitrogen compound metabolic process	BP	0.992693	1	7	1735	64	14759	Under	4	evm.TU.scaffold_14.207,evm.TU.scaffold_132.78,evm.TU.scaffold_413.10,evm.TU.scaffold_130.69,evm.TU.scaffold_179.26,evm.TU.scaffold_8.217,evm.TU.scaffold_111.92
GO:0050896	response to stimulus	BP	1	1	6	1448	64	14759	Under	2	evm.TU.scaffold_266.10,evm.TU.scaffold_10.50,evm.TU.scaffold_194.14,evm.TU.scaffold_33.115,evm.TU.scaffold_40.42,evm.TU.scaffold_33.158
GO:0140096	catalytic activity, acting on a protein	MF	1	1	6	1283	64	14759	Over	3	evm.TU.scaffold_14.207,evm.TU.scaffold_413.10,asmbl_19844|g.29883,evm.TU.scaffold_179.26,evm.TU.scaffold_8.217,evm.TU.scaffold_111.92
GO:0051716	cellular response to stimulus	BP	1	1	6	1293	64	14759	Over	3	evm.TU.scaffold_266.10,evm.TU.scaffold_10.50,evm.TU.scaffold_194.14,evm.TU.scaffold_33.115,evm.TU.scaffold_40.42,evm.TU.scaffold_33.158
GO:0043169	cation binding	MF	1	1	6	1313	64	14759	Over	4	evm.TU.scaffold_132.78,evm.TU.scaffold_154.11,evm.TU.scaffold_32.35,evm.TU.scaffold_759.1,evm.TU.scaffold_393.22,evm.TU.scaffold_250.3
GO:0044238	primary metabolic process	BP	1	1	13	2902	64	14759	Over	3	evm.TU.scaffold_14.207,evm.TU.scaffold_132.78,evm.TU.scaffold_184.31,evm.TU.scaffold_413.10,evm.TU.scaffold_0.155,evm.TU.scaffold_130.69,evm.TU.scaffold_10.335,evm.TU.scaffold_136.39,evm.TU.scaffold_179.26,evm.TU.scaffold_20.68,evm.TU.scaffold_23.143,evm.TU.scaffold_8.217,evm.TU.scaffold_111.92
GO:0046872	metal ion binding	MF	1	1	6	1310	64	14759	Over	5	evm.TU.scaffold_132.78,evm.TU.scaffold_154.11,evm.TU.scaffold_32.35,evm.TU.scaffold_759.1,evm.TU.scaffold_393.22,evm.TU.scaffold_250.3
GO:0003824	catalytic activity	MF	1	1	18	4113	64	14759	Over	2	evm.TU.scaffold_100.33,evm.TU.scaffold_14.207,evm.TU.scaffold_132.78,evm.TU.scaffold_85.21,evm.TU.scaffold_413.10,evm.TU.scaffold_10.50,evm.TU.scaffold_78.65,asmbl_19844|g.29883,evm.TU.scaffold_136.39,evm.TU.scaffold_32.35,evm.TU.scaffold_759.1,evm.TU.scaffold_174.15,evm.TU.scaffold_179.26,evm.TU.scaffold_20.68,evm.TU.scaffold_8.217,evm.TU.scaffold_250.3,evm.TU.scaffold_111.92,evm.TU.scaffold_33.…
GO:0005515	protein binding	MF	1	1	15	3560	64	14759	Under	3	evm.TU.scaffold_8.37,evm.TU.scaffold_168.24,evm.TU.scaffold_94.70,evm.TU.scaffold_343.3,evm.TU.scaffold_173.4,evm.TU.scaffold_10.284,evm.TU.scaffold_4.364,evm.TU.scaffold_58.118,asmbl_28033|g.42762,evm.TU.scaffold_82.76,evm.TU.scaffold_49.55,evm.TU.scaffold_93.64,evm.TU.scaffold_354.21,evm.TU.scaffold_100.74,evm.TU.scaffold_1504.1
GO:0016772	transferase activity, transferring phosphorus-containing groups	MF	1	1	3	829	64	14759	Under	4	evm.TU.scaffold_85.21,evm.TU.scaffold_174.15,evm.TU.scaffold_179.26
GO:0008104	protein localization	BP	1	1	1	248	64	14759	Under	4	evm.TU.scaffold_10.50
GO:0071705	nitrogen compound transport	BP	1	1	1	290	64	14759	Under	5	evm.TU.scaffold_10.50
GO:0005509	calcium ion binding	MF	1	1	2	477	64	14759	Under	6	evm.TU.scaffold_154.11,evm.TU.scaffold_393.22
GO:0004930	G protein-coupled receptor activity	MF	1	1	1	383	64	14759	Under	5	evm.TU.scaffold_40.42
GO:0005576	extracellular region	CC	1	1	1	271	64	14759	Under	3	evm.TU.scaffold_178.53
GO:0016043	cellular component organization	BP	1	1	1	334	64	14759	Under	4	evm.TU.scaffold_206.38
GO:0071840	cellular component organization or biogenesis	BP	1	1	1	357	64	14759	Under	3	evm.TU.scaffold_206.38
GO:0015031	protein transport	BP	1	1	1	243	64	14759	Under	5	evm.TU.scaffold_10.50
GO:0015833	peptide transport	BP	1	1	1	243	64	14759	Under	6	evm.TU.scaffold_10.50
GO:0042886	amide transport	BP	1	1	1	245	64	14759	Under	6	evm.TU.scaffold_10.50
GO:0045184	establishment of protein localization	BP	1	1	1	245	64	14759	Under	4	evm.TU.scaffold_10.50
GO:0051641	cellular localization	BP	1	1	1	245	64	14759	Under	3	evm.TU.scaffold_10.50
GO:0043603	cellular amide metabolic process	BP	1	1	1	233	64	14759	Under	5	evm.TU.scaffold_130.69
GO:1901566	organonitrogen compound biosynthetic process	BP	1	1	1	392	64	14759	Under	5	evm.TU.scaffold_130.69
GO:0005216	ion channel activity	MF	1	1	1	305	64	14759	Under	5	evm.TU.scaffold_86.14
GO:0015267	channel activity	MF	1	1	1	309	64	14759	Under	5	evm.TU.scaffold_86.14
GO:0022803	passive transmembrane transporter activity	MF	1	1	1	309	64	14759	Under	4	evm.TU.scaffold_86.14
GO:0006811	ion transport	BP	1	1	1	453	64	14759	Under	5	evm.TU.scaffold_62.73
GO:0042578	phosphoric ester hydrolase activity	MF	1	1	1	239	64	14759	Under	5	evm.TU.scaffold_33.158

## Sheet: heart-up-only-68DEG
GO_ID	GO_Term	GO_Class	Pvalue	AdjustedPv	x1	x2	n	N	EnrichDirect	GOlevl	GeneID
GO:0019229	regulation of vasoconstriction	BP	5.67949e-05	0.00322248	2	4	46	14759	Over	6	evm.TU.scaffold_46.143,evm.TU.scaffold_0.16
GO:0003018	vascular process in circulatory system	BP	9.447e-05	0.00322248	2	5	46	14759	Over	5	evm.TU.scaffold_46.143,evm.TU.scaffold_0.16
GO:0035150	regulation of tube size	BP	9.447e-05	0.00322248	2	5	46	14759	Over	5	evm.TU.scaffold_46.143,evm.TU.scaffold_0.16
GO:0035296	regulation of tube diameter	BP	9.447e-05	0.00322248	2	5	46	14759	Over	6	evm.TU.scaffold_46.143,evm.TU.scaffold_0.16
GO:0042310	vasoconstriction	BP	9.447e-05	0.00322248	2	5	46	14759	Over	8	evm.TU.scaffold_46.143,evm.TU.scaffold_0.16
GO:0044057	regulation of system process	BP	9.447e-05	0.00322248	2	5	46	14759	Over	4	evm.TU.scaffold_46.143,evm.TU.scaffold_0.16
GO:0097746	regulation of blood vessel diameter	BP	9.447e-05	0.00322248	2	5	46	14759	Over	6	evm.TU.scaffold_46.143,evm.TU.scaffold_0.16
GO:0097756	negative regulation of blood vessel diameter	BP	9.447e-05	0.00322248	2	5	46	14759	Over	7	evm.TU.scaffold_46.143,evm.TU.scaffold_0.16
GO:1903522	regulation of blood circulation	BP	9.447e-05	0.00322248	2	5	46	14759	Over	5	evm.TU.scaffold_46.143,evm.TU.scaffold_0.16
GO:0003013	circulatory system process	BP	0.000725245	0.0202409	2	13	46	14759	Over	4	evm.TU.scaffold_46.143,evm.TU.scaffold_0.16
GO:0008015	blood circulation	BP	0.000725245	0.0202409	2	13	46	14759	Over	5	evm.TU.scaffold_46.143,evm.TU.scaffold_0.16
GO:0090066	regulation of anatomical structure size	BP	0.00157114	0.040195	2	19	46	14759	Over	4	evm.TU.scaffold_46.143,evm.TU.scaffold_0.16
GO:0008092	cytoskeletal protein binding	MF	0.00215823	0.0509675	4	176	46	14759	Over	4	evm.TU.scaffold_107.31,evm.TU.scaffold_111.62,evm.TU.scaffold_19.10,evm.TU.scaffold_35.17
GO:0051239	regulation of multicellular organismal process	BP	0.00294495	0.0645785	2	26	46	14759	Over	3	evm.TU.scaffold_46.143,evm.TU.scaffold_0.16
GO:0032501	multicellular organismal process	BP	0.00465094	0.0905379	4	218	46	14759	Over	2	evm.TU.scaffold_15.163,evm.TU.scaffold_46.143,evm.TU.scaffold_0.16,evm.TU.scaffold_35.17
GO:0003008	system process	BP	0.00471859	0.0905379	2	33	46	14759	Over	3	evm.TU.scaffold_46.143,evm.TU.scaffold_0.16
GO:0032418	lysosome localization	BP	0.00622398	0.112398	1	2	46	14759	Over	5	evm.TU.scaffold_35.17
GO:0006801	superoxide metabolic process	BP	0.00932174	0.152396	1	3	46	14759	Over	5	evm.TU.scaffold_143.49
GO:0005576	extracellular region	CC	0.00990996	0.152396	4	271	46	14759	Over	3	evm.TU.scaffold_15.163,evm.TU.scaffold_46.143,evm.TU.scaffold_0.16,evm.TU.scaffold_16.35
GO:0004784	superoxide dismutase activity	MF	0.0124101	0.152396	1	4	46	14759	Over	3	evm.TU.scaffold_143.49
GO:0005523	tropomyosin binding	MF	0.0124101	0.152396	1	4	46	14759	Over	5	evm.TU.scaffold_19.10
GO:0048813	dendrite morphogenesis	BP	0.0124101	0.152396	1	4	46	14759	Over	5	evm.TU.scaffold_35.17
GO:0016721	oxidoreductase activity, acting on superoxide radicals as acceptor	MF	0.0124101	0.152396	1	4	46	14759	Over	4	evm.TU.scaffold_143.49
GO:0072593	reactive oxygen species metabolic process	BP	0.0124101	0.152396	1	4	46	14759	Over	4	evm.TU.scaffold_143.49
GO:0016358	dendrite development	BP	0.0124101	0.152396	1	4	46	14759	Over	4	evm.TU.scaffold_35.17
GO:0030178	negative regulation of Wnt signaling pathway	BP	0.0185585	0.20348	1	6	46	14759	Over	5	evm.TU.scaffold_15.163
GO:0001614	purinergic nucleotide receptor activity	MF	0.0185585	0.20348	1	6	46	14759	Over	6	evm.TU.scaffold_12.304
GO:0016502	nucleotide receptor activity	MF	0.0185585	0.20348	1	6	46	14759	Over	5	evm.TU.scaffold_12.304
GO:0003913	DNA photolyase activity	MF	0.0216186	0.214094	1	7	46	14759	Over	4	evm.TU.scaffold_222.18
GO:0000904	cell morphogenesis involved in differentiation	BP	0.0216186	0.214094	1	7	46	14759	Over	5	evm.TU.scaffold_35.17
GO:0048667	cell morphogenesis involved in neuron differentiation	BP	0.0216186	0.214094	1	7	46	14759	Over	6	evm.TU.scaffold_35.17
GO:0030111	regulation of Wnt signaling pathway	BP	0.0277109	0.252834	1	9	46	14759	Over	5	evm.TU.scaffold_15.163
GO:0043065	positive regulation of apoptotic process	BP	0.0307431	0.252834	1	10	46	14759	Over	6	evm.TU.scaffold_56.58
GO:0010942	positive regulation of cell death	BP	0.0307431	0.252834	1	10	46	14759	Over	4	evm.TU.scaffold_56.58
GO:0043068	positive regulation of programmed cell death	BP	0.0307431	0.252834	1	10	46	14759	Over	5	evm.TU.scaffold_56.58
GO:0031175	neuron projection development	BP	0.0337661	0.252834	1	11	46	14759	Over	6	evm.TU.scaffold_35.17
GO:0032989	cellular component morphogenesis	BP	0.0337661	0.252834	1	11	46	14759	Over	4	evm.TU.scaffold_35.17
GO:0032990	cell part morphogenesis	BP	0.0337661	0.252834	1	11	46	14759	Over	5	evm.TU.scaffold_35.17
GO:0048812	neuron projection morphogenesis	BP	0.0337661	0.252834	1	11	46	14759	Over	7	evm.TU.scaffold_35.17
GO:0048858	cell projection morphogenesis	BP	0.0337661	0.252834	1	11	46	14759	Over	5	evm.TU.scaffold_35.17
GO:0120039	plasma membrane bounded cell projection morphogenesis	BP	0.0337661	0.252834	1	11	46	14759	Over	6	evm.TU.scaffold_35.17
GO:0007010	cytoskeleton organization	BP	0.0366936	0.268213	2	97	46	14759	Over	6	evm.TU.scaffold_111.62,evm.TU.scaffold_35.17
GO:0009982	pseudouridine synthase activity	MF	0.0397844	0.271418	1	13	46	14759	Over	5	asmbl_68099|g.101731
GO:0016866	intramolecular transferase activity	MF	0.0397844	0.271418	1	13	46	14759	Over	4	asmbl_68099|g.101731
GO:0048666	neuron development	BP	0.0397844	0.271418	1	13	46	14759	Over	5	evm.TU.scaffold_35.17
GO:0004181	metallocarboxypeptidase activity	MF	0.0427798	0.275494	1	14	46	14759	Over	8	evm.TU.scaffold_24.128
GO:0016830	carbon-carbon lyase activity	MF	0.0427798	0.275494	1	14	46	14759	Over	4	evm.TU.scaffold_222.18
GO:0001522	pseudouridine synthesis	BP	0.045766	0.275494	1	15	46	14759	Over	7	asmbl_68099|g.101731
GO:0005516	calmodulin binding	MF	0.045766	0.275494	1	15	46	14759	Over	4	evm.TU.scaffold_35.17
GO:0030182	neuron differentiation	BP	0.045766	0.275494	1	15	46	14759	Over	5	evm.TU.scaffold_35.17
GO:0048699	generation of neurons	BP	0.045766	0.275494	1	15	46	14759	Over	6	evm.TU.scaffold_35.17
GO:0022008	neurogenesis	BP	0.0487432	0.287772	1	16	46	14759	Over	5	evm.TU.scaffold_35.17
GO:0048468	cell development	BP	0.0517112	0.296897	1	17	46	14759	Over	4	evm.TU.scaffold_35.17
GO:0065008	regulation of biological quality	BP	0.052223	0.296897	2	118	46	14759	Over	3	evm.TU.scaffold_46.143,evm.TU.scaffold_0.16
GO:0005507	copper ion binding	MF	0.0576201	0.311522	1	19	46	14759	Over	7	evm.TU.scaffold_143.49
GO:0005874	microtubule	CC	0.0576201	0.311522	1	19	46	14759	Over	7	evm.TU.scaffold_35.17
GO:0003779	actin binding	MF	0.0578397	0.311522	2	125	46	14759	Over	5	evm.TU.scaffold_107.31,evm.TU.scaffold_111.62
GO:0008235	metalloexopeptidase activity	MF	0.0605611	0.312834	1	20	46	14759	Over	7	evm.TU.scaffold_24.128
GO:0051640	organelle localization	BP	0.0605611	0.312834	1	20	46	14759	Over	4	evm.TU.scaffold_35.17
GO:0007017	microtubule-based process	BP	0.0611402	0.312834	2	129	46	14759	Over	3	evm.TU.scaffold_264.7,evm.TU.scaffold_35.17
GO:0009116	nucleoside metabolic process	BP	0.063493	0.318589	1	21	46	14759	Over	5	evm.TU.scaffold_98.6
GO:1901657	glycosyl compound metabolic process	BP	0.0664161	0.318589	1	22	46	14759	Over	5	evm.TU.scaffold_98.6
GO:0030030	cell projection organization	BP	0.0664161	0.318589	1	22	46	14759	Over	5	evm.TU.scaffold_35.17
GO:0120036	plasma membrane bounded cell projection organization	BP	0.0664161	0.318589	1	22	46	14759	Over	6	evm.TU.scaffold_35.17
GO:0008237	metallopeptidase activity	MF	0.0705384	0.330989	2	140	46	14759	Over	6	evm.TU.scaffold_69.12,evm.TU.scaffold_24.128
GO:0004180	carboxypeptidase activity	MF	0.0722353	0.330989	1	24	46	14759	Over	7	evm.TU.scaffold_24.128
GO:0007399	nervous system development	BP	0.0722353	0.330989	1	24	46	14759	Over	5	evm.TU.scaffold_35.17
GO:0000902	cell morphogenesis	BP	0.0751316	0.339197	1	25	46	14759	Over	4	evm.TU.scaffold_35.17
GO:0016209	antioxidant activity	MF	0.0780191	0.347128	1	26	46	14759	Over	2	evm.TU.scaffold_143.49
GO:0007275	multicellular organism development	BP	0.0877858	0.376311	2	159	46	14759	Over	3	evm.TU.scaffold_15.163,evm.TU.scaffold_35.17
GO:0005125	cytokine activity	MF	0.089481	0.376311	1	30	46	14759	Over	6	evm.TU.scaffold_16.35
GO:0008017	microtubule binding	MF	0.089481	0.376311	1	30	46	14759	Over	6	evm.TU.scaffold_35.17
GO:0030154	cell differentiation	BP	0.089481	0.376311	1	30	46	14759	Over	4	evm.TU.scaffold_35.17
GO:0048869	cellular developmental process	BP	0.0923247	0.383023	1	31	46	14759	Over	3	evm.TU.scaffold_35.17
GO:0051082	unfolded protein binding	MF	0.0951596	0.386893	1	32	46	14759	Over	4	evm.TU.scaffold_56.56
GO:0003676	nucleic acid binding	MF	0.0957782	0.386893	2	2055	46	14759	Under	4	asmbl_68099|g.101731,evm.TU.scaffold_0.525
GO:0015631	tubulin binding	MF	0.0979859	0.390671	1	33	46	14759	Over	5	evm.TU.scaffold_35.17
GO:0006508	proteolysis	BP	0.0996258	0.392117	3	357	46	14759	Over	5	evm.TU.scaffold_111.4,evm.TU.scaffold_69.12,evm.TU.scaffold_24.128
GO:0048856	anatomical structure development	BP	0.103184	0.400367	2	175	46	14759	Over	3	evm.TU.scaffold_15.163,evm.TU.scaffold_35.17
GO:0070011	peptidase activity, acting on L-amino acid peptides	MF	0.106656	0.400367	3	368	46	14759	Over	5	evm.TU.scaffold_111.4,evm.TU.scaffold_69.12,evm.TU.scaffold_24.128
GO:0009055	electron transfer activity	MF	0.109205	0.400367	1	37	46	14759	Over	4	evm.TU.scaffold_70.28
GO:0007166	cell surface receptor signaling pathway	BP	0.110141	0.400367	2	182	46	14759	Over	4	evm.TU.scaffold_15.163,evm.TU.scaffold_234.14
GO:0032502	developmental process	BP	0.111145	0.400367	2	183	46	14759	Over	2	evm.TU.scaffold_15.163,evm.TU.scaffold_35.17
GO:0008233	peptidase activity	MF	0.111891	0.400367	3	376	46	14759	Over	4	evm.TU.scaffold_111.4,evm.TU.scaffold_69.12,evm.TU.scaffold_24.128
GO:0009451	RNA modification	BP	0.114763	0.400367	1	39	46	14759	Over	6	asmbl_68099|g.101731
GO:0010941	regulation of cell death	BP	0.114763	0.400367	1	39	46	14759	Over	4	evm.TU.scaffold_56.58
GO:0042981	regulation of apoptotic process	BP	0.114763	0.400367	1	39	46	14759	Over	6	evm.TU.scaffold_56.58
GO:0043067	regulation of programmed cell death	BP	0.114763	0.400367	1	39	46	14759	Over	5	evm.TU.scaffold_56.58
GO:0009653	anatomical structure morphogenesis	BP	0.117529	0.405411	1	40	46	14759	Over	3	evm.TU.scaffold_35.17
GO:0030036	actin cytoskeleton organization	BP	0.128511	0.424096	1	44	46	14759	Over	4	evm.TU.scaffold_111.62
GO:0030029	actin filament-based process	BP	0.128511	0.424096	1	44	46	14759	Over	3	evm.TU.scaffold_111.62
GO:0000226	microtubule cytoskeleton organization	BP	0.131235	0.424096	1	45	46	14759	Over	4	evm.TU.scaffold_35.17
GO:0009968	negative regulation of signal transduction	BP	0.131235	0.424096	1	45	46	14759	Over	4	evm.TU.scaffold_15.163
GO:0010648	negative regulation of cell communication	BP	0.131235	0.424096	1	45	46	14759	Over	4	evm.TU.scaffold_15.163
GO:0023057	negative regulation of signaling	BP	0.131235	0.424096	1	45	46	14759	Over	3	evm.TU.scaffold_15.163
GO:0016055	Wnt signaling pathway	BP	0.139358	0.426597	1	48	46	14759	Over	5	evm.TU.scaffold_15.163
GO:0198738	cell-cell signaling by wnt	BP	0.139358	0.426597	1	48	46	14759	Over	4	evm.TU.scaffold_15.163
GO:1905114	cell surface receptor signaling pathway involved in cell-cell signaling	BP	0.139358	0.426597	1	48	46	14759	Over	4	evm.TU.scaffold_15.163
GO:0048585	negative regulation of response to stimulus	BP	0.142049	0.426597	1	49	46	14759	Over	3	evm.TU.scaffold_15.163
GO:0008238	exopeptidase activity	MF	0.142049	0.426597	1	49	46	14759	Over	6	evm.TU.scaffold_24.128
GO:0006996	organelle organization	BP	0.144453	0.426597	2	215	46	14759	Over	5	evm.TU.scaffold_111.62,evm.TU.scaffold_35.17
GO:0008236	serine-type peptidase activity	MF	0.147407	0.426597	1	51	46	14759	Over	6	evm.TU.scaffold_111.4
GO:0016853	isomerase activity	MF	0.147407	0.426597	1	51	46	14759	Over	3	asmbl_68099|g.101731
GO:0016825	hydrolase activity, acting on acid phosphorus-nitrogen bonds	MF	0.147407	0.426597	1	51	46	14759	Over	4	evm.TU.scaffold_111.4
GO:0017171	serine hydrolase activity	MF	0.147407	0.426597	1	51	46	14759	Over	5	evm.TU.scaffold_111.4
GO:0030170	pyridoxal phosphate binding	MF	0.150073	0.426597	1	52	46	14759	Over	5	evm.TU.scaffold_134.37
GO:0070279	vitamin B6 binding	MF	0.150073	0.426597	1	52	46	14759	Over	4	evm.TU.scaffold_134.37
GO:0048731	system development	BP	0.150073	0.426597	1	52	46	14759	Over	4	evm.TU.scaffold_35.17
GO:0099513	polymeric cytoskeletal fiber	CC	0.163284	0.459892	1	57	46	14759	Over	6	evm.TU.scaffold_35.17
GO:0006457	protein folding	BP	0.168512	0.46075	1	59	46	14759	Over	3	evm.TU.scaffold_56.56
GO:0005856	cytoskeleton	CC	0.170653	0.46075	2	239	46	14759	Over	5	evm.TU.scaffold_19.10,evm.TU.scaffold_35.17
GO:0006915	apoptotic process	BP	0.171114	0.46075	1	60	46	14759	Over	5	evm.TU.scaffold_56.58
GO:0012501	programmed cell death	BP	0.171114	0.46075	1	60	46	14759	Over	4	evm.TU.scaffold_56.58
GO:0015630	microtubule cytoskeleton	CC	0.171114	0.46075	1	60	46	14759	Over	6	evm.TU.scaffold_35.17
GO:0008219	cell death	BP	0.176294	0.46075	1	62	46	14759	Over	3	evm.TU.scaffold_56.58
GO:0051641	cellular localization	BP	0.177328	0.46075	2	245	46	14759	Over	3	evm.TU.scaffold_6.277,evm.TU.scaffold_35.17
GO:0043228	non-membrane-bounded organelle	CC	0.178417	0.46075	3	468	46	14759	Over	4	evm.TU.scaffold_140.33,evm.TU.scaffold_19.10,evm.TU.scaffold_35.17
GO:0043232	intracellular non-membrane-bounded organelle	CC	0.178417	0.46075	3	468	46	14759	Over	4	evm.TU.scaffold_140.33,evm.TU.scaffold_19.10,evm.TU.scaffold_35.17
GO:0009058	biosynthetic process	BP	0.178597	0.46075	1	1212	46	14759	Under	3	evm.TU.scaffold_140.33
GO:0007267	cell-cell signaling	BP	0.181442	0.46419	1	64	46	14759	Over	3	evm.TU.scaffold_15.163
GO:0048037	cofactor binding	MF	0.184046	0.46696	2	251	46	14759	Over	3	evm.TU.scaffold_70.28,evm.TU.scaffold_134.37
GO:0048522	positive regulation of cellular process	BP	0.189106	0.475864	1	67	46	14759	Over	3	evm.TU.scaffold_56.58
GO:0005740	mitochondrial envelope	CC	0.191645	0.478332	1	68	46	14759	Over	5	evm.TU.scaffold_56.58
GO:0016829	lyase activity	MF	0.199215	0.493217	1	71	46	14759	Over	3	evm.TU.scaffold_222.18
GO:0006955	immune response	BP	0.206715	0.500304	1	74	46	14759	Over	3	evm.TU.scaffold_16.35
GO:0019842	vitamin binding	MF	0.2092	0.500304	1	75	46	14759	Over	4	evm.TU.scaffold_134.37
GO:0099081	supramolecular polymer	CC	0.2092	0.500304	1	75	46	14759	Over	4	evm.TU.scaffold_35.17
GO:0099512	supramolecular fiber	CC	0.2092	0.500304	1	75	46	14759	Over	5	evm.TU.scaffold_35.17
GO:0004888	transmembrane signaling receptor activity	MF	0.210225	0.500304	3	508	46	14759	Over	4	evm.TU.scaffold_12.304,evm.TU.scaffold_259.22,evm.TU.scaffold_234.14
GO:0048518	positive regulation of biological process	BP	0.214147	0.50362	1	77	46	14759	Over	2	evm.TU.scaffold_56.58
GO:0003777	microtubule motor activity	MF	0.216609	0.50362	1	78	46	14759	Over	9	evm.TU.scaffold_264.7
GO:0099080	supramolecular complex	CC	0.219064	0.50362	1	79	46	14759	Over	3	evm.TU.scaffold_35.17
GO:0007018	microtubule-based movement	BP	0.221511	0.50362	1	80	46	14759	Over	4	evm.TU.scaffold_264.7
GO:0140097	catalytic activity, acting on DNA	MF	0.223951	0.50362	1	81	46	14759	Over	3	evm.TU.scaffold_222.18
GO:0002376	immune system process	BP	0.223951	0.50362	1	81	46	14759	Over	2	evm.TU.scaffold_16.35
GO:0020037	heme binding	MF	0.226383	0.50362	1	82	46	14759	Over	4	evm.TU.scaffold_70.28
GO:0031967	organelle envelope	CC	0.226383	0.50362	1	82	46	14759	Over	4	evm.TU.scaffold_56.58
GO:0031975	envelope	CC	0.226383	0.50362	1	82	46	14759	Over	3	evm.TU.scaffold_56.58
GO:0046906	tetrapyrrole binding	MF	0.236037	0.521319	1	86	46	14759	Over	4	evm.TU.scaffold_70.28
GO:0006281	DNA repair	BP	0.245573	0.538506	1	90	46	14759	Over	6	evm.TU.scaffold_222.18
GO:0006974	cellular response to DNA damage stimulus	BP	0.259659	0.561376	1	96	46	14759	Over	5	evm.TU.scaffold_222.18
GO:0005739	mitochondrion	CC	0.259659	0.561376	1	96	46	14759	Over	4	evm.TU.scaffold_56.58
GO:0044249	cellular biosynthetic process	BP	0.263421	0.565526	1	1161	46	14759	Under	4	evm.TU.scaffold_140.33
GO:1901576	organic substance biosynthetic process	BP	0.265417	0.565854	1	1175	46	14759	Under	4	evm.TU.scaffold_140.33
GO:0033554	cellular response to stress	BP	0.278041	0.567352	1	104	46	14759	Over	4	evm.TU.scaffold_222.18
GO:0016043	cellular component organization	BP	0.279485	0.567352	2	334	46	14759	Over	4	evm.TU.scaffold_111.62,evm.TU.scaffold_35.17
GO:0006928	movement of cell or subcellular component	BP	0.280307	0.567352	1	105	46	14759	Over	3	evm.TU.scaffold_264.7
GO:0008289	lipid binding	MF	0.282567	0.567352	1	106	46	14759	Over	3	evm.TU.scaffold_24.172
GO:0006913	nucleocytoplasmic transport	BP	0.282567	0.567352	1	106	46	14759	Over	6	evm.TU.scaffold_6.277
GO:0048523	negative regulation of cellular process	BP	0.282567	0.567352	1	106	46	14759	Over	3	evm.TU.scaffold_15.163
GO:0051169	nuclear transport	BP	0.282567	0.567352	1	106	46	14759	Over	5	evm.TU.scaffold_6.277
GO:0005525	GTP binding	MF	0.288771	0.567352	2	342	46	14759	Over	6	evm.TU.scaffold_42.23,evm.TU.scaffold_6.277
GO:0001883	purine nucleoside binding	MF	0.288771	0.567352	2	342	46	14759	Over	5	evm.TU.scaffold_42.23,evm.TU.scaffold_6.277
GO:0032549	ribonucleoside binding	MF	0.288771	0.567352	2	342	46	14759	Over	5	evm.TU.scaffold_42.23,evm.TU.scaffold_6.277
GO:0032550	purine ribonucleoside binding	MF	0.288771	0.567352	2	342	46	14759	Over	6	evm.TU.scaffold_42.23,evm.TU.scaffold_6.277
GO:0001882	nucleoside binding	MF	0.289931	0.567352	2	343	46	14759	Over	4	evm.TU.scaffold_42.23,evm.TU.scaffold_6.277
GO:0004222	metalloendopeptidase activity	MF	0.291534	0.567352	1	110	46	14759	Over	7	evm.TU.scaffold_69.12
GO:0032561	guanyl ribonucleotide binding	MF	0.292251	0.567352	2	345	46	14759	Over	6	evm.TU.scaffold_42.23,evm.TU.scaffold_6.277
GO:0043229	intracellular organelle	CC	0.29384	0.567352	6	1301	46	14759	Over	3	evm.TU.scaffold_56.58,evm.TU.scaffold_140.33,evm.TU.scaffold_27.238,evm.TU.scaffold_19.10,evm.TU.scaffold_4.50,evm.TU.scaffold_35.17
GO:0019001	guanyl nucleotide binding	MF	0.298047	0.571878	2	350	46	14759	Over	6	evm.TU.scaffold_42.23,evm.TU.scaffold_6.277
GO:0003735	structural constituent of ribosome	MF	0.300392	0.572797	1	114	46	14759	Over	3	evm.TU.scaffold_140.33
GO:0043226	organelle	CC	0.304037	0.574622	6	1334	46	14759	Over	3	evm.TU.scaffold_56.58,evm.TU.scaffold_140.33,evm.TU.scaffold_27.238,evm.TU.scaffold_19.10,evm.TU.scaffold_4.50,evm.TU.scaffold_35.17
GO:0071840	cellular component organization or biogenesis	BP	0.306152	0.574622	2	357	46	14759	Over	3	evm.TU.scaffold_111.62,evm.TU.scaffold_35.17
GO:0005840	ribosome	CC	0.306964	0.574622	1	117	46	14759	Over	5	evm.TU.scaffold_140.33
GO:0005506	iron ion binding	MF	0.309141	0.57519	1	118	46	14759	Over	7	evm.TU.scaffold_70.28
GO:0048519	negative regulation of biological process	BP	0.313476	0.579741	1	120	46	14759	Over	2	evm.TU.scaffold_15.163
GO:0030545	receptor regulator activity	MF	0.330549	0.600465	1	128	46	14759	Over	3	evm.TU.scaffold_16.35
GO:0030546	signaling receptor activator activity	MF	0.330549	0.600465	1	128	46	14759	Over	4	evm.TU.scaffold_16.35
GO:0048018	receptor ligand activity	MF	0.330549	0.600465	1	128	46	14759	Over	5	evm.TU.scaffold_16.35
GO:0030054	cell junction	CC	0.345147	0.623296	1	135	46	14759	Over	3	evm.TU.scaffold_111.62
GO:0017111	nucleoside-triphosphatase activity	MF	0.354373	0.634317	2	399	46	14759	Over	7	evm.TU.scaffold_264.7,evm.TU.scaffold_6.277
GO:0050662	coenzyme binding	MF	0.355383	0.634317	1	140	46	14759	Over	4	evm.TU.scaffold_134.37
GO:0055086	nucleobase-containing small molecule metabolic process	BP	0.359434	0.634317	1	142	46	14759	Over	4	evm.TU.scaffold_98.6
GO:0016462	pyrophosphatase activity	MF	0.364579	0.634317	2	408	46	14759	Over	6	evm.TU.scaffold_264.7,evm.TU.scaffold_6.277
GO:0010467	gene expression	BP	0.36643	0.634317	1	939	46	14759	Under	5	evm.TU.scaffold_140.33
GO:0044271	cellular nitrogen compound biosynthetic process	BP	0.36661	0.634317	1	946	46	14759	Under	5	evm.TU.scaffold_140.33
GO:0034645	cellular macromolecule biosynthetic process	BP	0.367274	0.634317	1	961	46	14759	Under	5	evm.TU.scaffold_140.33
GO:0009059	macromolecule biosynthetic process	BP	0.36778	0.634317	1	969	46	14759	Under	5	evm.TU.scaffold_140.33
GO:0016818	hydrolase activity, acting on acid anhydrides, in phosphorus-containing anhydrides	MF	0.373604	0.637497	2	416	46	14759	Over	5	evm.TU.scaffold_264.7,evm.TU.scaffold_6.277
GO:0003774	motor activity	MF	0.375388	0.637497	1	150	46	14759	Over	8	evm.TU.scaffold_264.7
GO:0016817	hydrolase activity, acting on acid anhydrides	MF	0.375853	0.637497	2	418	46	14759	Over	4	evm.TU.scaffold_264.7,evm.TU.scaffold_6.277
GO:0006259	DNA metabolic process	BP	0.383219	0.646419	1	154	46	14759	Over	5	evm.TU.scaffold_222.18
GO:0005515	protein binding	MF	0.406572	0.682063	14	3560	46	14759	Over	3	evm.TU.scaffold_107.31,evm.TU.scaffold_36.56,evm.TU.scaffold_53.57,evm.TU.scaffold_111.62,evm.TU.scaffold_73.17,asmbl_22534|g.33668,asmbl_15724|g.23696,evm.TU.scaffold_56.56,evm.TU.scaffold_12.203,evm.TU.scaffold_16.35,evm.TU.scaffold_293.33,evm.TU.scaffold_19.10,evm.TU.scaffold_338.14,evm.TU.scaffold_35.17
GO:0006950	response to stress	BP	0.426416	0.704286	1	177	46	14759	Over	3	evm.TU.scaffold_222.18
GO:0038023	signaling receptor activity	MF	0.427288	0.704286	3	578	46	14759	Over	3	evm.TU.scaffold_12.304,evm.TU.scaffold_259.22,evm.TU.scaffold_234.14
GO:0060089	molecular transducer activity	MF	0.427288	0.704286	3	578	46	14759	Over	2	evm.TU.scaffold_12.304,evm.TU.scaffold_259.22,evm.TU.scaffold_234.14
GO:0051234	establishment of localization	BP	0.431267	0.704286	2	1254	46	14759	Under	3	evm.TU.scaffold_12.304,evm.TU.scaffold_6.277
GO:0006810	transport	BP	0.431289	0.704286	2	1251	46	14759	Under	4	evm.TU.scaffold_12.304,evm.TU.scaffold_6.277
GO:0044260	cellular macromolecule metabolic process	BP	0.441068	0.716444	4	2019	46	14759	Under	4	evm.TU.scaffold_222.18,evm.TU.scaffold_140.33,evm.TU.scaffold_8.122,evm.TU.scaffold_363.1
GO:0006412	translation	BP	0.449508	0.718237	1	190	46	14759	Over	6	evm.TU.scaffold_140.33
GO:0050896	response to stimulus	BP	0.452029	0.718237	6	1448	46	14759	Over	2	evm.TU.scaffold_222.18,evm.TU.scaffold_15.163,evm.TU.scaffold_259.22,evm.TU.scaffold_16.35,evm.TU.scaffold_6.277,evm.TU.scaffold_234.14
GO:0009966	regulation of signal transduction	BP	0.454706	0.718237	1	193	46	14759	Over	4	evm.TU.scaffold_15.163
GO:0046914	transition metal ion binding	MF	0.455527	0.718237	3	649	46	14759	Over	6	evm.TU.scaffold_70.28,evm.TU.scaffold_143.49,evm.TU.scaffold_24.128
GO:0043043	peptide biosynthetic process	BP	0.458145	0.718237	1	195	46	14759	Over	6	evm.TU.scaffold_140.33
GO:0019538	protein metabolic process	BP	0.460054	0.718237	6	1484	46	14759	Over	4	evm.TU.scaffold_111.4,evm.TU.scaffold_69.12,evm.TU.scaffold_140.33,evm.TU.scaffold_24.128,evm.TU.scaffold_8.122,evm.TU.scaffold_363.1
GO:0010646	regulation of cell communication	BP	0.461562	0.718237	1	197	46	14759	Over	4	evm.TU.scaffold_15.163
GO:0023051	regulation of signaling	BP	0.463263	0.718237	1	198	46	14759	Over	3	evm.TU.scaffold_15.163
GO:0003924	GTPase activity	MF	0.466649	0.718237	1	200	46	14759	Over	8	evm.TU.scaffold_6.277
GO:0006886	intracellular protein transport	BP	0.470014	0.718237	1	202	46	14759	Over	5	evm.TU.scaffold_6.277
GO:0006518	peptide metabolic process	BP	0.476682	0.718237	1	206	46	14759	Over	5	evm.TU.scaffold_140.33
GO:1901135	carbohydrate derivative metabolic process	BP	0.478336	0.718237	1	207	46	14759	Over	4	evm.TU.scaffold_98.6
GO:0043604	amide biosynthetic process	BP	0.478336	0.718237	1	207	46	14759	Over	6	evm.TU.scaffold_140.33
GO:0048583	regulation of response to stimulus	BP	0.479985	0.718237	1	208	46	14759	Over	3	evm.TU.scaffold_15.163
GO:0034613	cellular protein localization	BP	0.483268	0.718237	1	210	46	14759	Over	5	evm.TU.scaffold_6.277
GO:0070727	cellular macromolecule localization	BP	0.483268	0.718237	1	210	46	14759	Over	4	evm.TU.scaffold_6.277
GO:0016020	membrane	CC	0.483963	0.718237	5	2318	46	14759	Under	3	evm.TU.scaffold_185.32,evm.TU.scaffold_12.304,evm.TU.scaffold_56.58,evm.TU.scaffold_259.22,evm.TU.scaffold_234.14
GO:0110165	cellular anatomical entity	CC	0.484284	0.718237	15	3978	46	14759	Over	2	evm.TU.scaffold_185.32,evm.TU.scaffold_15.163,evm.TU.scaffold_12.304,evm.TU.scaffold_56.58,evm.TU.scaffold_111.62,evm.TU.scaffold_140.33,evm.TU.scaffold_259.22,evm.TU.scaffold_46.143,evm.TU.scaffold_0.16,evm.TU.scaffold_16.35,evm.TU.scaffold_27.238,evm.TU.scaffold_19.10,evm.TU.scaffold_4.50,evm.TU.scaffold_234.14,evm.TU.scaffold_35.17
GO:0046907	intracellular transport	BP	0.496198	0.730046	1	218	46	14759	Over	4	evm.TU.scaffold_6.277
GO:0005575	cellular_component	CC	0.499366	0.730046	16	4306	46	14759	Over	1	evm.TU.scaffold_185.32,evm.TU.scaffold_107.31,evm.TU.scaffold_15.163,evm.TU.scaffold_12.304,evm.TU.scaffold_56.58,evm.TU.scaffold_111.62,evm.TU.scaffold_140.33,evm.TU.scaffold_259.22,evm.TU.scaffold_46.143,evm.TU.scaffold_0.16,evm.TU.scaffold_16.35,evm.TU.scaffold_27.238,evm.TU.scaffold_19.10,evm.TU.scaffold_4.50,evm.TU.scaffold_234.14,evm.TU.scaffold_35.17
GO:0051649	establishment of localization in cell	BP	0.49938	0.730046	1	220	46	14759	Over	4	evm.TU.scaffold_6.277
GO:0004175	endopeptidase activity	MF	0.507251	0.738038	1	225	46	14759	Over	6	evm.TU.scaffold_69.12
GO:0003723	RNA binding	MF	0.515001	0.74193	1	230	46	14759	Over	5	asmbl_68099|g.101731
GO:0016070	RNA metabolic process	BP	0.517199	0.74193	1	791	46	14759	Under	6	asmbl_68099|g.101731
GO:0005215	transporter activity	MF	0.517371	0.74193	1	772	46	14759	Under	2	evm.TU.scaffold_12.304
GO:0043603	cellular amide metabolic process	BP	0.519593	0.74193	1	233	46	14759	Over	5	evm.TU.scaffold_140.33
GO:0015031	protein transport	BP	0.534596	0.752809	1	243	46	14759	Over	5	evm.TU.scaffold_6.277
GO:0015833	peptide transport	BP	0.534596	0.752809	1	243	46	14759	Over	6	evm.TU.scaffold_6.277
GO:0042886	amide transport	BP	0.537541	0.752809	1	245	46	14759	Over	6	evm.TU.scaffold_6.277
GO:0045184	establishment of protein localization	BP	0.537541	0.752809	1	245	46	14759	Over	4	evm.TU.scaffold_6.277
GO:0043167	ion binding	MF	0.541017	0.752809	11	2845	46	14759	Over	3	evm.TU.scaffold_240.35,evm.TU.scaffold_70.28,evm.TU.scaffold_12.304,evm.TU.scaffold_143.49,evm.TU.scaffold_233.15,evm.TU.scaffold_24.128,evm.TU.scaffold_42.23,evm.TU.scaffold_134.37,evm.TU.scaffold_8.122,evm.TU.scaffold_363.1,evm.TU.scaffold_6.277
GO:0008104	protein localization	BP	0.541924	0.752809	1	248	46	14759	Over	4	evm.TU.scaffold_6.277
GO:0005102	signaling receptor binding	MF	0.568757	0.786525	1	267	46	14759	Over	4	evm.TU.scaffold_16.35
GO:0003824	catalytic activity	MF	0.579841	0.795094	15	4113	46	14759	Over	2	evm.TU.scaffold_222.18,evm.TU.scaffold_70.28,asmbl_68099|g.101731,evm.TU.scaffold_111.4,evm.TU.scaffold_98.6,evm.TU.scaffold_143.49,evm.TU.scaffold_348.4,evm.TU.scaffold_69.12,evm.TU.scaffold_24.128,evm.TU.scaffold_134.37,evm.TU.scaffold_37.11,evm.TU.scaffold_8.122,evm.TU.scaffold_264.7,evm.TU.scaffold_363.1,evm.TU.scaffold_6.277
GO:0033036	macromolecule localization	BP	0.588849	0.795094	1	282	46	14759	Over	3	evm.TU.scaffold_6.277
GO:0140096	catalytic activity, acting on a protein	MF	0.595366	0.795094	5	1283	46	14759	Over	3	evm.TU.scaffold_111.4,evm.TU.scaffold_69.12,evm.TU.scaffold_24.128,evm.TU.scaffold_8.122,evm.TU.scaffold_363.1
GO:0051716	cellular response to stimulus	BP	0.597117	0.795094	5	1293	46	14759	Over	3	evm.TU.scaffold_222.18,evm.TU.scaffold_15.163,evm.TU.scaffold_259.22,evm.TU.scaffold_6.277,evm.TU.scaffold_234.14
GO:0097159	organic cyclic compound binding	MF	0.598634	0.795094	10	3872	46	14759	Under	3	evm.TU.scaffold_70.28,asmbl_68099|g.101731,evm.TU.scaffold_0.525,evm.TU.scaffold_12.304,evm.TU.scaffold_42.23,evm.TU.scaffold_134.37,evm.TU.scaffold_8.122,evm.TU.scaffold_363.1,evm.TU.scaffold_21.22,evm.TU.scaffold_6.277
GO:1901363	heterocyclic compound binding	MF	0.598634	0.795094	10	3872	46	14759	Under	3	evm.TU.scaffold_70.28,asmbl_68099|g.101731,evm.TU.scaffold_0.525,evm.TU.scaffold_12.304,evm.TU.scaffold_42.23,evm.TU.scaffold_134.37,evm.TU.scaffold_8.122,evm.TU.scaffold_363.1,evm.TU.scaffold_21.22,evm.TU.scaffold_6.277
GO:0005198	structural molecule activity	MF	0.599188	0.795094	1	290	46	14759	Over	2	evm.TU.scaffold_140.33
GO:0071705	nitrogen compound transport	BP	0.599188	0.795094	1	290	46	14759	Over	5	evm.TU.scaffold_6.277
GO:0046872	metal ion binding	MF	0.600273	0.795094	5	1310	46	14759	Over	5	evm.TU.scaffold_240.35,evm.TU.scaffold_70.28,evm.TU.scaffold_143.49,evm.TU.scaffold_233.15,evm.TU.scaffold_24.128
GO:0043169	cation binding	MF	0.600853	0.795094	5	1313	46	14759	Over	4	evm.TU.scaffold_240.35,evm.TU.scaffold_70.28,evm.TU.scaffold_143.49,evm.TU.scaffold_233.15,evm.TU.scaffold_24.128
GO:0016787	hydrolase activity	MF	0.609424	0.802974	5	1354	46	14759	Over	3	evm.TU.scaffold_111.4,evm.TU.scaffold_69.12,evm.TU.scaffold_24.128,evm.TU.scaffold_264.7,evm.TU.scaffold_6.277
GO:1901564	organonitrogen compound metabolic process	BP	0.616453	0.804823	7	1735	46	14759	Over	4	evm.TU.scaffold_111.4,evm.TU.scaffold_98.6,evm.TU.scaffold_69.12,evm.TU.scaffold_140.33,evm.TU.scaffold_24.128,evm.TU.scaffold_8.122,evm.TU.scaffold_363.1
GO:0005216	ion channel activity	MF	0.617891	0.804823	1	305	46	14759	Over	5	evm.TU.scaffold_12.304
GO:0015267	channel activity	MF	0.622732	0.804823	1	309	46	14759	Over	5	evm.TU.scaffold_12.304
GO:0022803	passive transmembrane transporter activity	MF	0.622732	0.804823	1	309	46	14759	Over	4	evm.TU.scaffold_12.304
GO:0016740	transferase activity	MF	0.623934	0.804823	3	1519	46	14759	Under	3	evm.TU.scaffold_348.4,evm.TU.scaffold_8.122,evm.TU.scaffold_363.1
GO:0043168	anion binding	MF	0.629994	0.809239	6	1585	46	14759	Over	4	evm.TU.scaffold_12.304,evm.TU.scaffold_42.23,evm.TU.scaffold_134.37,evm.TU.scaffold_8.122,evm.TU.scaffold_363.1,evm.TU.scaffold_6.277
GO:0008152	metabolic process	BP	0.64561	0.825843	10	3806	46	14759	Under	2	evm.TU.scaffold_222.18,asmbl_68099|g.101731,evm.TU.scaffold_111.4,evm.TU.scaffold_98.6,evm.TU.scaffold_143.49,evm.TU.scaffold_69.12,evm.TU.scaffold_140.33,evm.TU.scaffold_24.128,evm.TU.scaffold_8.122,evm.TU.scaffold_363.1
GO:0005509	calcium ion binding	MF	0.660754	0.841707	2	477	46	14759	Over	6	evm.TU.scaffold_240.35,evm.TU.scaffold_233.15
GO:0008270	zinc ion binding	MF	0.670854	0.851042	2	504	46	14759	Over	7	evm.TU.scaffold_143.49,evm.TU.scaffold_24.128
GO:0003674	molecular_function	MF	0.684686	0.865014	39	12962	46	14759	Under	1	evm.TU.scaffold_240.35,evm.TU.scaffold_222.18,evm.TU.scaffold_70.28,evm.TU.scaffold_107.31,evm.TU.scaffold_36.56,asmbl_68099|g.101731,evm.TU.scaffold_111.4,evm.TU.scaffold_0.525,evm.TU.scaffold_53.57,evm.TU.scaffold_12.304,evm.TU.scaffold_98.6,evm.TU.scaffold_143.49,evm.TU.scaffold_348.4,evm.TU.scaffold_233.15,evm.TU.scaffold_69.12,evm.TU.scaffold_111.62,evm.TU.scaffold_140.33,evm.TU.scaffold_73.…
GO:0005622	intracellular	CC	0.696854	0.87678	7	1808	46	14759	Over	2	evm.TU.scaffold_107.31,evm.TU.scaffold_56.58,evm.TU.scaffold_140.33,evm.TU.scaffold_27.238,evm.TU.scaffold_19.10,evm.TU.scaffold_4.50,evm.TU.scaffold_35.17
GO:0016491	oxidoreductase activity	MF	0.715426	0.896473	2	610	46	14759	Over	3	evm.TU.scaffold_70.28,evm.TU.scaffold_143.49
GO:0004672	protein kinase activity	MF	0.71895	0.897226	2	618	46	14759	Over	4	evm.TU.scaffold_8.122,evm.TU.scaffold_363.1
GO:0005488	binding	MF	0.72581	0.902121	29	8770	46	14759	Over	2	evm.TU.scaffold_240.35,evm.TU.scaffold_70.28,evm.TU.scaffold_107.31,evm.TU.scaffold_36.56,asmbl_68099|g.101731,evm.TU.scaffold_0.525,evm.TU.scaffold_53.57,evm.TU.scaffold_12.304,evm.TU.scaffold_143.49,evm.TU.scaffold_233.15,evm.TU.scaffold_111.62,evm.TU.scaffold_73.17,asmbl_22534|g.33668,asmbl_15724|g.23696,evm.TU.scaffold_56.56,evm.TU.scaffold_24.128,evm.TU.scaffold_12.203,evm.TU.scaffold_42.23,…
GO:0016772	transferase activity, transferring phosphorus-containing groups	MF	0.743127	0.919919	3	829	46	14759	Over	4	evm.TU.scaffold_348.4,evm.TU.scaffold_8.122,evm.TU.scaffold_363.1
GO:0044237	cellular metabolic process	BP	0.751719	0.92504	7	2671	46	14759	Under	3	evm.TU.scaffold_222.18,asmbl_68099|g.101731,evm.TU.scaffold_98.6,evm.TU.scaffold_143.49,evm.TU.scaffold_140.33,evm.TU.scaffold_8.122,evm.TU.scaffold_363.1
GO:0043231	intracellular membrane-bounded organelle	CC	0.75329	0.92504	3	878	46	14759	Over	4	evm.TU.scaffold_56.58,evm.TU.scaffold_27.238,evm.TU.scaffold_4.50
GO:0006793	phosphorus metabolic process	BP	0.767944	0.925768	2	960	46	14759	Under	4	evm.TU.scaffold_8.122,evm.TU.scaffold_363.1
GO:0006796	phosphate-containing compound metabolic process	BP	0.767949	0.925768	2	958	46	14759	Under	5	evm.TU.scaffold_8.122,evm.TU.scaffold_363.1
GO:0016021	integral component of membrane	CC	0.772606	0.925768	2	1074	46	14759	Under	4	evm.TU.scaffold_56.58,evm.TU.scaffold_259.22
GO:0031224	intrinsic component of membrane	CC	0.77318	0.925768	2	1081	46	14759	Under	3	evm.TU.scaffold_56.58,evm.TU.scaffold_259.22
GO:0008144	drug binding	MF	0.778786	0.925768	4	1137	46	14759	Over	3	evm.TU.scaffold_12.304,evm.TU.scaffold_134.37,evm.TU.scaffold_8.122,evm.TU.scaffold_363.1
GO:0007165	signal transduction	BP	0.786261	0.925768	4	1195	46	14759	Over	3	evm.TU.scaffold_15.163,evm.TU.scaffold_259.22,evm.TU.scaffold_6.277,evm.TU.scaffold_234.14
GO:0008150	biological_process	BP	0.787648	0.925768	23	6927	46	14759	Over	1	evm.TU.scaffold_222.18,evm.TU.scaffold_15.163,asmbl_68099|g.101731,evm.TU.scaffold_111.4,evm.TU.scaffold_12.304,evm.TU.scaffold_98.6,evm.TU.scaffold_56.58,evm.TU.scaffold_143.49,evm.TU.scaffold_69.12,evm.TU.scaffold_111.62,evm.TU.scaffold_140.33,evm.TU.scaffold_56.56,evm.TU.scaffold_24.128,evm.TU.scaffold_259.22,evm.TU.scaffold_46.143,evm.TU.scaffold_0.16,evm.TU.scaffold_16.35,evm.TU.scaffold_8.1…
GO:0023052	signaling	BP	0.788135	0.925768	4	1208	46	14759	Over	2	evm.TU.scaffold_15.163,evm.TU.scaffold_259.22,evm.TU.scaffold_6.277,evm.TU.scaffold_234.14
GO:0050794	regulation of cellular process	BP	0.792067	0.925768	5	1959	46	14759	Under	3	evm.TU.scaffold_15.163,evm.TU.scaffold_56.58,evm.TU.scaffold_259.22,evm.TU.scaffold_6.277,evm.TU.scaffold_234.14
GO:0007154	cell communication	BP	0.792232	0.925768	4	1235	46	14759	Over	3	evm.TU.scaffold_15.163,evm.TU.scaffold_259.22,evm.TU.scaffold_6.277,evm.TU.scaffold_234.14
GO:0051179	localization	BP	0.795258	0.925768	3	1282	46	14759	Under	2	evm.TU.scaffold_12.304,evm.TU.scaffold_6.277,evm.TU.scaffold_35.17
GO:0035639	purine ribonucleoside triphosphate binding	MF	0.799253	0.925768	5	1408	46	14759	Over	5	evm.TU.scaffold_12.304,evm.TU.scaffold_42.23,evm.TU.scaffold_8.122,evm.TU.scaffold_363.1,evm.TU.scaffold_6.277
GO:0032555	purine ribonucleotide binding	MF	0.799824	0.925768	5	1417	46	14759	Over	5	evm.TU.scaffold_12.304,evm.TU.scaffold_42.23,evm.TU.scaffold_8.122,evm.TU.scaffold_363.1,evm.TU.scaffold_6.277
GO:0032553	ribonucleotide binding	MF	0.800157	0.925768	5	1422	46	14759	Over	4	evm.TU.scaffold_12.304,evm.TU.scaffold_42.23,evm.TU.scaffold_8.122,evm.TU.scaffold_363.1,evm.TU.scaffold_6.277
GO:0017076	purine nucleotide binding	MF	0.800711	0.925768	5	1430	46	14759	Over	5	evm.TU.scaffold_12.304,evm.TU.scaffold_42.23,evm.TU.scaffold_8.122,evm.TU.scaffold_363.1,evm.TU.scaffold_6.277
GO:0097367	carbohydrate derivative binding	MF	0.802131	0.925768	5	1449	46	14759	Over	3	evm.TU.scaffold_12.304,evm.TU.scaffold_42.23,evm.TU.scaffold_8.122,evm.TU.scaffold_363.1,evm.TU.scaffold_6.277
GO:0036094	small molecule binding	MF	0.823059	0.946364	7	1922	46	14759	Over	3	evm.TU.scaffold_12.304,evm.TU.scaffold_42.23,evm.TU.scaffold_134.37,evm.TU.scaffold_8.122,evm.TU.scaffold_363.1,evm.TU.scaffold_21.22,evm.TU.scaffold_6.277
GO:0050789	regulation of biological process	BP	0.897589	1	7	1990	46	14759	Over	2	evm.TU.scaffold_15.163,evm.TU.scaffold_56.58,evm.TU.scaffold_259.22,evm.TU.scaffold_46.143,evm.TU.scaffold_0.16,evm.TU.scaffold_6.277,evm.TU.scaffold_234.14
GO:0065007	biological regulation	BP	0.951605	1	7	2040	46	14759	Over	2	evm.TU.scaffold_15.163,evm.TU.scaffold_56.58,evm.TU.scaffold_259.22,evm.TU.scaffold_46.143,evm.TU.scaffold_0.16,evm.TU.scaffold_6.277,evm.TU.scaffold_234.14
GO:0006807	nitrogen compound metabolic process	BP	0.953139	1	9	2678	46	14759	Over	3	evm.TU.scaffold_222.18,asmbl_68099|g.101731,evm.TU.scaffold_111.4,evm.TU.scaffold_98.6,evm.TU.scaffold_69.12,evm.TU.scaffold_140.33,evm.TU.scaffold_24.128,evm.TU.scaffold_8.122,evm.TU.scaffold_363.1
GO:0043170	macromolecule metabolic process	BP	1	1	8	2433	46	14759	Over	4	evm.TU.scaffold_222.18,asmbl_68099|g.101731,evm.TU.scaffold_111.4,evm.TU.scaffold_69.12,evm.TU.scaffold_140.33,evm.TU.scaffold_24.128,evm.TU.scaffold_8.122,evm.TU.scaffold_363.1
GO:0044238	primary metabolic process	BP	1	1	9	2902	46	14759	Under	3	evm.TU.scaffold_222.18,asmbl_68099|g.101731,evm.TU.scaffold_111.4,evm.TU.scaffold_98.6,evm.TU.scaffold_69.12,evm.TU.scaffold_140.33,evm.TU.scaffold_24.128,evm.TU.scaffold_8.122,evm.TU.scaffold_363.1
GO:0000166	nucleotide binding	MF	1	1	6	1823	46	14759	Over	4	evm.TU.scaffold_12.304,evm.TU.scaffold_42.23,evm.TU.scaffold_8.122,evm.TU.scaffold_363.1,evm.TU.scaffold_21.22,evm.TU.scaffold_6.277
GO:1901265	nucleoside phosphate binding	MF	1	1	6	1823	46	14759	Over	4	evm.TU.scaffold_12.304,evm.TU.scaffold_42.23,evm.TU.scaffold_8.122,evm.TU.scaffold_363.1,evm.TU.scaffold_21.22,evm.TU.scaffold_6.277
GO:0009987	cellular process	BP	1	1	16	5090	46	14759	Over	2	evm.TU.scaffold_222.18,evm.TU.scaffold_15.163,asmbl_68099|g.101731,evm.TU.scaffold_98.6,evm.TU.scaffold_56.58,evm.TU.scaffold_143.49,evm.TU.scaffold_111.62,evm.TU.scaffold_140.33,evm.TU.scaffold_56.56,evm.TU.scaffold_259.22,evm.TU.scaffold_8.122,evm.TU.scaffold_264.7,evm.TU.scaffold_363.1,evm.TU.scaffold_6.277,evm.TU.scaffold_234.14,evm.TU.scaffold_35.17
GO:0071704	organic substance metabolic process	BP	1	1	9	3039	46	14759	Under	3	evm.TU.scaffold_222.18,asmbl_68099|g.101731,evm.TU.scaffold_111.4,evm.TU.scaffold_98.6,evm.TU.scaffold_69.12,evm.TU.scaffold_140.33,evm.TU.scaffold_24.128,evm.TU.scaffold_8.122,evm.TU.scaffold_363.1
GO:0006811	ion transport	BP	1	1	1	453	46	14759	Under	5	evm.TU.scaffold_12.304
GO:0090304	nucleic acid metabolic process	BP	1	1	2	938	46	14759	Under	5	evm.TU.scaffold_222.18,asmbl_68099|g.101731
GO:0015075	ion transmembrane transporter activity	MF	1	1	1	500	46	14759	Under	4	evm.TU.scaffold_12.304
GO:0043227	membrane-bounded organelle	CC	1	1	3	943	46	14759	Over	4	evm.TU.scaffold_56.58,evm.TU.scaffold_27.238,evm.TU.scaffold_4.50
GO:1901566	organonitrogen compound biosynthetic process	BP	1	1	1	392	46	14759	Under	5	evm.TU.scaffold_140.33
GO:0006464	cellular protein modification process	BP	1	1	2	910	46	14759	Under	6	evm.TU.scaffold_8.122,evm.TU.scaffold_363.1
GO:0036211	protein modification process	BP	1	1	2	910	46	14759	Under	5	evm.TU.scaffold_8.122,evm.TU.scaffold_363.1
GO:0005524	ATP binding	MF	1	1	3	1066	46	14759	Under	4	evm.TU.scaffold_12.304,evm.TU.scaffold_8.122,evm.TU.scaffold_363.1
GO:0055114	oxidation-reduction process	BP	1	1	1	484	46	14759	Under	3	evm.TU.scaffold_143.49
GO:0004930	G protein-coupled receptor activity	MF	1	1	1	383	46	14759	Under	5	evm.TU.scaffold_259.22
GO:0007186	G protein-coupled receptor signaling pathway	BP	1	1	1	474	46	14759	Under	4	evm.TU.scaffold_259.22
GO:0006468	protein phosphorylation	BP	1	1	2	630	46	14759	Over	7	evm.TU.scaffold_8.122,evm.TU.scaffold_363.1
GO:0005634	nucleus	CC	1	1	2	654	46	14759	Under	5	evm.TU.scaffold_27.238,evm.TU.scaffold_4.50
GO:0006139	nucleobase-containing compound metabolic process	BP	1	1	3	1099	46	14759	Under	4	evm.TU.scaffold_222.18,asmbl_68099|g.101731,evm.TU.scaffold_98.6
GO:0006725	cellular aromatic compound metabolic process	BP	1	1	3	1145	46	14759	Under	4	evm.TU.scaffold_222.18,asmbl_68099|g.101731,evm.TU.scaffold_98.6
GO:0034641	cellular nitrogen compound metabolic process	BP	1	1	4	1324	46	14759	Under	4	evm.TU.scaffold_222.18,asmbl_68099|g.101731,evm.TU.scaffold_98.6,evm.TU.scaffold_140.33
GO:0046483	heterocycle metabolic process	BP	1	1	3	1147	46	14759	Under	4	evm.TU.scaffold_222.18,asmbl_68099|g.101731,evm.TU.scaffold_98.6
GO:1901360	organic cyclic compound metabolic process	BP	1	1	3	1176	46	14759	Under	4	evm.TU.scaffold_222.18,asmbl_68099|g.101731,evm.TU.scaffold_98.6
GO:0043412	macromolecule modification	BP	1	1	3	954	46	14759	Over	5	asmbl_68099|g.101731,evm.TU.scaffold_8.122,evm.TU.scaffold_363.1
GO:0015318	inorganic molecular entity transmembrane transporter activity	MF	1	1	1	485	46	14759	Under	4	evm.TU.scaffold_12.304
GO:0022857	transmembrane transporter activity	MF	1	1	1	573	46	14759	Under	3	evm.TU.scaffold_12.304
GO:0030554	adenyl nucleotide binding	MF	1	1	3	1080	46	14759	Under	6	evm.TU.scaffold_12.304,evm.TU.scaffold_8.122,evm.TU.scaffold_363.1
GO:0032559	adenyl ribonucleotide binding	MF	1	1	3	1072	46	14759	Under	6	evm.TU.scaffold_12.304,evm.TU.scaffold_8.122,evm.TU.scaffold_363.1
GO:0044281	small molecule metabolic process	BP	1	1	1	337	46	14759	Under	3	evm.TU.scaffold_98.6
GO:0005737	cytoplasm	CC	1	1	1	537	46	14759	Under	3	evm.TU.scaffold_56.58
GO:0044267	cellular protein metabolic process	BP	1	1	3	1196	46	14759	Under	5	evm.TU.scaffold_140.33,evm.TU.scaffold_8.122,evm.TU.scaffold_363.1
GO:0098772	molecular function regulator	MF	1	1	1	415	46	14759	Under	2	evm.TU.scaffold_16.35
GO:0016301	kinase activity	MF	1	1	2	718	46	14759	Under	5	evm.TU.scaffold_8.122,evm.TU.scaffold_363.1
GO:0016773	phosphotransferase activity, alcohol group as acceptor	MF	1	1	2	695	46	14759	Under	5	evm.TU.scaffold_8.122,evm.TU.scaffold_363.1
GO:0016310	phosphorylation	BP	1	1	2	673	46	14759	Under	6	evm.TU.scaffold_8.122,evm.TU.scaffold_363.1
GO:0071702	organic substance transport	BP	1	1	1	342	46	14759	Under	5	evm.TU.scaffold_6.277

## Sheet: heart-down-only-135DEG
GO_ID	GO_Term	GO_Class	Pvalue	AdjustedPv	x1	x2	n	N	EnrichDirect	GOlevl	GeneID
GO:0051258	protein polymerization	BP	0.00192671	0.282687	3	43	85	14759	Over	8	evm.TU.scaffold_224.57,evm.TU.scaffold_169.10,evm.TU.scaffold_512.3
GO:0046373	L-arabinose metabolic process	BP	0.0057592	0.282687	1	1	85	14759	Over	7	evm.TU.scaffold_122.66
GO:0046556	alpha-L-arabinofuranosidase activity	MF	0.0057592	0.282687	1	1	85	14759	Over	6	evm.TU.scaffold_122.66
GO:0019566	arabinose metabolic process	BP	0.0057592	0.282687	1	1	85	14759	Over	6	evm.TU.scaffold_122.66
GO:0034622	cellular protein-containing complex assembly	BP	0.0106441	0.282687	3	79	85	14759	Over	7	evm.TU.scaffold_224.57,evm.TU.scaffold_169.10,evm.TU.scaffold_512.3
GO:0005515	protein binding	MF	0.0110234	0.282687	31	3560	85	14759	Over	3	evm.TU.scaffold_4.44,evm.TU.scaffold_55.127,asmbl_72872|g.109369,evm.TU.scaffold_28.130,evm.TU.scaffold_391.5,evm.TU.scaffold_155.38,evm.TU.scaffold_162.2,evm.TU.scaffold_250.31,evm.TU.scaffold_108.58,evm.TU.scaffold_8.293,evm.TU.scaffold_341.16,evm.TU.scaffold_77.109,evm.TU.scaffold_139.65,evm.TU.scaffold_226.31,evm.TU.scaffold_32.68,evm.TU.scaffold_121.26,evm.TU.scaffold_272.7,evm.TU.scaffold_9…
GO:0030992	intraciliary transport particle B	CC	0.0114856	0.282687	1	2	85	14759	Over	3	evm.TU.scaffold_5.287
GO:0019321	pentose metabolic process	BP	0.0114856	0.282687	1	2	85	14759	Over	5	evm.TU.scaffold_122.66
GO:0016043	cellular component organization	BP	0.0125828	0.282687	6	334	85	14759	Over	4	evm.TU.scaffold_224.57,evm.TU.scaffold_169.10,evm.TU.scaffold_5.287,evm.TU.scaffold_48.52,evm.TU.scaffold_512.3,evm.TU.scaffold_108.59
GO:0065003	protein-containing complex assembly	BP	0.013807	0.282687	3	87	85	14759	Over	6	evm.TU.scaffold_224.57,evm.TU.scaffold_169.10,evm.TU.scaffold_512.3
GO:0071840	cellular component organization or biogenesis	BP	0.0169635	0.282687	6	357	85	14759	Over	3	evm.TU.scaffold_224.57,evm.TU.scaffold_169.10,evm.TU.scaffold_5.287,evm.TU.scaffold_48.52,evm.TU.scaffold_512.3,evm.TU.scaffold_108.59
GO:0004499	N,N-dimethylaniline monooxygenase activity	MF	0.0171794	0.282687	1	3	85	14759	Over	6	evm.TU.scaffold_403.16
GO:0006936	muscle contraction	BP	0.0171794	0.282687	1	3	85	14759	Over	5	evm.TU.scaffold_139.65
GO:0017022	myosin binding	MF	0.0171794	0.282687	1	3	85	14759	Over	5	evm.TU.scaffold_139.65
GO:0042073	intraciliary transport	BP	0.0171794	0.282687	1	3	85	14759	Over	6	evm.TU.scaffold_5.287
GO:0003012	muscle system process	BP	0.0171794	0.282687	1	3	85	14759	Over	4	evm.TU.scaffold_139.65
GO:0030990	intraciliary transport particle	CC	0.0171794	0.282687	1	3	85	14759	Over	3	evm.TU.scaffold_5.287
GO:0098840	protein transport along microtubule	BP	0.0171794	0.282687	1	3	85	14759	Over	6	evm.TU.scaffold_5.287
GO:0099118	microtubule-based protein transport	BP	0.0171794	0.282687	1	3	85	14759	Over	6	evm.TU.scaffold_5.287
GO:0043933	protein-containing complex subunit organization	BP	0.0174498	0.282687	3	95	85	14759	Over	5	evm.TU.scaffold_224.57,evm.TU.scaffold_169.10,evm.TU.scaffold_512.3
GO:0043167	ion binding	MF	0.025233	0.35478	25	2845	85	14759	Over	3	evm.TU.scaffold_224.57,evm.TU.scaffold_55.127,evm.TU.scaffold_13.283,evm.TU.scaffold_250.31,evm.TU.scaffold_403.16,evm.TU.scaffold_8.293,evm.TU.scaffold_259.3,asmbl_18861|g.28794,evm.TU.scaffold_161.43,asmbl_4715|g.7207,evm.TU.scaffold_329.23,evm.TU.scaffold_67.100,evm.TU.scaffold_169.10,evm.TU.scaffold_219.5,evm.TU.scaffold_450.2,evm.TU.scaffold_5.264,evm.TU.scaffold_27.58,evm.TU.scaffold_41.105…
GO:0017111	nucleoside-triphosphatase activity	MF	0.0274929	0.35478	6	399	85	14759	Over	7	evm.TU.scaffold_224.57,evm.TU.scaffold_6.260,evm.TU.scaffold_169.10,evm.TU.scaffold_219.5,evm.TU.scaffold_7.65,evm.TU.scaffold_512.3
GO:0003924	GTPase activity	MF	0.028307	0.35478	4	200	85	14759	Over	8	evm.TU.scaffold_224.57,evm.TU.scaffold_169.10,evm.TU.scaffold_7.65,evm.TU.scaffold_512.3
GO:0010970	transport along microtubule	BP	0.02847	0.35478	1	5	85	14759	Over	6	evm.TU.scaffold_5.287
GO:0030705	cytoskeleton-dependent intracellular transport	BP	0.02847	0.35478	1	5	85	14759	Over	5	evm.TU.scaffold_5.287
GO:0099111	microtubule-based transport	BP	0.02847	0.35478	1	5	85	14759	Over	5	evm.TU.scaffold_5.287
GO:0016462	pyrophosphatase activity	MF	0.0302109	0.356057	6	408	85	14759	Over	6	evm.TU.scaffold_224.57,evm.TU.scaffold_6.260,evm.TU.scaffold_169.10,evm.TU.scaffold_219.5,evm.TU.scaffold_7.65,evm.TU.scaffold_512.3
GO:0016818	hydrolase activity, acting on acid anhydrides, in phosphorus-containing anhydrides	MF	0.0327709	0.356057	6	416	85	14759	Over	5	evm.TU.scaffold_224.57,evm.TU.scaffold_6.260,evm.TU.scaffold_169.10,evm.TU.scaffold_219.5,evm.TU.scaffold_7.65,evm.TU.scaffold_512.3
GO:0022607	cellular component assembly	BP	0.0333471	0.356057	3	122	85	14759	Over	5	evm.TU.scaffold_224.57,evm.TU.scaffold_169.10,evm.TU.scaffold_512.3
GO:0016817	hydrolase activity, acting on acid anhydrides	MF	0.0334325	0.356057	6	418	85	14759	Over	4	evm.TU.scaffold_224.57,evm.TU.scaffold_6.260,evm.TU.scaffold_169.10,evm.TU.scaffold_219.5,evm.TU.scaffold_7.65,evm.TU.scaffold_512.3
GO:0016709	oxidoreductase activity, acting on paired donors, with incorporation or reduction of molecular oxygen, NAD(P)H as one donor, and incorporation of one atom of oxygen	MF	0.0340672	0.356057	1	6	85	14759	Over	5	evm.TU.scaffold_403.16
GO:0006208	pyrimidine nucleobase catabolic process	BP	0.0396324	0.366883	1	7	85	14759	Over	7	asmbl_47054|g.70933
GO:0031503	protein-containing complex localization	BP	0.0396324	0.366883	1	7	85	14759	Over	5	evm.TU.scaffold_5.287
GO:0044782	cilium organization	BP	0.0396324	0.366883	1	7	85	14759	Over	6	evm.TU.scaffold_5.287
GO:0072529	pyrimidine-containing compound catabolic process	BP	0.0396324	0.366883	1	7	85	14759	Over	6	asmbl_47054|g.70933
GO:0006206	pyrimidine nucleobase metabolic process	BP	0.045166	0.395508	1	8	85	14759	Over	6	asmbl_47054|g.70933
GO:0046113	nucleobase catabolic process	BP	0.045166	0.395508	1	8	85	14759	Over	6	asmbl_47054|g.70933
GO:0065007	biological regulation	BP	0.0488966	0.416908	5	2040	85	14759	Under	2	evm.TU.scaffold_31.50,evm.TU.scaffold_171.93,evm.TU.scaffold_82.30,evm.TU.scaffold_7.65,evm.TU.scaffold_161.40
GO:0044085	cellular component biogenesis	BP	0.0520818	0.43268	3	146	85	14759	Over	4	evm.TU.scaffold_224.57,evm.TU.scaffold_169.10,evm.TU.scaffold_512.3
GO:0050789	regulation of biological process	BP	0.0576355	0.44238	5	1990	85	14759	Under	2	evm.TU.scaffold_31.50,evm.TU.scaffold_171.93,evm.TU.scaffold_82.30,evm.TU.scaffold_7.65,evm.TU.scaffold_161.40
GO:0046872	metal ion binding	MF	0.0580375	0.44238	13	1310	85	14759	Over	5	evm.TU.scaffold_55.127,evm.TU.scaffold_250.31,evm.TU.scaffold_8.293,evm.TU.scaffold_259.3,asmbl_18861|g.28794,asmbl_4715|g.7207,evm.TU.scaffold_67.100,evm.TU.scaffold_450.2,evm.TU.scaffold_5.264,evm.TU.scaffold_41.105,evm.TU.scaffold_46.126,evm.TU.scaffold_148.50,evm.TU.scaffold_50.65
GO:0043169	cation binding	MF	0.0591795	0.44238	13	1313	85	14759	Over	4	evm.TU.scaffold_55.127,evm.TU.scaffold_250.31,evm.TU.scaffold_8.293,evm.TU.scaffold_259.3,asmbl_18861|g.28794,asmbl_4715|g.7207,evm.TU.scaffold_67.100,evm.TU.scaffold_450.2,evm.TU.scaffold_5.264,evm.TU.scaffold_41.105,evm.TU.scaffold_46.126,evm.TU.scaffold_148.50,evm.TU.scaffold_50.65
GO:0051179	localization	BP	0.0592762	0.44238	2	1282	85	14759	Under	2	evm.TU.scaffold_5.287,evm.TU.scaffold_155.41
GO:0016812	hydrolase activity, acting on carbon-nitrogen (but not peptide) bonds, in cyclic amides	MF	0.0615783	0.44238	1	11	85	14759	Over	5	asmbl_47054|g.70933
GO:0050794	regulation of cellular process	BP	0.0637587	0.44238	5	1959	85	14759	Under	3	evm.TU.scaffold_31.50,evm.TU.scaffold_171.93,evm.TU.scaffold_82.30,evm.TU.scaffold_7.65,evm.TU.scaffold_161.40
GO:0051234	establishment of localization	BP	0.0654472	0.44238	2	1254	85	14759	Under	3	evm.TU.scaffold_5.287,evm.TU.scaffold_155.41
GO:0006810	transport	BP	0.066144	0.44238	2	1251	85	14759	Under	4	evm.TU.scaffold_5.287,evm.TU.scaffold_155.41
GO:0009112	nucleobase metabolic process	BP	0.0669869	0.44238	1	12	85	14759	Over	5	asmbl_47054|g.70933
GO:0008150	biological_process	BP	0.0673075	0.44238	31	6927	85	14759	Under	1	evm.TU.scaffold_224.57,evm.TU.scaffold_31.50,evm.TU.scaffold_403.16,evm.TU.scaffold_9.244,evm.TU.scaffold_122.66,evm.TU.scaffold_161.43,evm.TU.scaffold_190.48,evm.TU.scaffold_139.65,asmbl_4715|g.7207,evm.TU.scaffold_6.260,evm.TU.scaffold_21.129,evm.TU.scaffold_329.23,evm.TU.scaffold_169.10,evm.TU.scaffold_40.129,evm.TU.scaffold_5.264,evm.TU.scaffold_27.58,evm.TU.scaffold_37.78,evm.TU.scaffold_171…
GO:0008270	zinc ion binding	MF	0.070414	0.44238	6	504	85	14759	Over	7	evm.TU.scaffold_55.127,evm.TU.scaffold_250.31,evm.TU.scaffold_8.293,evm.TU.scaffold_450.2,evm.TU.scaffold_46.126,evm.TU.scaffold_148.50
GO:0005576	extracellular region	CC	0.0711607	0.44238	4	271	85	14759	Over	3	evm.TU.scaffold_28.57,evm.TU.scaffold_12.309,evm.TU.scaffold_121.26,evm.TU.scaffold_40.129
GO:0003677	DNA binding	MF	0.072038	0.44238	1	973	85	14759	Under	5	evm.TU.scaffold_31.50
GO:0005996	monosaccharide metabolic process	BP	0.0723647	0.44238	1	13	85	14759	Over	4	evm.TU.scaffold_122.66
GO:0007018	microtubule-based movement	BP	0.0776533	0.457793	2	80	85	14759	Over	4	evm.TU.scaffold_6.260,evm.TU.scaffold_5.287
GO:0050661	NADP binding	MF	0.0777119	0.457793	1	14	85	14759	Over	5	evm.TU.scaffold_403.16
GO:0008092	cytoskeletal protein binding	MF	0.0811792	0.469679	3	176	85	14759	Over	4	evm.TU.scaffold_139.65,evm.TU.scaffold_5.287,evm.TU.scaffold_48.52
GO:0005516	calmodulin binding	MF	0.0830285	0.471952	1	15	85	14759	Over	4	evm.TU.scaffold_139.65
GO:0072527	pyrimidine-containing compound metabolic process	BP	0.0935712	0.514358	1	17	85	14759	Over	5	asmbl_47054|g.70933
GO:0003676	nucleic acid binding	MF	0.0936639	0.514358	6	2055	85	14759	Under	4	evm.TU.scaffold_31.50,evm.TU.scaffold_5.80,evm.TU.scaffold_68.11,evm.TU.scaffold_20.163,evm.TU.scaffold_419.15,evm.TU.scaffold_108.60
GO:0006633	fatty acid biosynthetic process	BP	0.0987975	0.533507	1	18	85	14759	Over	6	evm.TU.scaffold_5.264
GO:0046914	transition metal ion binding	MF	0.101616	0.536253	7	649	85	14759	Over	6	evm.TU.scaffold_55.127,evm.TU.scaffold_250.31,evm.TU.scaffold_8.293,evm.TU.scaffold_450.2,evm.TU.scaffold_5.264,evm.TU.scaffold_46.126,evm.TU.scaffold_148.50
GO:0005044	scavenger receptor activity	MF	0.103994	0.536253	1	19	85	14759	Over	3	evm.TU.scaffold_141.4
GO:0038024	cargo receptor activity	MF	0.114298	0.536253	1	21	85	14759	Over	2	evm.TU.scaffold_141.4
GO:0072330	monocarboxylic acid biosynthetic process	BP	0.114298	0.536253	1	21	85	14759	Over	7	evm.TU.scaffold_5.264
GO:0034641	cellular nitrogen compound metabolic process	BP	0.116346	0.536253	3	1324	85	14759	Under	4	evm.TU.scaffold_31.50,evm.TU.scaffold_161.40,asmbl_47054|g.70933
GO:0009987	cellular process	BP	0.118887	0.536253	22	5090	85	14759	Under	2	evm.TU.scaffold_224.57,evm.TU.scaffold_31.50,evm.TU.scaffold_9.244,evm.TU.scaffold_161.43,evm.TU.scaffold_190.48,asmbl_4715|g.7207,evm.TU.scaffold_6.260,evm.TU.scaffold_329.23,evm.TU.scaffold_169.10,evm.TU.scaffold_5.264,evm.TU.scaffold_27.58,evm.TU.scaffold_37.78,evm.TU.scaffold_171.93,evm.TU.scaffold_5.287,evm.TU.scaffold_82.30,evm.TU.scaffold_48.52,evm.TU.scaffold_7.65,evm.TU.scaffold_512.3,ev…
GO:0050660	flavin adenine dinucleotide binding	MF	0.119407	0.536253	1	22	85	14759	Over	5	evm.TU.scaffold_403.16
GO:0003950	NAD+ ADP-ribosyltransferase activity	MF	0.119407	0.536253	1	22	85	14759	Over	6	evm.TU.scaffold_80.5
GO:0030030	cell projection organization	BP	0.119407	0.536253	1	22	85	14759	Over	5	evm.TU.scaffold_5.287
GO:0120036	plasma membrane bounded cell projection organization	BP	0.119407	0.536253	1	22	85	14759	Over	6	evm.TU.scaffold_5.287
GO:0005488	binding	MF	0.121412	0.536253	58	8770	85	14759	Over	2	evm.TU.scaffold_224.57,evm.TU.scaffold_4.44,evm.TU.scaffold_55.127,evm.TU.scaffold_31.50,asmbl_72872|g.109369,evm.TU.scaffold_28.130,evm.TU.scaffold_391.5,evm.TU.scaffold_5.80,evm.TU.scaffold_155.38,evm.TU.scaffold_13.283,evm.TU.scaffold_162.2,evm.TU.scaffold_250.31,evm.TU.scaffold_403.16,evm.TU.scaffold_108.58,evm.TU.scaffold_129.81,evm.TU.scaffold_8.293,evm.TU.scaffold_341.16,evm.TU.scaffold_77…
GO:0006928	movement of cell or subcellular component	BP	0.122601	0.536253	2	105	85	14759	Over	3	evm.TU.scaffold_6.260,evm.TU.scaffold_5.287
GO:0006631	fatty acid metabolic process	BP	0.124486	0.536253	1	23	85	14759	Over	5	evm.TU.scaffold_5.264
GO:0051716	cellular response to stimulus	BP	0.128892	0.536253	3	1293	85	14759	Under	3	evm.TU.scaffold_171.93,evm.TU.scaffold_82.30,evm.TU.scaffold_7.65
GO:0031683	G-protein beta/gamma-subunit complex binding	MF	0.134557	0.536253	1	25	85	14759	Over	4	evm.TU.scaffold_7.65
GO:0004497	monooxygenase activity	MF	0.134557	0.536253	1	25	85	14759	Over	4	evm.TU.scaffold_403.16
GO:0005215	transporter activity	MF	0.134798	0.536253	1	772	85	14759	Under	2	evm.TU.scaffold_155.41
GO:0019001	guanyl nucleotide binding	MF	0.143024	0.536253	4	350	85	14759	Over	6	evm.TU.scaffold_224.57,evm.TU.scaffold_169.10,evm.TU.scaffold_7.65,evm.TU.scaffold_512.3
GO:0016020	membrane	CC	0.147082	0.536253	8	2318	85	14759	Under	3	evm.TU.scaffold_4.314,evm.TU.scaffold_114.38,evm.TU.scaffold_141.4,asmbl_4715|g.7207,evm.TU.scaffold_21.129,evm.TU.scaffold_16.64,evm.TU.scaffold_171.93,evm.TU.scaffold_155.41
GO:0004867	serine-type endopeptidase inhibitor activity	MF	0.154358	0.536253	1	29	85	14759	Over	7	evm.TU.scaffold_153.68
GO:0007154	cell communication	BP	0.155847	0.536253	3	1235	85	14759	Under	3	evm.TU.scaffold_171.93,evm.TU.scaffold_82.30,evm.TU.scaffold_7.65
GO:1901565	organonitrogen compound catabolic process	BP	0.155974	0.536253	2	122	85	14759	Over	5	evm.TU.scaffold_190.48,asmbl_47054|g.70933
GO:0005125	cytokine activity	MF	0.159238	0.536253	1	30	85	14759	Over	6	evm.TU.scaffold_40.129
GO:0050896	response to stimulus	BP	0.16032	0.536253	4	1448	85	14759	Under	2	evm.TU.scaffold_40.129,evm.TU.scaffold_171.93,evm.TU.scaffold_82.30,evm.TU.scaffold_7.65
GO:0003779	actin binding	MF	0.162035	0.536253	2	125	85	14759	Over	5	evm.TU.scaffold_139.65,evm.TU.scaffold_48.52
GO:0005328	neurotransmitter:sodium symporter activity	MF	0.16409	0.536253	1	31	85	14759	Over	5	evm.TU.scaffold_155.41
GO:0006807	nitrogen compound metabolic process	BP	0.164654	0.536253	10	2678	85	14759	Under	3	evm.TU.scaffold_31.50,evm.TU.scaffold_9.244,evm.TU.scaffold_161.43,evm.TU.scaffold_190.48,evm.TU.scaffold_329.23,evm.TU.scaffold_27.58,evm.TU.scaffold_70.24,evm.TU.scaffold_65.40,evm.TU.scaffold_161.40,asmbl_47054|g.70933
GO:0009058	biosynthetic process	BP	0.167932	0.536253	3	1212	85	14759	Under	3	evm.TU.scaffold_31.50,evm.TU.scaffold_5.264,evm.TU.scaffold_161.40
GO:0030545	receptor regulator activity	MF	0.168139	0.536253	2	128	85	14759	Over	3	evm.TU.scaffold_121.26,evm.TU.scaffold_40.129
GO:0030546	signaling receptor activator activity	MF	0.168139	0.536253	2	128	85	14759	Over	4	evm.TU.scaffold_121.26,evm.TU.scaffold_40.129
GO:0048018	receptor ligand activity	MF	0.168139	0.536253	2	128	85	14759	Over	5	evm.TU.scaffold_121.26,evm.TU.scaffold_40.129
GO:0005326	neurotransmitter transmembrane transporter activity	MF	0.168914	0.536253	1	32	85	14759	Over	4	evm.TU.scaffold_155.41
GO:0023052	signaling	BP	0.170121	0.536253	3	1208	85	14759	Under	2	evm.TU.scaffold_171.93,evm.TU.scaffold_82.30,evm.TU.scaffold_7.65
GO:0007017	microtubule-based process	BP	0.170183	0.536253	2	129	85	14759	Over	3	evm.TU.scaffold_6.260,evm.TU.scaffold_5.287
GO:0005882	intermediate filament	CC	0.173711	0.536253	1	33	85	14759	Over	7	evm.TU.scaffold_9.106
GO:0015631	tubulin binding	MF	0.173711	0.536253	1	33	85	14759	Over	5	evm.TU.scaffold_5.287
GO:0003008	system process	BP	0.173711	0.536253	1	33	85	14759	Over	3	evm.TU.scaffold_139.65
GO:0045111	intermediate filament cytoskeleton	CC	0.173711	0.536253	1	33	85	14759	Over	6	evm.TU.scaffold_9.106
GO:0009059	macromolecule biosynthetic process	BP	0.176052	0.536253	2	969	85	14759	Under	5	evm.TU.scaffold_31.50,evm.TU.scaffold_161.40
GO:0007165	signal transduction	BP	0.17742	0.536253	3	1195	85	14759	Under	3	evm.TU.scaffold_171.93,evm.TU.scaffold_82.30,evm.TU.scaffold_7.65
GO:0071704	organic substance metabolic process	BP	0.178414	0.536253	12	3039	85	14759	Under	3	evm.TU.scaffold_31.50,evm.TU.scaffold_9.244,evm.TU.scaffold_122.66,evm.TU.scaffold_161.43,evm.TU.scaffold_190.48,evm.TU.scaffold_329.23,evm.TU.scaffold_5.264,evm.TU.scaffold_27.58,evm.TU.scaffold_70.24,evm.TU.scaffold_65.40,evm.TU.scaffold_161.40,asmbl_47054|g.70933
GO:0032259	methylation	BP	0.17848	0.536253	1	34	85	14759	Over	3	evm.TU.scaffold_108.60
GO:0034645	cellular macromolecule biosynthetic process	BP	0.180921	0.536253	2	961	85	14759	Under	5	evm.TU.scaffold_31.50,evm.TU.scaffold_161.40
GO:0044270	cellular nitrogen compound catabolic process	BP	0.183222	0.536253	1	35	85	14759	Over	5	asmbl_47054|g.70933
GO:0043170	macromolecule metabolic process	BP	0.185895	0.536253	9	2433	85	14759	Under	4	evm.TU.scaffold_31.50,evm.TU.scaffold_9.244,evm.TU.scaffold_161.43,evm.TU.scaffold_190.48,evm.TU.scaffold_329.23,evm.TU.scaffold_27.58,evm.TU.scaffold_70.24,evm.TU.scaffold_65.40,evm.TU.scaffold_161.40
GO:1901360	organic cyclic compound metabolic process	BP	0.188616	0.536253	3	1176	85	14759	Under	4	evm.TU.scaffold_31.50,evm.TU.scaffold_161.40,asmbl_47054|g.70933
GO:1901576	organic substance biosynthetic process	BP	0.189223	0.536253	3	1175	85	14759	Under	4	evm.TU.scaffold_31.50,evm.TU.scaffold_5.264,evm.TU.scaffold_161.40
GO:0044271	cellular nitrogen compound biosynthetic process	BP	0.190402	0.536253	2	946	85	14759	Under	5	evm.TU.scaffold_31.50,evm.TU.scaffold_161.40
GO:0043227	membrane-bounded organelle	CC	0.192355	0.536253	2	943	85	14759	Under	4	evm.TU.scaffold_31.50,evm.TU.scaffold_161.40
GO:0006836	neurotransmitter transport	BP	0.192626	0.536253	1	37	85	14759	Over	5	evm.TU.scaffold_155.41
GO:0016763	transferase activity, transferring pentosyl groups	MF	0.192626	0.536253	1	37	85	14759	Over	5	evm.TU.scaffold_80.5
GO:0046700	heterocycle catabolic process	BP	0.192626	0.536253	1	37	85	14759	Over	5	asmbl_47054|g.70933
GO:0050662	coenzyme binding	MF	0.19292	0.536253	2	140	85	14759	Over	4	evm.TU.scaffold_403.16,evm.TU.scaffold_27.40
GO:0005622	intracellular	CC	0.194241	0.536253	6	1808	85	14759	Under	2	evm.TU.scaffold_31.50,evm.TU.scaffold_219.5,evm.TU.scaffold_9.106,evm.TU.scaffold_108.59,evm.TU.scaffold_161.40,asmbl_47054|g.70933
GO:0010467	gene expression	BP	0.194988	0.536253	2	939	85	14759	Under	5	evm.TU.scaffold_31.50,evm.TU.scaffold_161.40
GO:0090304	nucleic acid metabolic process	BP	0.195652	0.536253	2	938	85	14759	Under	5	evm.TU.scaffold_31.50,evm.TU.scaffold_161.40
GO:1901361	organic cyclic compound catabolic process	BP	0.197287	0.536253	1	38	85	14759	Over	5	asmbl_47054|g.70933
GO:0044249	cellular biosynthetic process	BP	0.197915	0.536253	3	1161	85	14759	Under	4	evm.TU.scaffold_31.50,evm.TU.scaffold_5.264,evm.TU.scaffold_161.40
GO:0005102	signaling receptor binding	MF	0.199234	0.536253	3	267	85	14759	Over	4	evm.TU.scaffold_121.26,evm.TU.scaffold_40.129,evm.TU.scaffold_282.7
GO:0003674	molecular_function	MF	0.200378	0.536253	79	12962	85	14759	Over	1	evm.TU.scaffold_224.57,evm.TU.scaffold_4.44,evm.TU.scaffold_55.127,evm.TU.scaffold_31.50,asmbl_72872|g.109369,evm.TU.scaffold_28.130,evm.TU.scaffold_391.5,evm.TU.scaffold_5.80,evm.TU.scaffold_155.38,evm.TU.scaffold_13.283,evm.TU.scaffold_427.2,evm.TU.scaffold_162.2,evm.TU.scaffold_250.31,evm.TU.scaffold_403.16,evm.TU.scaffold_108.58,evm.TU.scaffold_114.38,evm.TU.scaffold_129.81,evm.TU.scaffold_8.…
GO:0005509	calcium ion binding	MF	0.201227	0.536253	5	477	85	14759	Over	6	evm.TU.scaffold_259.3,asmbl_18861|g.28794,asmbl_4715|g.7207,evm.TU.scaffold_41.105,evm.TU.scaffold_50.65
GO:0005615	extracellular space	CC	0.201922	0.536253	1	39	85	14759	Over	3	evm.TU.scaffold_12.309
GO:0005575	cellular_component	CC	0.204769	0.539392	19	4306	85	14759	Under	1	evm.TU.scaffold_31.50,evm.TU.scaffold_4.314,evm.TU.scaffold_28.57,evm.TU.scaffold_114.38,evm.TU.scaffold_141.4,evm.TU.scaffold_12.309,asmbl_4715|g.7207,evm.TU.scaffold_21.129,evm.TU.scaffold_16.64,evm.TU.scaffold_121.26,evm.TU.scaffold_219.5,evm.TU.scaffold_40.129,evm.TU.scaffold_171.93,evm.TU.scaffold_9.106,evm.TU.scaffold_5.287,evm.TU.scaffold_155.41,evm.TU.scaffold_108.59,evm.TU.scaffold_161.4…
GO:0046483	heterocycle metabolic process	BP	0.206977	0.53992	3	1147	85	14759	Under	4	evm.TU.scaffold_31.50,evm.TU.scaffold_161.40,asmbl_47054|g.70933
GO:0006725	cellular aromatic compound metabolic process	BP	0.208302	0.53992	3	1145	85	14759	Under	4	evm.TU.scaffold_31.50,evm.TU.scaffold_161.40,asmbl_47054|g.70933
GO:0003774	motor activity	MF	0.213917	0.550074	2	150	85	14759	Over	8	evm.TU.scaffold_6.260,evm.TU.scaffold_219.5
GO:0044248	cellular catabolic process	BP	0.239384	0.583018	2	162	85	14759	Over	4	evm.TU.scaffold_190.48,asmbl_47054|g.70933
GO:0043231	intracellular membrane-bounded organelle	CC	0.239708	0.583018	2	878	85	14759	Under	4	evm.TU.scaffold_31.50,evm.TU.scaffold_161.40
GO:0006139	nucleobase-containing compound metabolic process	BP	0.241048	0.583018	3	1099	85	14759	Under	4	evm.TU.scaffold_31.50,evm.TU.scaffold_161.40,asmbl_47054|g.70933
GO:0004866	endopeptidase inhibitor activity	MF	0.242464	0.583018	1	48	85	14759	Over	6	evm.TU.scaffold_153.68
GO:0061135	endopeptidase regulator activity	MF	0.242464	0.583018	1	48	85	14759	Over	5	evm.TU.scaffold_153.68
GO:0016053	organic acid biosynthetic process	BP	0.242464	0.583018	1	48	85	14759	Over	5	evm.TU.scaffold_5.264
GO:0046394	carboxylic acid biosynthetic process	BP	0.242464	0.583018	1	48	85	14759	Over	6	evm.TU.scaffold_5.264
GO:0004553	hydrolase activity, hydrolyzing O-glycosyl compounds	MF	0.246841	0.583018	1	49	85	14759	Over	5	evm.TU.scaffold_122.66
GO:0032787	monocarboxylic acid metabolic process	BP	0.246841	0.583018	1	49	85	14759	Over	7	evm.TU.scaffold_5.264
GO:0015370	solute:sodium symporter activity	MF	0.246841	0.583018	1	49	85	14759	Over	7	evm.TU.scaffold_155.41
GO:0044238	primary metabolic process	BP	0.248859	0.583018	12	2902	85	14759	Under	3	evm.TU.scaffold_31.50,evm.TU.scaffold_9.244,evm.TU.scaffold_122.66,evm.TU.scaffold_161.43,evm.TU.scaffold_190.48,evm.TU.scaffold_329.23,evm.TU.scaffold_5.264,evm.TU.scaffold_27.58,evm.TU.scaffold_70.24,evm.TU.scaffold_65.40,evm.TU.scaffold_161.40,asmbl_47054|g.70933
GO:0036459	thiol-dependent ubiquitinyl hydrolase activity	MF	0.251193	0.583018	1	50	85	14759	Over	5	evm.TU.scaffold_190.48
GO:0101005	ubiquitinyl hydrolase activity	MF	0.251193	0.583018	1	50	85	14759	Over	4	evm.TU.scaffold_190.48
GO:0019783	ubiquitin-like protein-specific protease activity	MF	0.25552	0.583018	1	51	85	14759	Over	7	evm.TU.scaffold_190.48
GO:0030414	peptidase inhibitor activity	MF	0.25552	0.583018	1	51	85	14759	Over	5	evm.TU.scaffold_153.68
GO:0061134	peptidase regulator activity	MF	0.25552	0.583018	1	51	85	14759	Over	4	evm.TU.scaffold_153.68
GO:0030170	pyridoxal phosphate binding	MF	0.259823	0.584601	1	52	85	14759	Over	5	evm.TU.scaffold_27.40
GO:0070279	vitamin B6 binding	MF	0.259823	0.584601	1	52	85	14759	Over	4	evm.TU.scaffold_27.40
GO:0022857	transmembrane transporter activity	MF	0.264751	0.584939	1	573	85	14759	Under	3	evm.TU.scaffold_155.41
GO:0008152	metabolic process	BP	0.271794	0.584939	17	3806	85	14759	Under	2	evm.TU.scaffold_31.50,evm.TU.scaffold_403.16,evm.TU.scaffold_9.244,evm.TU.scaffold_122.66,evm.TU.scaffold_161.43,evm.TU.scaffold_190.48,evm.TU.scaffold_21.129,evm.TU.scaffold_329.23,evm.TU.scaffold_5.264,evm.TU.scaffold_27.58,evm.TU.scaffold_37.78,evm.TU.scaffold_148.50,evm.TU.scaffold_70.24,evm.TU.scaffold_65.40,evm.TU.scaffold_161.40,asmbl_47054|g.70933,evm.TU.scaffold_108.60
GO:0005179	hormone activity	MF	0.272583	0.584939	1	55	85	14759	Over	6	evm.TU.scaffold_121.26
GO:0044877	protein-containing complex binding	MF	0.272583	0.584939	1	55	85	14759	Over	3	evm.TU.scaffold_7.65
GO:0015293	symporter activity	MF	0.272583	0.584939	1	55	85	14759	Over	6	evm.TU.scaffold_155.41
GO:0015294	solute:cation symporter activity	MF	0.272583	0.584939	1	55	85	14759	Over	6	evm.TU.scaffold_155.41
GO:0044237	cellular metabolic process	BP	0.272611	0.584939	11	2671	85	14759	Under	3	evm.TU.scaffold_31.50,evm.TU.scaffold_9.244,evm.TU.scaffold_161.43,evm.TU.scaffold_190.48,evm.TU.scaffold_329.23,evm.TU.scaffold_5.264,evm.TU.scaffold_27.58,evm.TU.scaffold_37.78,evm.TU.scaffold_65.40,evm.TU.scaffold_161.40,asmbl_47054|g.70933
GO:0110165	cellular anatomical entity	CC	0.279629	0.59113	18	3978	85	14759	Under	2	evm.TU.scaffold_31.50,evm.TU.scaffold_4.314,evm.TU.scaffold_28.57,evm.TU.scaffold_114.38,evm.TU.scaffold_141.4,evm.TU.scaffold_12.309,asmbl_4715|g.7207,evm.TU.scaffold_21.129,evm.TU.scaffold_16.64,evm.TU.scaffold_121.26,evm.TU.scaffold_219.5,evm.TU.scaffold_40.129,evm.TU.scaffold_171.93,evm.TU.scaffold_9.106,evm.TU.scaffold_155.41,evm.TU.scaffold_108.59,evm.TU.scaffold_161.40,asmbl_47054|g.70933
GO:0016798	hydrolase activity, acting on glycosyl bonds	MF	0.280969	0.59113	1	57	85	14759	Over	4	evm.TU.scaffold_122.66
GO:0099513	polymeric cytoskeletal fiber	CC	0.280969	0.59113	1	57	85	14759	Over	6	evm.TU.scaffold_9.106
GO:1901575	organic substance catabolic process	BP	0.288506	0.60307	2	185	85	14759	Over	4	evm.TU.scaffold_190.48,asmbl_47054|g.70933
GO:0016810	hydrolase activity, acting on carbon-nitrogen (but not peptide) bonds	MF	0.297456	0.617793	1	61	85	14759	Over	4	asmbl_47054|g.70933
GO:0016787	hydrolase activity	MF	0.308562	0.636778	11	1354	85	14759	Over	3	evm.TU.scaffold_224.57,evm.TU.scaffold_122.66,evm.TU.scaffold_190.48,evm.TU.scaffold_6.260,evm.TU.scaffold_169.10,evm.TU.scaffold_219.5,evm.TU.scaffold_37.78,evm.TU.scaffold_7.65,evm.TU.scaffold_512.3,evm.TU.scaffold_70.24,asmbl_47054|g.70933
GO:0016459	myosin complex	CC	0.317539	0.644833	1	66	85	14759	Over	3	evm.TU.scaffold_219.5
GO:0044260	cellular macromolecule metabolic process	BP	0.322112	0.644833	8	2019	85	14759	Under	4	evm.TU.scaffold_31.50,evm.TU.scaffold_9.244,evm.TU.scaffold_161.43,evm.TU.scaffold_190.48,evm.TU.scaffold_329.23,evm.TU.scaffold_27.58,evm.TU.scaffold_65.40,evm.TU.scaffold_161.40
GO:0003707	steroid hormone receptor activity	MF	0.325413	0.644833	1	68	85	14759	Over	4	evm.TU.scaffold_31.50
GO:0009056	catabolic process	BP	0.326768	0.644833	2	203	85	14759	Over	3	evm.TU.scaffold_190.48,asmbl_47054|g.70933
GO:0018130	heterocycle biosynthetic process	BP	0.327166	0.644833	2	755	85	14759	Under	5	evm.TU.scaffold_31.50,evm.TU.scaffold_161.40
GO:0032991	protein-containing complex	CC	0.327166	0.644833	2	755	85	14759	Under	2	evm.TU.scaffold_219.5,evm.TU.scaffold_5.287
GO:1901362	organic cyclic compound biosynthetic process	BP	0.327375	0.644833	2	768	85	14759	Under	5	evm.TU.scaffold_31.50,evm.TU.scaffold_161.40
GO:0016070	RNA metabolic process	BP	0.329323	0.644833	2	791	85	14759	Under	6	evm.TU.scaffold_31.50,evm.TU.scaffold_161.40
GO:0008610	lipid biosynthetic process	BP	0.333197	0.644833	1	70	85	14759	Over	5	evm.TU.scaffold_5.264
GO:0006511	ubiquitin-dependent protein catabolic process	BP	0.337055	0.644833	1	71	85	14759	Over	8	evm.TU.scaffold_190.48
GO:0019941	modification-dependent protein catabolic process	BP	0.337055	0.644833	1	71	85	14759	Over	7	evm.TU.scaffold_190.48
GO:0043632	modification-dependent macromolecule catabolic process	BP	0.337055	0.644833	1	71	85	14759	Over	6	evm.TU.scaffold_190.48
GO:0015081	sodium ion transmembrane transporter activity	MF	0.340892	0.644833	1	72	85	14759	Over	7	evm.TU.scaffold_155.41
GO:0006955	immune response	BP	0.348499	0.644833	1	74	85	14759	Over	3	evm.TU.scaffold_40.129
GO:0051276	chromosome organization	BP	0.348499	0.644833	1	74	85	14759	Over	6	evm.TU.scaffold_108.59
GO:0004857	enzyme inhibitor activity	MF	0.348499	0.644833	1	74	85	14759	Over	4	evm.TU.scaffold_153.68
GO:0006996	organelle organization	BP	0.352001	0.644833	2	215	85	14759	Over	5	evm.TU.scaffold_5.287,evm.TU.scaffold_108.59
GO:0099081	supramolecular polymer	CC	0.35227	0.644833	1	75	85	14759	Over	4	evm.TU.scaffold_9.106
GO:0099512	supramolecular fiber	CC	0.35227	0.644833	1	75	85	14759	Over	5	evm.TU.scaffold_9.106
GO:0019842	vitamin binding	MF	0.35227	0.644833	1	75	85	14759	Over	4	evm.TU.scaffold_27.40
GO:0055114	oxidation-reduction process	BP	0.36258	0.657872	4	484	85	14759	Over	3	evm.TU.scaffold_403.16,evm.TU.scaffold_21.129,evm.TU.scaffold_5.264,evm.TU.scaffold_148.50
GO:0003777	microtubule motor activity	MF	0.363454	0.657872	1	78	85	14759	Over	9	evm.TU.scaffold_6.260
GO:0099080	supramolecular complex	CC	0.36714	0.659353	1	79	85	14759	Over	3	evm.TU.scaffold_9.106
GO:0044283	small molecule biosynthetic process	BP	0.370804	0.659353	1	80	85	14759	Over	4	evm.TU.scaffold_5.264
GO:0015075	ion transmembrane transporter activity	MF	0.37303	0.659353	1	500	85	14759	Under	4	evm.TU.scaffold_155.41
GO:0004888	transmembrane signaling receptor activity	MF	0.373159	0.659353	1	508	85	14759	Under	4	evm.TU.scaffold_171.93
GO:0002376	immune system process	BP	0.374447	0.659353	1	81	85	14759	Over	2	evm.TU.scaffold_40.129
GO:0005737	cytoplasm	CC	0.376596	0.659551	1	537	85	14759	Under	3	asmbl_47054|g.70933
GO:0044257	cellular protein catabolic process	BP	0.385253	0.667497	1	84	85	14759	Over	6	evm.TU.scaffold_190.48
GO:0051603	proteolysis involved in cellular protein catabolic process	BP	0.385253	0.667497	1	84	85	14759	Over	6	evm.TU.scaffold_190.48
GO:0030163	protein catabolic process	BP	0.395874	0.680772	1	87	85	14759	Over	5	evm.TU.scaffold_190.48
GO:0005856	cytoskeleton	CC	0.40144	0.680772	2	239	85	14759	Over	5	evm.TU.scaffold_219.5,evm.TU.scaffold_9.106
GO:0004842	ubiquitin-protein transferase activity	MF	0.402854	0.680772	1	89	85	14759	Over	5	evm.TU.scaffold_53.87
GO:0043168	anion binding	MF	0.404696	0.680772	12	1585	85	14759	Over	4	evm.TU.scaffold_224.57,evm.TU.scaffold_13.283,evm.TU.scaffold_403.16,evm.TU.scaffold_161.43,evm.TU.scaffold_329.23,evm.TU.scaffold_169.10,evm.TU.scaffold_219.5,evm.TU.scaffold_27.58,evm.TU.scaffold_27.40,evm.TU.scaffold_512.3,evm.TU.scaffold_108.59,evm.TU.scaffold_65.40
GO:0017076	purine nucleotide binding	MF	0.405025	0.680772	11	1430	85	14759	Over	5	evm.TU.scaffold_224.57,evm.TU.scaffold_13.283,evm.TU.scaffold_161.43,evm.TU.scaffold_329.23,evm.TU.scaffold_169.10,evm.TU.scaffold_219.5,evm.TU.scaffold_27.58,evm.TU.scaffold_7.65,evm.TU.scaffold_512.3,evm.TU.scaffold_108.59,evm.TU.scaffold_65.40
GO:0019787	ubiquitin-like protein transferase activity	MF	0.406314	0.680772	1	90	85	14759	Over	4	evm.TU.scaffold_53.87
GO:0043226	organelle	CC	0.407623	0.680772	5	1334	85	14759	Under	3	evm.TU.scaffold_31.50,evm.TU.scaffold_219.5,evm.TU.scaffold_9.106,evm.TU.scaffold_108.59,evm.TU.scaffold_161.40
GO:0015291	secondary active transmembrane transporter activity	MF	0.413174	0.686505	1	92	85	14759	Over	5	evm.TU.scaffold_155.41
GO:0022853	active ion transmembrane transporter activity	MF	0.416575	0.688624	1	93	85	14759	Over	5	evm.TU.scaffold_155.41
GO:0007156	homophilic cell adhesion via plasma membrane adhesion molecules	BP	0.419957	0.688751	1	94	85	14759	Over	6	asmbl_4715|g.7207
GO:0016740	transferase activity	MF	0.420903	0.688751	6	1519	85	14759	Under	3	evm.TU.scaffold_161.43,evm.TU.scaffold_329.23,evm.TU.scaffold_53.87,evm.TU.scaffold_80.5,evm.TU.scaffold_65.40,evm.TU.scaffold_108.60
GO:0098742	cell-cell adhesion via plasma-membrane adhesion molecules	BP	0.423319	0.688832	1	95	85	14759	Over	5	asmbl_4715|g.7207
GO:0098609	cell-cell adhesion	BP	0.429985	0.688832	1	97	85	14759	Over	4	asmbl_4715|g.7207
GO:0036094	small molecule binding	MF	0.432054	0.688832	14	1922	85	14759	Over	3	evm.TU.scaffold_224.57,evm.TU.scaffold_13.283,evm.TU.scaffold_403.16,evm.TU.scaffold_129.81,evm.TU.scaffold_161.43,evm.TU.scaffold_329.23,evm.TU.scaffold_169.10,evm.TU.scaffold_219.5,evm.TU.scaffold_27.58,evm.TU.scaffold_27.40,evm.TU.scaffold_7.65,evm.TU.scaffold_512.3,evm.TU.scaffold_108.59,evm.TU.scaffold_65.40
GO:0044265	cellular macromolecule catabolic process	BP	0.439842	0.688832	1	100	85	14759	Over	5	evm.TU.scaffold_190.48
GO:0034654	nucleobase-containing compound biosynthetic process	BP	0.443535	0.688832	2	720	85	14759	Under	5	evm.TU.scaffold_31.50,evm.TU.scaffold_161.40
GO:0043229	intracellular organelle	CC	0.444527	0.688832	5	1301	85	14759	Under	3	evm.TU.scaffold_31.50,evm.TU.scaffold_219.5,evm.TU.scaffold_9.106,evm.TU.scaffold_108.59,evm.TU.scaffold_161.40
GO:0044281	small molecule metabolic process	BP	0.446647	0.688832	3	337	85	14759	Over	3	evm.TU.scaffold_122.66,evm.TU.scaffold_5.264,asmbl_47054|g.70933
GO:0019438	aromatic compound biosynthetic process	BP	0.448321	0.688832	2	744	85	14759	Under	5	evm.TU.scaffold_31.50,evm.TU.scaffold_161.40
GO:0005525	GTP binding	MF	0.450483	0.688832	3	342	85	14759	Over	6	evm.TU.scaffold_224.57,evm.TU.scaffold_169.10,evm.TU.scaffold_512.3
GO:0001883	purine nucleoside binding	MF	0.450483	0.688832	3	342	85	14759	Over	5	evm.TU.scaffold_224.57,evm.TU.scaffold_169.10,evm.TU.scaffold_512.3
GO:0032549	ribonucleoside binding	MF	0.450483	0.688832	3	342	85	14759	Over	5	evm.TU.scaffold_224.57,evm.TU.scaffold_169.10,evm.TU.scaffold_512.3
GO:0032550	purine ribonucleoside binding	MF	0.450483	0.688832	3	342	85	14759	Over	6	evm.TU.scaffold_224.57,evm.TU.scaffold_169.10,evm.TU.scaffold_512.3
GO:0001882	nucleoside binding	MF	0.451265	0.688832	3	343	85	14759	Over	4	evm.TU.scaffold_224.57,evm.TU.scaffold_169.10,evm.TU.scaffold_512.3
GO:0009057	macromolecule catabolic process	BP	0.452723	0.688832	1	104	85	14759	Over	5	evm.TU.scaffold_190.48
GO:0032561	guanyl ribonucleotide binding	MF	0.452843	0.688832	3	345	85	14759	Over	6	evm.TU.scaffold_224.57,evm.TU.scaffold_169.10,evm.TU.scaffold_512.3
GO:0005694	chromosome	CC	0.462191	0.696511	1	107	85	14759	Over	5	evm.TU.scaffold_108.59
GO:0008234	cysteine-type peptidase activity	MF	0.462191	0.696511	1	107	85	14759	Over	6	evm.TU.scaffold_190.48
GO:0031224	intrinsic component of membrane	CC	0.47121	0.700758	4	1081	85	14759	Under	3	evm.TU.scaffold_4.314,evm.TU.scaffold_16.64,evm.TU.scaffold_171.93,evm.TU.scaffold_155.41
GO:0004222	metalloendopeptidase activity	MF	0.471497	0.700758	1	110	85	14759	Over	7	evm.TU.scaffold_70.24
GO:0044255	cellular lipid metabolic process	BP	0.471497	0.700758	1	110	85	14759	Over	4	evm.TU.scaffold_5.264
GO:0015629	actin cytoskeleton	CC	0.477613	0.706606	1	112	85	14759	Over	6	evm.TU.scaffold_219.5
GO:0016021	integral component of membrane	CC	0.48032	0.70738	4	1074	85	14759	Under	4	evm.TU.scaffold_4.314,evm.TU.scaffold_16.64,evm.TU.scaffold_171.93,evm.TU.scaffold_155.41
GO:0003824	catalytic activity	MF	0.495016	0.723226	27	4113	85	14759	Over	2	evm.TU.scaffold_224.57,evm.TU.scaffold_427.2,evm.TU.scaffold_403.16,evm.TU.scaffold_114.38,evm.TU.scaffold_122.66,evm.TU.scaffold_161.43,evm.TU.scaffold_190.48,evm.TU.scaffold_6.260,evm.TU.scaffold_21.129,evm.TU.scaffold_329.23,evm.TU.scaffold_169.10,evm.TU.scaffold_53.87,evm.TU.scaffold_219.5,evm.TU.scaffold_5.264,evm.TU.scaffold_37.78,evm.TU.scaffold_129.77,evm.TU.scaffold_21.208,evm.TU.scaffol…
GO:0005506	iron ion binding	MF	0.495543	0.723226	1	118	85	14759	Over	7	evm.TU.scaffold_5.264
GO:0000166	nucleotide binding	MF	0.50827	0.735177	13	1823	85	14759	Over	4	evm.TU.scaffold_224.57,evm.TU.scaffold_13.283,evm.TU.scaffold_403.16,evm.TU.scaffold_129.81,evm.TU.scaffold_161.43,evm.TU.scaffold_329.23,evm.TU.scaffold_169.10,evm.TU.scaffold_219.5,evm.TU.scaffold_27.58,evm.TU.scaffold_7.65,evm.TU.scaffold_512.3,evm.TU.scaffold_108.59,evm.TU.scaffold_65.40
GO:1901265	nucleoside phosphate binding	MF	0.50827	0.735177	13	1823	85	14759	Over	4	evm.TU.scaffold_224.57,evm.TU.scaffold_13.283,evm.TU.scaffold_403.16,evm.TU.scaffold_129.81,evm.TU.scaffold_161.43,evm.TU.scaffold_329.23,evm.TU.scaffold_169.10,evm.TU.scaffold_219.5,evm.TU.scaffold_27.58,evm.TU.scaffold_7.65,evm.TU.scaffold_512.3,evm.TU.scaffold_108.59,evm.TU.scaffold_65.40
GO:0098772	molecular function regulator	MF	0.517341	0.743347	3	415	85	14759	Over	2	evm.TU.scaffold_153.68,evm.TU.scaffold_121.26,evm.TU.scaffold_40.129
GO:0016311	dephosphorylation	BP	0.518508	0.743347	1	126	85	14759	Over	6	evm.TU.scaffold_37.78
GO:0022804	active transmembrane transporter activity	MF	0.529599	0.755798	1	130	85	14759	Over	4	evm.TU.scaffold_155.41
GO:0015318	inorganic molecular entity transmembrane transporter activity	MF	0.531858	0.755798	1	485	85	14759	Under	4	evm.TU.scaffold_155.41
GO:0008237	metallopeptidase activity	MF	0.556236	0.786988	1	140	85	14759	Over	6	evm.TU.scaffold_70.24
GO:0055086	nucleobase-containing small molecule metabolic process	BP	0.561381	0.790815	1	142	85	14759	Over	4	asmbl_47054|g.70933
GO:0030234	enzyme regulator activity	MF	0.573989	0.791126	1	147	85	14759	Over	3	evm.TU.scaffold_153.68
GO:0005975	carbohydrate metabolic process	BP	0.576467	0.791126	1	148	85	14759	Over	4	evm.TU.scaffold_122.66
GO:0051171	regulation of nitrogen compound metabolic process	BP	0.586771	0.791126	2	616	85	14759	Under	4	evm.TU.scaffold_31.50,evm.TU.scaffold_161.40
GO:0080090	regulation of primary metabolic process	BP	0.586771	0.791126	2	616	85	14759	Under	4	evm.TU.scaffold_31.50,evm.TU.scaffold_161.40
GO:0031323	regulation of cellular metabolic process	BP	0.587502	0.791126	2	626	85	14759	Under	4	evm.TU.scaffold_31.50,evm.TU.scaffold_161.40
GO:0060255	regulation of macromolecule metabolic process	BP	0.588111	0.791126	2	632	85	14759	Under	4	evm.TU.scaffold_31.50,evm.TU.scaffold_161.40
GO:0006351	transcription, DNA-templated	BP	0.588462	0.791126	2	635	85	14759	Under	6	evm.TU.scaffold_31.50,evm.TU.scaffold_161.40
GO:0097659	nucleic acid-templated transcription	BP	0.588462	0.791126	2	635	85	14759	Under	7	evm.TU.scaffold_31.50,evm.TU.scaffold_161.40
GO:0032774	RNA biosynthetic process	BP	0.588713	0.791126	2	637	85	14759	Under	6	evm.TU.scaffold_31.50,evm.TU.scaffold_161.40
GO:0019222	regulation of metabolic process	BP	0.589548	0.791126	2	643	85	14759	Under	3	evm.TU.scaffold_31.50,evm.TU.scaffold_161.40
GO:0005634	nucleus	CC	0.591387	0.791126	2	654	85	14759	Under	5	evm.TU.scaffold_31.50,evm.TU.scaffold_161.40
GO:0006082	organic acid metabolic process	BP	0.595786	0.791126	1	156	85	14759	Over	4	evm.TU.scaffold_5.264
GO:0019752	carboxylic acid metabolic process	BP	0.595786	0.791126	1	156	85	14759	Over	6	evm.TU.scaffold_5.264
GO:0043436	oxoacid metabolic process	BP	0.595786	0.791126	1	156	85	14759	Over	5	evm.TU.scaffold_5.264
GO:0046873	metal ion transmembrane transporter activity	MF	0.605116	0.798789	1	160	85	14759	Over	6	evm.TU.scaffold_155.41
GO:0035639	purine ribonucleoside triphosphate binding	MF	0.606488	0.798789	10	1408	85	14759	Over	5	evm.TU.scaffold_224.57,evm.TU.scaffold_13.283,evm.TU.scaffold_161.43,evm.TU.scaffold_329.23,evm.TU.scaffold_169.10,evm.TU.scaffold_219.5,evm.TU.scaffold_27.58,evm.TU.scaffold_512.3,evm.TU.scaffold_108.59,evm.TU.scaffold_65.40
GO:0016791	phosphatase activity	MF	0.609701	0.79977	1	162	85	14759	Over	6	evm.TU.scaffold_37.78
GO:1901564	organonitrogen compound metabolic process	BP	0.614279	0.802526	8	1735	85	14759	Under	4	evm.TU.scaffold_9.244,evm.TU.scaffold_161.43,evm.TU.scaffold_190.48,evm.TU.scaffold_329.23,evm.TU.scaffold_27.58,evm.TU.scaffold_70.24,evm.TU.scaffold_65.40,asmbl_47054|g.70933
GO:0032555	purine ribonucleotide binding	MF	0.62096	0.807997	10	1417	85	14759	Over	5	evm.TU.scaffold_224.57,evm.TU.scaffold_13.283,evm.TU.scaffold_161.43,evm.TU.scaffold_329.23,evm.TU.scaffold_169.10,evm.TU.scaffold_219.5,evm.TU.scaffold_27.58,evm.TU.scaffold_512.3,evm.TU.scaffold_108.59,evm.TU.scaffold_65.40
GO:0032553	ribonucleotide binding	MF	0.629027	0.81522	10	1422	85	14759	Over	4	evm.TU.scaffold_224.57,evm.TU.scaffold_13.283,evm.TU.scaffold_161.43,evm.TU.scaffold_329.23,evm.TU.scaffold_169.10,evm.TU.scaffold_219.5,evm.TU.scaffold_27.58,evm.TU.scaffold_512.3,evm.TU.scaffold_108.59,evm.TU.scaffold_65.40
GO:0016772	transferase activity, transferring phosphorus-containing groups	MF	0.632674	0.816679	3	829	85	14759	Under	4	evm.TU.scaffold_161.43,evm.TU.scaffold_329.23,evm.TU.scaffold_65.40
GO:0006793	phosphorus metabolic process	BP	0.649957	0.831825	4	960	85	14759	Under	4	evm.TU.scaffold_161.43,evm.TU.scaffold_329.23,evm.TU.scaffold_37.78,evm.TU.scaffold_65.40
GO:0006796	phosphate-containing compound metabolic process	BP	0.653304	0.831825	4	958	85	14759	Under	5	evm.TU.scaffold_161.43,evm.TU.scaffold_329.23,evm.TU.scaffold_37.78,evm.TU.scaffold_65.40
GO:0097159	organic cyclic compound binding	MF	0.65632	0.831825	20	3872	85	14759	Under	3	evm.TU.scaffold_224.57,evm.TU.scaffold_31.50,evm.TU.scaffold_5.80,evm.TU.scaffold_13.283,evm.TU.scaffold_403.16,evm.TU.scaffold_129.81,evm.TU.scaffold_161.43,evm.TU.scaffold_68.11,evm.TU.scaffold_329.23,evm.TU.scaffold_20.163,evm.TU.scaffold_169.10,evm.TU.scaffold_219.5,evm.TU.scaffold_419.15,evm.TU.scaffold_27.58,evm.TU.scaffold_27.40,evm.TU.scaffold_7.65,evm.TU.scaffold_512.3,evm.TU.scaffold_10…
GO:1901363	heterocyclic compound binding	MF	0.65632	0.831825	20	3872	85	14759	Under	3	evm.TU.scaffold_224.57,evm.TU.scaffold_31.50,evm.TU.scaffold_5.80,evm.TU.scaffold_13.283,evm.TU.scaffold_403.16,evm.TU.scaffold_129.81,evm.TU.scaffold_161.43,evm.TU.scaffold_68.11,evm.TU.scaffold_329.23,evm.TU.scaffold_20.163,evm.TU.scaffold_169.10,evm.TU.scaffold_219.5,evm.TU.scaffold_419.15,evm.TU.scaffold_27.58,evm.TU.scaffold_27.40,evm.TU.scaffold_7.65,evm.TU.scaffold_512.3,evm.TU.scaffold_10…
GO:0048037	cofactor binding	MF	0.657244	0.831825	2	251	85	14759	Over	3	evm.TU.scaffold_403.16,evm.TU.scaffold_27.40
GO:0043412	macromolecule modification	BP	0.660038	0.83211	4	954	85	14759	Under	5	evm.TU.scaffold_9.244,evm.TU.scaffold_161.43,evm.TU.scaffold_329.23,evm.TU.scaffold_65.40
GO:0097367	carbohydrate derivative binding	MF	0.67287	0.844999	10	1449	85	14759	Over	3	evm.TU.scaffold_224.57,evm.TU.scaffold_13.283,evm.TU.scaffold_161.43,evm.TU.scaffold_329.23,evm.TU.scaffold_169.10,evm.TU.scaffold_219.5,evm.TU.scaffold_27.58,evm.TU.scaffold_512.3,evm.TU.scaffold_108.59,evm.TU.scaffold_65.40
GO:0003700	DNA-binding transcription factor activity	MF	0.694236	0.868465	2	303	85	14759	Over	3	evm.TU.scaffold_111.12,evm.TU.scaffold_161.40
GO:0008144	drug binding	MF	0.69781	0.869579	8	1137	85	14759	Over	3	evm.TU.scaffold_13.283,evm.TU.scaffold_161.43,evm.TU.scaffold_329.23,evm.TU.scaffold_219.5,evm.TU.scaffold_27.58,evm.TU.scaffold_27.40,evm.TU.scaffold_108.59,evm.TU.scaffold_65.40
GO:0019538	protein metabolic process	BP	0.704993	0.875163	7	1484	85	14759	Under	4	evm.TU.scaffold_9.244,evm.TU.scaffold_161.43,evm.TU.scaffold_190.48,evm.TU.scaffold_329.23,evm.TU.scaffold_27.58,evm.TU.scaffold_70.24,evm.TU.scaffold_65.40
GO:0140110	transcription regulator activity	MF	0.713917	0.882859	2	328	85	14759	Over	2	evm.TU.scaffold_111.12,evm.TU.scaffold_161.40
GO:0004930	G protein-coupled receptor activity	MF	0.728168	0.897059	1	383	85	14759	Under	5	evm.TU.scaffold_171.93
GO:0140096	catalytic activity, acting on a protein	MF	0.731396	0.897623	6	1283	85	14759	Under	3	evm.TU.scaffold_161.43,evm.TU.scaffold_190.48,evm.TU.scaffold_329.23,evm.TU.scaffold_53.87,evm.TU.scaffold_70.24,evm.TU.scaffold_65.40
GO:0006464	cellular protein modification process	BP	0.737585	0.898098	4	910	85	14759	Under	6	evm.TU.scaffold_9.244,evm.TU.scaffold_161.43,evm.TU.scaffold_329.23,evm.TU.scaffold_65.40
GO:0036211	protein modification process	BP	0.737585	0.898098	4	910	85	14759	Under	5	evm.TU.scaffold_9.244,evm.TU.scaffold_161.43,evm.TU.scaffold_329.23,evm.TU.scaffold_65.40
GO:0043228	non-membrane-bounded organelle	CC	0.752129	0.898098	3	468	85	14759	Over	4	evm.TU.scaffold_219.5,evm.TU.scaffold_9.106,evm.TU.scaffold_108.59
GO:0043232	intracellular non-membrane-bounded organelle	CC	0.752129	0.898098	3	468	85	14759	Over	4	evm.TU.scaffold_219.5,evm.TU.scaffold_9.106,evm.TU.scaffold_108.59
GO:0006355	regulation of transcription, DNA-templated	BP	0.772925	0.898098	2	557	85	14759	Under	6	evm.TU.scaffold_31.50,evm.TU.scaffold_161.40
GO:1903506	regulation of nucleic acid-templated transcription	BP	0.772925	0.898098	2	557	85	14759	Under	7	evm.TU.scaffold_31.50,evm.TU.scaffold_161.40
GO:2001141	regulation of RNA biosynthetic process	BP	0.772925	0.898098	2	557	85	14759	Under	6	evm.TU.scaffold_31.50,evm.TU.scaffold_161.40
GO:0051252	regulation of RNA metabolic process	BP	0.773016	0.898098	2	558	85	14759	Under	5	evm.TU.scaffold_31.50,evm.TU.scaffold_161.40
GO:0019219	regulation of nucleobase-containing compound metabolic process	BP	0.773302	0.898098	2	561	85	14759	Under	5	evm.TU.scaffold_31.50,evm.TU.scaffold_161.40
GO:0010556	regulation of macromolecule biosynthetic process	BP	0.774641	0.898098	2	573	85	14759	Under	5	evm.TU.scaffold_31.50,evm.TU.scaffold_161.40
GO:0031326	regulation of cellular biosynthetic process	BP	0.774641	0.898098	2	573	85	14759	Under	5	evm.TU.scaffold_31.50,evm.TU.scaffold_161.40
GO:2000112	regulation of cellular macromolecule biosynthetic process	BP	0.774641	0.898098	2	573	85	14759	Under	6	evm.TU.scaffold_31.50,evm.TU.scaffold_161.40
GO:0009889	regulation of biosynthetic process	BP	0.774767	0.898098	2	574	85	14759	Under	4	evm.TU.scaffold_31.50,evm.TU.scaffold_161.40
GO:0038023	signaling receptor activity	MF	0.775289	0.898098	2	578	85	14759	Under	3	evm.TU.scaffold_31.50,evm.TU.scaffold_171.93
GO:0060089	molecular transducer activity	MF	0.775289	0.898098	2	578	85	14759	Under	2	evm.TU.scaffold_31.50,evm.TU.scaffold_171.93
GO:0010468	regulation of gene expression	BP	0.776134	0.898098	2	584	85	14759	Under	5	evm.TU.scaffold_31.50,evm.TU.scaffold_161.40
GO:0016491	oxidoreductase activity	MF	0.780585	0.900034	4	610	85	14759	Over	3	evm.TU.scaffold_403.16,evm.TU.scaffold_21.129,evm.TU.scaffold_5.264,evm.TU.scaffold_148.50
GO:0016773	phosphotransferase activity, alcohol group as acceptor	MF	0.799299	0.91566	3	695	85	14759	Under	5	evm.TU.scaffold_161.43,evm.TU.scaffold_329.23,evm.TU.scaffold_65.40
GO:0016301	kinase activity	MF	0.799789	0.91566	3	718	85	14759	Under	5	evm.TU.scaffold_161.43,evm.TU.scaffold_329.23,evm.TU.scaffold_65.40
GO:0044267	cellular protein metabolic process	BP	0.877086	0.999882	6	1196	85	14759	Under	5	evm.TU.scaffold_9.244,evm.TU.scaffold_161.43,evm.TU.scaffold_190.48,evm.TU.scaffold_329.23,evm.TU.scaffold_27.58,evm.TU.scaffold_65.40
GO:0005524	ATP binding	MF	0.879526	0.999882	7	1066	85	14759	Over	4	evm.TU.scaffold_13.283,evm.TU.scaffold_161.43,evm.TU.scaffold_329.23,evm.TU.scaffold_219.5,evm.TU.scaffold_27.58,evm.TU.scaffold_108.59,evm.TU.scaffold_65.40
GO:0032559	adenyl ribonucleotide binding	MF	0.891271	1	7	1072	85	14759	Over	6	evm.TU.scaffold_13.283,evm.TU.scaffold_161.43,evm.TU.scaffold_329.23,evm.TU.scaffold_219.5,evm.TU.scaffold_27.58,evm.TU.scaffold_108.59,evm.TU.scaffold_65.40
GO:0030554	adenyl nucleotide binding	MF	0.906873	1	7	1080	85	14759	Over	6	evm.TU.scaffold_13.283,evm.TU.scaffold_161.43,evm.TU.scaffold_329.23,evm.TU.scaffold_219.5,evm.TU.scaffold_27.58,evm.TU.scaffold_108.59,evm.TU.scaffold_65.40
GO:0004672	protein kinase activity	MF	1	1	3	618	85	14759	Under	4	evm.TU.scaffold_161.43,evm.TU.scaffold_329.23,evm.TU.scaffold_65.40
GO:0007186	G protein-coupled receptor signaling pathway	BP	1	1	2	474	85	14759	Under	4	evm.TU.scaffold_171.93,evm.TU.scaffold_7.65
GO:0016310	phosphorylation	BP	1	1	3	673	85	14759	Under	6	evm.TU.scaffold_161.43,evm.TU.scaffold_329.23,evm.TU.scaffold_65.40
GO:0016788	hydrolase activity, acting on ester bonds	MF	1	1	1	340	85	14759	Under	4	evm.TU.scaffold_37.78
GO:0008104	protein localization	BP	1	1	1	248	85	14759	Under	4	evm.TU.scaffold_5.287
GO:0033036	macromolecule localization	BP	1	1	1	282	85	14759	Under	3	evm.TU.scaffold_5.287
GO:0006468	protein phosphorylation	BP	1	1	3	630	85	14759	Under	7	evm.TU.scaffold_161.43,evm.TU.scaffold_329.23,evm.TU.scaffold_65.40
GO:0003723	RNA binding	MF	1	1	1	230	85	14759	Under	5	evm.TU.scaffold_419.15
GO:0005198	structural molecule activity	MF	1	1	1	290	85	14759	Under	2	evm.TU.scaffold_9.106
GO:0006508	proteolysis	BP	1	1	2	357	85	14759	Under	5	evm.TU.scaffold_190.48,evm.TU.scaffold_70.24
GO:0008168	methyltransferase activity	MF	1	1	1	222	85	14759	Under	5	evm.TU.scaffold_108.60
GO:0016705	oxidoreductase activity, acting on paired donors, with incorporation or reduction of molecular oxygen	MF	1	1	1	210	85	14759	Under	4	evm.TU.scaffold_403.16
GO:0008233	peptidase activity	MF	1	1	2	376	85	14759	Under	4	evm.TU.scaffold_190.48,evm.TU.scaffold_70.24
GO:0070011	peptidase activity, acting on L-amino acid peptides	MF	1	1	2	368	85	14759	Under	5	evm.TU.scaffold_190.48,evm.TU.scaffold_70.24
GO:0032501	multicellular organismal process	BP	1	1	1	218	85	14759	Under	2	evm.TU.scaffold_139.65
GO:0007155	cell adhesion	BP	1	1	1	179	85	14759	Under	3	asmbl_4715|g.7207
GO:0022610	biological adhesion	BP	1	1	1	179	85	14759	Under	2	asmbl_4715|g.7207
GO:0006629	lipid metabolic process	BP	1	1	1	194	85	14759	Under	4	evm.TU.scaffold_5.264
GO:0042578	phosphoric ester hydrolase activity	MF	1	1	1	239	85	14759	Under	5	evm.TU.scaffold_37.78
GO:0006886	intracellular protein transport	BP	1	1	1	202	85	14759	Under	5	evm.TU.scaffold_5.287
GO:0015031	protein transport	BP	1	1	1	243	85	14759	Under	5	evm.TU.scaffold_5.287
GO:0015833	peptide transport	BP	1	1	1	243	85	14759	Under	6	evm.TU.scaffold_5.287
GO:0034613	cellular protein localization	BP	1	1	1	210	85	14759	Under	5	evm.TU.scaffold_5.287
GO:0042886	amide transport	BP	1	1	1	245	85	14759	Under	6	evm.TU.scaffold_5.287
GO:0045184	establishment of protein localization	BP	1	1	1	245	85	14759	Under	4	evm.TU.scaffold_5.287
GO:0046907	intracellular transport	BP	1	1	1	218	85	14759	Under	4	evm.TU.scaffold_5.287
GO:0051641	cellular localization	BP	1	1	1	245	85	14759	Under	3	evm.TU.scaffold_5.287
GO:0051649	establishment of localization in cell	BP	1	1	1	220	85	14759	Under	4	evm.TU.scaffold_5.287
GO:0070727	cellular macromolecule localization	BP	1	1	1	210	85	14759	Under	4	evm.TU.scaffold_5.287
GO:0071702	organic substance transport	BP	1	1	1	342	85	14759	Under	5	evm.TU.scaffold_5.287
GO:0071705	nitrogen compound transport	BP	1	1	1	290	85	14759	Under	5	evm.TU.scaffold_5.287
GO:0004175	endopeptidase activity	MF	1	1	1	225	85	14759	Under	6	evm.TU.scaffold_70.24
GO:0016757	transferase activity, transferring glycosyl groups	MF	1	1	1	206	85	14759	Under	4	evm.TU.scaffold_80.5
GO:0008324	cation transmembrane transporter activity	MF	1	1	1	253	85	14759	Under	5	evm.TU.scaffold_155.41
GO:0015077	monovalent inorganic cation transmembrane transporter activity	MF	1	1	1	193	85	14759	Under	6	evm.TU.scaffold_155.41
GO:0022890	inorganic cation transmembrane transporter activity	MF	1	1	1	232	85	14759	Under	5	evm.TU.scaffold_155.41
GO:0016741	transferase activity, transferring one-carbon groups	MF	1	1	1	225	85	14759	Under	4	evm.TU.scaffold_108.60

## Sheet: liver-up-only-46DEG
GO_ID	GO_Term	GO_Class	Pvalue	AdjustedPv	x1	x2	n	N	EnrichDirect	GOlevl	GeneID
GO:0008152	metabolic process	BP	0.00123548	0.104275	19	3806	38	14759	Over	2	evm.TU.scaffold_4.282,evm.TU.scaffold_5.18,evm.TU.scaffold_375.14,evm.TU.scaffold_67.24,evm.TU.scaffold_211.33,asmbl_40716|g.62117,evm.TU.scaffold_188.7,evm.TU.scaffold_0.569,evm.TU.scaffold_58.91,evm.TU.scaffold_435.7,evm.TU.scaffold_7.189,asmbl_21584|g.32892,evm.TU.scaffold_93.58,evm.TU.scaffold_86.55,evm.TU.scaffold_40.86,evm.TU.scaffold_13.154,evm.TU.scaffold_266.16,asmbl_29119|g.44043,evm.TU…
GO:0004725	protein tyrosine phosphatase activity	MF	0.00220534	0.104275	3	101	38	14759	Over	5	evm.TU.scaffold_5.18,evm.TU.scaffold_375.14,evm.TU.scaffold_58.91
GO:0004360	glutamine-fructose-6-phosphate transaminase (isomerizing) activity	MF	0.0025747	0.104275	1	1	38	14759	Over	7	asmbl_40716|g.62117
GO:0008483	transaminase activity	MF	0.0025747	0.104275	1	1	38	14759	Over	5	asmbl_40716|g.62117
GO:0016769	transferase activity, transferring nitrogenous groups	MF	0.0025747	0.104275	1	1	38	14759	Over	4	asmbl_40716|g.62117
GO:0070548	L-glutamine aminotransferase activity	MF	0.0025747	0.104275	1	1	38	14759	Over	6	asmbl_40716|g.62117
GO:0004721	phosphoprotein phosphatase activity	MF	0.00376468	0.124974	3	122	38	14759	Over	4	evm.TU.scaffold_5.18,evm.TU.scaffold_375.14,evm.TU.scaffold_58.91
GO:0016311	dephosphorylation	BP	0.00412132	0.124974	3	126	38	14759	Over	6	evm.TU.scaffold_5.18,evm.TU.scaffold_375.14,evm.TU.scaffold_58.91
GO:0004053	arginase activity	MF	0.00514295	0.124974	1	2	38	14759	Over	6	evm.TU.scaffold_435.7
GO:0006525	arginine metabolic process	BP	0.00514295	0.124974	1	2	38	14759	Over	7	evm.TU.scaffold_435.7
GO:0004392	heme oxygenase (decyclizing) actiavity	MF	0.00770475	0.14666	1	3	38	14759	Over	5	evm.TU.scaffold_86.55
GO:0006788	heme oxidation	BP	0.00770475	0.14666	1	3	38	14759	Over	4	evm.TU.scaffold_86.55
GO:0016791	phosphatase activity	MF	0.00826477	0.14666	3	162	38	14759	Over	6	evm.TU.scaffold_5.18,evm.TU.scaffold_375.14,evm.TU.scaffold_58.91
GO:0004859	phospholipase inhibitor activity	MF	0.0102601	0.14666	1	4	38	14759	Over	6	evm.TU.scaffold_16.140
GO:0055102	lipase inhibitor activity	MF	0.0102601	0.14666	1	4	38	14759	Over	5	evm.TU.scaffold_16.140
GO:0006787	porphyrin-containing compound catabolic process	BP	0.0102601	0.14666	1	4	38	14759	Over	6	evm.TU.scaffold_86.55
GO:0033015	tetrapyrrole catabolic process	BP	0.0102601	0.14666	1	4	38	14759	Over	6	evm.TU.scaffold_86.55
GO:0042168	heme metabolic process	BP	0.0128091	0.163822	1	5	38	14759	Over	4	evm.TU.scaffold_86.55
GO:0051187	cofactor catabolic process	BP	0.0128091	0.163822	1	5	38	14759	Over	5	evm.TU.scaffold_86.55
GO:0044237	cellular metabolic process	BP	0.0176758	0.19758	13	2671	38	14759	Over	3	evm.TU.scaffold_5.18,evm.TU.scaffold_375.14,evm.TU.scaffold_67.24,evm.TU.scaffold_211.33,evm.TU.scaffold_188.7,evm.TU.scaffold_0.569,evm.TU.scaffold_58.91,evm.TU.scaffold_435.7,evm.TU.scaffold_7.189,asmbl_21584|g.32892,evm.TU.scaffold_86.55,evm.TU.scaffold_13.154,evm.TU.scaffold_266.16
GO:0016813	hydrolase activity, acting on carbon-nitrogen (but not peptide) bonds, in linear amidines	MF	0.0178879	0.19758	1	7	38	14759	Over	5	evm.TU.scaffold_435.7
GO:0006778	porphyrin-containing compound metabolic process	BP	0.0178879	0.19758	1	7	38	14759	Over	5	evm.TU.scaffold_86.55
GO:0042440	pigment metabolic process	BP	0.0204177	0.213324	1	8	38	14759	Over	3	evm.TU.scaffold_86.55
GO:0071704	organic substance metabolic process	BP	0.0226189	0.213324	14	3039	38	14759	Over	3	evm.TU.scaffold_67.24,evm.TU.scaffold_211.33,asmbl_40716|g.62117,evm.TU.scaffold_188.7,evm.TU.scaffold_0.569,evm.TU.scaffold_435.7,evm.TU.scaffold_7.189,asmbl_21584|g.32892,evm.TU.scaffold_93.58,evm.TU.scaffold_86.55,evm.TU.scaffold_40.86,evm.TU.scaffold_13.154,evm.TU.scaffold_266.16,evm.TU.scaffold_66.131
GO:0042578	phosphoric ester hydrolase activity	MF	0.0233237	0.213324	3	239	38	14759	Over	5	evm.TU.scaffold_5.18,evm.TU.scaffold_375.14,evm.TU.scaffold_58.91
GO:0004383	guanylate cyclase activity	MF	0.0254584	0.213324	1	10	38	14759	Over	4	asmbl_21584|g.32892
GO:0006182	cGMP biosynthetic process	BP	0.0254584	0.213324	1	10	38	14759	Over	9	asmbl_21584|g.32892
GO:0046068	cGMP metabolic process	BP	0.0254584	0.213324	1	10	38	14759	Over	8	asmbl_21584|g.32892
GO:0052652	cyclic purine nucleotide metabolic process	BP	0.0254584	0.213324	1	10	38	14759	Over	8	asmbl_21584|g.32892
GO:0033013	tetrapyrrole metabolic process	BP	0.0279693	0.222692	1	11	38	14759	Over	5	evm.TU.scaffold_86.55
GO:1901576	organic substance biosynthetic process	BP	0.0284093	0.222692	7	1175	38	14759	Over	4	evm.TU.scaffold_67.24,evm.TU.scaffold_211.33,asmbl_40716|g.62117,evm.TU.scaffold_188.7,evm.TU.scaffold_7.189,asmbl_21584|g.32892,evm.TU.scaffold_266.16
GO:0009058	biosynthetic process	BP	0.0329328	0.237149	7	1212	38	14759	Over	3	evm.TU.scaffold_67.24,evm.TU.scaffold_211.33,asmbl_40716|g.62117,evm.TU.scaffold_188.7,evm.TU.scaffold_7.189,asmbl_21584|g.32892,evm.TU.scaffold_266.16
GO:0006796	phosphate-containing compound metabolic process	BP	0.0342134	0.237149	6	958	38	14759	Over	5	evm.TU.scaffold_5.18,evm.TU.scaffold_375.14,evm.TU.scaffold_0.569,evm.TU.scaffold_58.91,asmbl_21584|g.32892,evm.TU.scaffold_13.154
GO:0006793	phosphorus metabolic process	BP	0.0345155	0.237149	6	960	38	14759	Over	4	evm.TU.scaffold_5.18,evm.TU.scaffold_375.14,evm.TU.scaffold_0.569,evm.TU.scaffold_58.91,asmbl_21584|g.32892,evm.TU.scaffold_13.154
GO:0016051	carbohydrate biosynthetic process	BP	0.0354641	0.237149	1	14	38	14759	Over	5	asmbl_40716|g.62117
GO:0005544	calcium-dependent phospholipid binding	MF	0.0354641	0.237149	1	14	38	14759	Over	5	evm.TU.scaffold_16.140
GO:0034654	nucleobase-containing compound biosynthetic process	BP	0.0361092	0.237149	5	720	38	14759	Over	5	evm.TU.scaffold_67.24,evm.TU.scaffold_211.33,evm.TU.scaffold_188.7,evm.TU.scaffold_7.189,asmbl_21584|g.32892
GO:0044238	primary metabolic process	BP	0.039883	0.253642	13	2902	38	14759	Over	3	evm.TU.scaffold_67.24,evm.TU.scaffold_211.33,asmbl_40716|g.62117,evm.TU.scaffold_188.7,evm.TU.scaffold_0.569,evm.TU.scaffold_435.7,evm.TU.scaffold_7.189,asmbl_21584|g.32892,evm.TU.scaffold_93.58,evm.TU.scaffold_40.86,evm.TU.scaffold_13.154,evm.TU.scaffold_266.16,evm.TU.scaffold_66.131
GO:0019438	aromatic compound biosynthetic process	BP	0.0407081	0.253642	5	744	38	14759	Over	5	evm.TU.scaffold_67.24,evm.TU.scaffold_211.33,evm.TU.scaffold_188.7,evm.TU.scaffold_7.189,asmbl_21584|g.32892
GO:0018130	heterocycle biosynthetic process	BP	0.0429317	0.255347	5	755	38	14759	Over	5	evm.TU.scaffold_67.24,evm.TU.scaffold_211.33,evm.TU.scaffold_188.7,evm.TU.scaffold_7.189,asmbl_21584|g.32892
GO:0009064	glutamine family amino acid metabolic process	BP	0.0453697	0.255347	1	18	38	14759	Over	6	evm.TU.scaffold_435.7
GO:1901362	organic cyclic compound biosynthetic process	BP	0.0456542	0.255347	5	768	38	14759	Over	5	evm.TU.scaffold_67.24,evm.TU.scaffold_211.33,evm.TU.scaffold_188.7,evm.TU.scaffold_7.189,asmbl_21584|g.32892
GO:0008378	galactosyltransferase activity	MF	0.0478306	0.255347	1	19	38	14759	Over	6	evm.TU.scaffold_266.16
GO:0009975	cyclase activity	MF	0.0478306	0.255347	1	19	38	14759	Over	3	asmbl_21584|g.32892
GO:1901137	carbohydrate derivative biosynthetic process	BP	0.0490183	0.255347	2	138	38	14759	Over	5	asmbl_21584|g.32892,evm.TU.scaffold_266.16
GO:0006355	regulation of transcription, DNA-templated	BP	0.053867	0.255347	4	557	38	14759	Over	6	evm.TU.scaffold_67.24,evm.TU.scaffold_211.33,evm.TU.scaffold_188.7,evm.TU.scaffold_7.189
GO:1903506	regulation of nucleic acid-templated transcription	BP	0.053867	0.255347	4	557	38	14759	Over	7	evm.TU.scaffold_67.24,evm.TU.scaffold_211.33,evm.TU.scaffold_188.7,evm.TU.scaffold_7.189
GO:2001141	regulation of RNA biosynthetic process	BP	0.053867	0.255347	4	557	38	14759	Over	6	evm.TU.scaffold_67.24,evm.TU.scaffold_211.33,evm.TU.scaffold_188.7,evm.TU.scaffold_7.189
GO:0051252	regulation of RNA metabolic process	BP	0.0541578	0.255347	4	558	38	14759	Over	5	evm.TU.scaffold_67.24,evm.TU.scaffold_211.33,evm.TU.scaffold_188.7,evm.TU.scaffold_7.189
GO:0019219	regulation of nucleobase-containing compound metabolic process	BP	0.0550356	0.255347	4	561	38	14759	Over	5	evm.TU.scaffold_67.24,evm.TU.scaffold_211.33,evm.TU.scaffold_188.7,evm.TU.scaffold_7.189
GO:0016788	hydrolase activity, acting on ester bonds	MF	0.0565273	0.255347	3	340	38	14759	Over	4	evm.TU.scaffold_5.18,evm.TU.scaffold_375.14,evm.TU.scaffold_58.91
GO:0010556	regulation of macromolecule biosynthetic process	BP	0.0586248	0.255347	4	573	38	14759	Over	5	evm.TU.scaffold_67.24,evm.TU.scaffold_211.33,evm.TU.scaffold_188.7,evm.TU.scaffold_7.189
GO:0031326	regulation of cellular biosynthetic process	BP	0.0586248	0.255347	4	573	38	14759	Over	5	evm.TU.scaffold_67.24,evm.TU.scaffold_211.33,evm.TU.scaffold_188.7,evm.TU.scaffold_7.189
GO:2000112	regulation of cellular macromolecule biosynthetic process	BP	0.0586248	0.255347	4	573	38	14759	Over	6	evm.TU.scaffold_67.24,evm.TU.scaffold_211.33,evm.TU.scaffold_188.7,evm.TU.scaffold_7.189
GO:0009889	regulation of biosynthetic process	BP	0.0589295	0.255347	4	574	38	14759	Over	4	evm.TU.scaffold_67.24,evm.TU.scaffold_211.33,evm.TU.scaffold_188.7,evm.TU.scaffold_7.189
GO:0010468	regulation of gene expression	BP	0.0620246	0.255347	4	584	38	14759	Over	5	evm.TU.scaffold_67.24,evm.TU.scaffold_211.33,evm.TU.scaffold_188.7,evm.TU.scaffold_7.189
GO:0016849	phosphorus-oxygen lyase activity	MF	0.0624667	0.255347	1	25	38	14759	Over	4	asmbl_21584|g.32892
GO:0009187	cyclic nucleotide metabolic process	BP	0.0624667	0.255347	1	25	38	14759	Over	7	asmbl_21584|g.32892
GO:0009190	cyclic nucleotide biosynthetic process	BP	0.0624667	0.255347	1	25	38	14759	Over	8	asmbl_21584|g.32892
GO:0003333	amino acid transmembrane transport	BP	0.0648847	0.255347	1	26	38	14759	Over	6	evm.TU.scaffold_135.39
GO:0019439	aromatic compound catabolic process	BP	0.0672966	0.255347	1	27	38	14759	Over	5	evm.TU.scaffold_86.55
GO:1903825	organic acid transmembrane transport	BP	0.0697024	0.255347	1	28	38	14759	Over	4	evm.TU.scaffold_135.39
GO:1905039	carboxylic acid transmembrane transport	BP	0.0697024	0.255347	1	28	38	14759	Over	5	evm.TU.scaffold_135.39
GO:0006725	cellular aromatic compound metabolic process	BP	0.0704046	0.255347	6	1145	38	14759	Over	4	evm.TU.scaffold_67.24,evm.TU.scaffold_211.33,evm.TU.scaffold_188.7,evm.TU.scaffold_7.189,asmbl_21584|g.32892,evm.TU.scaffold_86.55
GO:0046483	heterocycle metabolic process	BP	0.0708811	0.255347	6	1147	38	14759	Over	4	evm.TU.scaffold_67.24,evm.TU.scaffold_211.33,evm.TU.scaffold_188.7,evm.TU.scaffold_7.189,asmbl_21584|g.32892,evm.TU.scaffold_86.55
GO:0015171	amino acid transmembrane transporter activity	MF	0.0721022	0.255347	1	29	38	14759	Over	6	evm.TU.scaffold_135.39
GO:0098656	anion transmembrane transport	BP	0.0721022	0.255347	1	29	38	14759	Over	5	evm.TU.scaffold_135.39
GO:0051171	regulation of nitrogen compound metabolic process	BP	0.072506	0.255347	4	616	38	14759	Over	4	evm.TU.scaffold_67.24,evm.TU.scaffold_211.33,evm.TU.scaffold_188.7,evm.TU.scaffold_7.189
GO:0080090	regulation of primary metabolic process	BP	0.072506	0.255347	4	616	38	14759	Over	4	evm.TU.scaffold_67.24,evm.TU.scaffold_211.33,evm.TU.scaffold_188.7,evm.TU.scaffold_7.189
GO:0031323	regulation of cellular metabolic process	BP	0.0759597	0.255532	4	626	38	14759	Over	4	evm.TU.scaffold_67.24,evm.TU.scaffold_211.33,evm.TU.scaffold_188.7,evm.TU.scaffold_7.189
GO:0006865	amino acid transport	BP	0.0768837	0.255532	1	31	38	14759	Over	6	evm.TU.scaffold_135.39
GO:0060255	regulation of macromolecule metabolic process	BP	0.0780722	0.255532	4	632	38	14759	Over	4	evm.TU.scaffold_67.24,evm.TU.scaffold_211.33,evm.TU.scaffold_188.7,evm.TU.scaffold_7.189
GO:0006351	transcription, DNA-templated	BP	0.0791397	0.255532	4	635	38	14759	Over	6	evm.TU.scaffold_67.24,evm.TU.scaffold_211.33,evm.TU.scaffold_188.7,evm.TU.scaffold_7.189
GO:0097659	nucleic acid-templated transcription	BP	0.0791397	0.255532	4	635	38	14759	Over	7	evm.TU.scaffold_67.24,evm.TU.scaffold_211.33,evm.TU.scaffold_188.7,evm.TU.scaffold_7.189
GO:0032774	RNA biosynthetic process	BP	0.0798555	0.255532	4	637	38	14759	Over	6	evm.TU.scaffold_67.24,evm.TU.scaffold_211.33,evm.TU.scaffold_188.7,evm.TU.scaffold_7.189
GO:0005882	intermediate filament	CC	0.0816412	0.255532	1	33	38	14759	Over	7	evm.TU.scaffold_175.20
GO:0045111	intermediate filament cytoskeleton	CC	0.0816412	0.255532	1	33	38	14759	Over	6	evm.TU.scaffold_175.20
GO:0019222	regulation of metabolic process	BP	0.0820228	0.255532	4	643	38	14759	Over	3	evm.TU.scaffold_67.24,evm.TU.scaffold_211.33,evm.TU.scaffold_188.7,evm.TU.scaffold_7.189
GO:0005634	nucleus	CC	0.086073	0.260962	4	654	38	14759	Over	5	evm.TU.scaffold_21.203,evm.TU.scaffold_211.33,evm.TU.scaffold_188.7,evm.TU.scaffold_396.2
GO:0044270	cellular nitrogen compound catabolic process	BP	0.0863749	0.260962	1	35	38	14759	Over	5	evm.TU.scaffold_86.55
GO:0006629	lipid metabolic process	BP	0.0888342	0.260962	2	194	38	14759	Over	4	evm.TU.scaffold_93.58,evm.TU.scaffold_66.131
GO:0046700	heterocycle catabolic process	BP	0.0910848	0.260962	1	37	38	14759	Over	5	evm.TU.scaffold_86.55
GO:0044271	cellular nitrogen compound biosynthetic process	BP	0.093383	0.260962	5	946	38	14759	Over	5	evm.TU.scaffold_67.24,evm.TU.scaffold_211.33,evm.TU.scaffold_188.7,evm.TU.scaffold_7.189,asmbl_21584|g.32892
GO:0009152	purine ribonucleotide biosynthetic process	BP	0.0934308	0.260962	1	38	38	14759	Over	8	asmbl_21584|g.32892
GO:0009260	ribonucleotide biosynthetic process	BP	0.0934308	0.260962	1	38	38	14759	Over	7	asmbl_21584|g.32892
GO:0046390	ribose phosphate biosynthetic process	BP	0.0934308	0.260962	1	38	38	14759	Over	6	asmbl_21584|g.32892
GO:1901361	organic cyclic compound catabolic process	BP	0.0934308	0.260962	1	38	38	14759	Over	5	evm.TU.scaffold_86.55
GO:0006164	purine nucleotide biosynthetic process	BP	0.0981053	0.267628	1	40	38	14759	Over	7	asmbl_21584|g.32892
GO:0034645	cellular macromolecule biosynthetic process	BP	0.098286	0.267628	5	961	38	14759	Over	5	evm.TU.scaffold_67.24,evm.TU.scaffold_211.33,evm.TU.scaffold_188.7,evm.TU.scaffold_7.189,evm.TU.scaffold_266.16
GO:1901135	carbohydrate derivative metabolic process	BP	0.0991213	0.267628	2	207	38	14759	Over	4	asmbl_21584|g.32892,evm.TU.scaffold_266.16
GO:0009059	macromolecule biosynthetic process	BP	0.100955	0.269583	5	969	38	14759	Over	5	evm.TU.scaffold_67.24,evm.TU.scaffold_211.33,evm.TU.scaffold_188.7,evm.TU.scaffold_7.189,evm.TU.scaffold_266.16
GO:0003677	DNA binding	MF	0.102304	0.270215	5	973	38	14759	Over	5	evm.TU.scaffold_21.203,evm.TU.scaffold_67.24,evm.TU.scaffold_211.33,evm.TU.scaffold_396.2,evm.TU.scaffold_7.189
GO:1901605	alpha-amino acid metabolic process	BP	0.105073	0.274546	1	43	38	14759	Over	5	evm.TU.scaffold_435.7
GO:0005543	phospholipid binding	MF	0.107384	0.274677	1	44	38	14759	Over	4	evm.TU.scaffold_16.140
GO:0072522	purine-containing compound biosynthetic process	BP	0.107384	0.274677	1	44	38	14759	Over	6	asmbl_21584|g.32892
GO:0015849	organic acid transport	BP	0.114282	0.286294	1	47	38	14759	Over	6	evm.TU.scaffold_135.39
GO:0046942	carboxylic acid transport	BP	0.114282	0.286294	1	47	38	14759	Over	7	evm.TU.scaffold_135.39
GO:0044249	cellular biosynthetic process	BP	0.118542	0.291426	6	1161	38	14759	Over	4	evm.TU.scaffold_67.24,evm.TU.scaffold_211.33,evm.TU.scaffold_188.7,evm.TU.scaffold_7.189,asmbl_21584|g.32892,evm.TU.scaffold_266.16
GO:1901360	organic cyclic compound metabolic process	BP	0.120457	0.291426	6	1176	38	14759	Over	4	evm.TU.scaffold_67.24,evm.TU.scaffold_211.33,evm.TU.scaffold_188.7,evm.TU.scaffold_7.189,asmbl_21584|g.32892,evm.TU.scaffold_86.55
GO:0005342	organic acid transmembrane transporter activity	MF	0.121128	0.291426	1	50	38	14759	Over	4	evm.TU.scaffold_135.39
GO:0046943	carboxylic acid transmembrane transporter activity	MF	0.121128	0.291426	1	50	38	14759	Over	5	evm.TU.scaffold_135.39
GO:0008514	organic anion transmembrane transporter activity	MF	0.123398	0.291581	1	51	38	14759	Over	6	evm.TU.scaffold_135.39
GO:0005509	calcium ion binding	MF	0.123592	0.291581	3	477	38	14759	Over	6	evm.TU.scaffold_266.15,evm.TU.scaffold_16.140,evm.TU.scaffold_40.86
GO:0006807	nitrogen compound metabolic process	BP	0.128666	0.300632	11	2678	38	14759	Over	3	evm.TU.scaffold_67.24,evm.TU.scaffold_211.33,evm.TU.scaffold_188.7,evm.TU.scaffold_0.569,evm.TU.scaffold_435.7,evm.TU.scaffold_7.189,asmbl_21584|g.32892,evm.TU.scaffold_86.55,evm.TU.scaffold_40.86,evm.TU.scaffold_13.154,evm.TU.scaffold_266.16
GO:0015711	organic anion transport	BP	0.130176	0.301264	1	54	38	14759	Over	6	evm.TU.scaffold_135.39
GO:0099513	polymeric cytoskeletal fiber	CC	0.136902	0.313841	1	57	38	14759	Over	6	evm.TU.scaffold_175.20
GO:0140096	catalytic activity, acting on a protein	MF	0.139194	0.316114	6	1283	38	14759	Over	3	evm.TU.scaffold_5.18,evm.TU.scaffold_375.14,evm.TU.scaffold_0.569,evm.TU.scaffold_58.91,evm.TU.scaffold_40.86,evm.TU.scaffold_13.154
GO:0016070	RNA metabolic process	BP	0.144307	0.324692	4	791	38	14759	Over	6	evm.TU.scaffold_67.24,evm.TU.scaffold_211.33,evm.TU.scaffold_188.7,evm.TU.scaffold_7.189
GO:0016810	hydrolase activity, acting on carbon-nitrogen (but not peptide) bonds	MF	0.145792	0.325022	1	61	38	14759	Over	4	evm.TU.scaffold_435.7
GO:0034641	cellular nitrogen compound metabolic process	BP	0.148581	0.327728	6	1324	38	14759	Over	4	evm.TU.scaffold_67.24,evm.TU.scaffold_211.33,evm.TU.scaffold_188.7,evm.TU.scaffold_7.189,asmbl_21584|g.32892,evm.TU.scaffold_86.55
GO:0009150	purine ribonucleotide metabolic process	BP	0.1524	0.327728	1	64	38	14759	Over	7	asmbl_21584|g.32892
GO:0009259	ribonucleotide metabolic process	BP	0.1524	0.327728	1	64	38	14759	Over	6	asmbl_21584|g.32892
GO:0019693	ribose phosphate metabolic process	BP	0.1524	0.327728	1	64	38	14759	Over	5	asmbl_21584|g.32892
GO:0003824	catalytic activity	MF	0.15659	0.331929	15	4113	38	14759	Over	2	evm.TU.scaffold_4.282,evm.TU.scaffold_5.18,evm.TU.scaffold_93.81,evm.TU.scaffold_375.14,asmbl_40716|g.62117,evm.TU.scaffold_0.569,evm.TU.scaffold_58.91,evm.TU.scaffold_435.7,asmbl_21584|g.32892,evm.TU.scaffold_93.58,evm.TU.scaffold_86.55,evm.TU.scaffold_40.86,evm.TU.scaffold_13.154,evm.TU.scaffold_266.16,asmbl_29119|g.44043
GO:0006486	protein glycosylation	BP	0.161135	0.331929	1	68	38	14759	Over	5	evm.TU.scaffold_266.16
GO:0006163	purine nucleotide metabolic process	BP	0.161135	0.331929	1	68	38	14759	Over	6	asmbl_21584|g.32892
GO:0043413	macromolecule glycosylation	BP	0.161135	0.331929	1	68	38	14759	Over	4	evm.TU.scaffold_266.16
GO:0008509	anion transmembrane transporter activity	MF	0.165469	0.331929	1	70	38	14759	Over	5	evm.TU.scaffold_135.39
GO:0009165	nucleotide biosynthetic process	BP	0.165469	0.331929	1	70	38	14759	Over	7	asmbl_21584|g.32892
GO:0016829	lyase activity	MF	0.167628	0.331929	1	71	38	14759	Over	3	asmbl_21584|g.32892
GO:0070085	glycosylation	BP	0.167628	0.331929	1	71	38	14759	Over	3	evm.TU.scaffold_266.16
GO:0051186	cofactor metabolic process	BP	0.169781	0.331929	1	72	38	14759	Over	4	evm.TU.scaffold_86.55
GO:0009101	glycoprotein biosynthetic process	BP	0.169781	0.331929	1	72	38	14759	Over	6	evm.TU.scaffold_266.16
GO:1901293	nucleoside phosphate biosynthetic process	BP	0.171929	0.331929	1	73	38	14759	Over	6	asmbl_21584|g.32892
GO:0009100	glycoprotein metabolic process	BP	0.171929	0.331929	1	73	38	14759	Over	5	evm.TU.scaffold_266.16
GO:0004857	enzyme inhibitor activity	MF	0.174072	0.331929	1	74	38	14759	Over	4	evm.TU.scaffold_16.140
GO:0072521	purine-containing compound metabolic process	BP	0.176209	0.331929	1	75	38	14759	Over	5	asmbl_21584|g.32892
GO:0099081	supramolecular polymer	CC	0.176209	0.331929	1	75	38	14759	Over	4	evm.TU.scaffold_175.20
GO:0099512	supramolecular fiber	CC	0.176209	0.331929	1	75	38	14759	Over	5	evm.TU.scaffold_175.20
GO:0034220	ion transmembrane transport	BP	0.178341	0.33336	1	76	38	14759	Over	4	evm.TU.scaffold_135.39
GO:0006820	anion transport	BP	0.184704	0.340024	1	79	38	14759	Over	6	evm.TU.scaffold_135.39
GO:0099080	supramolecular complex	CC	0.184704	0.340024	1	79	38	14759	Over	3	evm.TU.scaffold_175.20
GO:0006139	nucleobase-containing compound metabolic process	BP	0.202004	0.369075	5	1099	38	14759	Over	4	evm.TU.scaffold_67.24,evm.TU.scaffold_211.33,evm.TU.scaffold_188.7,evm.TU.scaffold_7.189,asmbl_21584|g.32892
GO:1901564	organonitrogen compound metabolic process	BP	0.204026	0.369988	7	1735	38	14759	Over	4	evm.TU.scaffold_0.569,evm.TU.scaffold_435.7,asmbl_21584|g.32892,evm.TU.scaffold_86.55,evm.TU.scaffold_40.86,evm.TU.scaffold_13.154,evm.TU.scaffold_266.16
GO:0006520	cellular amino acid metabolic process	BP	0.205571	0.370028	1	89	38	14759	Over	4	evm.TU.scaffold_435.7
GO:0044281	small molecule metabolic process	BP	0.21506	0.384262	2	337	38	14759	Over	3	evm.TU.scaffold_435.7,asmbl_21584|g.32892
GO:0090407	organophosphate biosynthetic process	BP	0.23788	0.419318	1	105	38	14759	Over	5	asmbl_21584|g.32892
GO:0008289	lipid binding	MF	0.239857	0.419318	1	106	38	14759	Over	3	evm.TU.scaffold_16.140
GO:0009117	nucleotide metabolic process	BP	0.239857	0.419318	1	106	38	14759	Over	6	asmbl_21584|g.32892
GO:0004222	metalloendopeptidase activity	MF	0.247712	0.429957	1	110	38	14759	Over	7	evm.TU.scaffold_40.86
GO:0006753	nucleoside phosphate metabolic process	BP	0.25161	0.433265	1	112	38	14759	Over	5	asmbl_21584|g.32892
GO:0051179	localization	BP	0.253183	0.433265	1	1282	38	14759	Under	2	evm.TU.scaffold_135.39
GO:0016758	transferase activity, transferring hexosyl groups	MF	0.25742	0.437434	1	115	38	14759	Over	5	evm.TU.scaffold_266.16
GO:1901566	organonitrogen compound biosynthetic process	BP	0.267672	0.450726	2	392	38	14759	Over	5	asmbl_21584|g.32892,evm.TU.scaffold_266.16
GO:0016020	membrane	CC	0.270537	0.450726	3	2318	38	14759	Under	3	evm.TU.scaffold_135.39,evm.TU.scaffold_261.32,evm.TU.scaffold_266.16
GO:1901565	organonitrogen compound catabolic process	BP	0.270807	0.450726	1	122	38	14759	Over	5	evm.TU.scaffold_86.55
GO:0043231	intracellular membrane-bounded organelle	CC	0.284724	0.470666	4	878	38	14759	Over	4	evm.TU.scaffold_21.203,evm.TU.scaffold_211.33,evm.TU.scaffold_188.7,evm.TU.scaffold_396.2
GO:0090304	nucleic acid metabolic process	BP	0.302279	0.489476	4	938	38	14759	Over	5	evm.TU.scaffold_67.24,evm.TU.scaffold_211.33,evm.TU.scaffold_188.7,evm.TU.scaffold_7.189
GO:0010467	gene expression	BP	0.302604	0.489476	4	939	38	14759	Over	5	evm.TU.scaffold_67.24,evm.TU.scaffold_211.33,evm.TU.scaffold_188.7,evm.TU.scaffold_7.189
GO:0043227	membrane-bounded organelle	CC	0.303917	0.489476	4	943	38	14759	Over	4	evm.TU.scaffold_21.203,evm.TU.scaffold_211.33,evm.TU.scaffold_188.7,evm.TU.scaffold_396.2
GO:0008237	metallopeptidase activity	MF	0.30416	0.489476	1	140	38	14759	Over	6	evm.TU.scaffold_40.86
GO:0055086	nucleobase-containing small molecule metabolic process	BP	0.307773	0.492032	1	142	38	14759	Over	4	asmbl_21584|g.32892
GO:0003674	molecular_function	MF	0.314956	0.499329	36	12962	38	14759	Over	1	evm.TU.scaffold_21.203,evm.TU.scaffold_54.65,evm.TU.scaffold_266.15,evm.TU.scaffold_4.282,evm.TU.scaffold_16.208,evm.TU.scaffold_135.39,evm.TU.scaffold_5.18,asmbl_54930|g.82381,evm.TU.scaffold_93.81,evm.TU.scaffold_375.14,evm.TU.scaffold_265.18,evm.TU.scaffold_67.24,evm.TU.scaffold_211.33,asmbl_40716|g.62117,evm.TU.scaffold_188.7,evm.TU.scaffold_0.569,evm.TU.scaffold_396.2,evm.TU.scaffold_61.9,ev…
GO:0030234	enzyme regulator activity	MF	0.316725	0.499329	1	147	38	14759	Over	3	evm.TU.scaffold_16.140
GO:0005975	carbohydrate metabolic process	BP	0.318502	0.499329	1	148	38	14759	Over	4	asmbl_40716|g.62117
GO:0006082	organic acid metabolic process	BP	0.332557	0.511464	1	156	38	14759	Over	4	evm.TU.scaffold_435.7
GO:0019752	carboxylic acid metabolic process	BP	0.332557	0.511464	1	156	38	14759	Over	6	evm.TU.scaffold_435.7
GO:0043436	oxoacid metabolic process	BP	0.332557	0.511464	1	156	38	14759	Over	5	evm.TU.scaffold_435.7
GO:0044248	cellular catabolic process	BP	0.342912	0.524073	1	162	38	14759	Over	4	evm.TU.scaffold_86.55
GO:0005575	cellular_component	CC	0.355337	0.539668	8	4306	38	14759	Under	1	evm.TU.scaffold_21.203,evm.TU.scaffold_135.39,evm.TU.scaffold_211.33,evm.TU.scaffold_188.7,evm.TU.scaffold_396.2,evm.TU.scaffold_175.20,evm.TU.scaffold_261.32,evm.TU.scaffold_266.16
GO:0006810	transport	BP	0.372208	0.558948	1	1251	38	14759	Under	4	evm.TU.scaffold_135.39
GO:0051234	establishment of localization	BP	0.372632	0.558948	1	1254	38	14759	Under	3	evm.TU.scaffold_135.39
GO:0043229	intracellular organelle	CC	0.380383	0.564792	5	1301	38	14759	Over	3	evm.TU.scaffold_21.203,evm.TU.scaffold_211.33,evm.TU.scaffold_188.7,evm.TU.scaffold_396.2,evm.TU.scaffold_175.20
GO:1901575	organic substance catabolic process	BP	0.381177	0.564792	1	185	38	14759	Over	4	evm.TU.scaffold_86.55
GO:0043226	organelle	CC	0.387003	0.569949	5	1334	38	14759	Over	3	evm.TU.scaffold_21.203,evm.TU.scaffold_211.33,evm.TU.scaffold_188.7,evm.TU.scaffold_396.2,evm.TU.scaffold_175.20
GO:0016787	hydrolase activity	MF	0.391454	0.573032	5	1354	38	14759	Over	3	evm.TU.scaffold_5.18,evm.TU.scaffold_375.14,evm.TU.scaffold_58.91,evm.TU.scaffold_435.7,evm.TU.scaffold_40.86
GO:0019637	organophosphate metabolic process	BP	0.397129	0.577858	1	195	38	14759	Over	4	asmbl_21584|g.32892
GO:0009056	catabolic process	BP	0.409601	0.592459	1	203	38	14759	Over	3	evm.TU.scaffold_86.55
GO:0016757	transferase activity, transferring glycosyl groups	MF	0.414214	0.595585	1	206	38	14759	Over	4	evm.TU.scaffold_266.16
GO:0016705	oxidoreductase activity, acting on paired donors, with incorporation or reduction of molecular oxygen	MF	0.420309	0.600794	1	210	38	14759	Over	4	evm.TU.scaffold_86.55
GO:0004175	endopeptidase activity	MF	0.44262	0.628986	1	225	38	14759	Over	6	evm.TU.scaffold_40.86
GO:0003723	RNA binding	MF	0.449869	0.635571	1	230	38	14759	Over	5	evm.TU.scaffold_15.178
GO:0005856	cytoskeleton	CC	0.462688	0.649902	1	239	38	14759	Over	5	evm.TU.scaffold_175.20
GO:0036094	small molecule binding	MF	0.471472	0.658435	3	1922	38	14759	Under	3	evm.TU.scaffold_0.569,evm.TU.scaffold_218.2,evm.TU.scaffold_13.154
GO:0006464	cellular protein modification process	BP	0.507059	0.700087	3	910	38	14759	Over	6	evm.TU.scaffold_0.569,evm.TU.scaffold_13.154,evm.TU.scaffold_266.16
GO:0036211	protein modification process	BP	0.507059	0.700087	3	910	38	14759	Over	5	evm.TU.scaffold_0.569,evm.TU.scaffold_13.154,evm.TU.scaffold_266.16
GO:0110165	cellular anatomical entity	CC	0.523636	0.718891	8	3978	38	14759	Under	2	evm.TU.scaffold_21.203,evm.TU.scaffold_135.39,evm.TU.scaffold_211.33,evm.TU.scaffold_188.7,evm.TU.scaffold_396.2,evm.TU.scaffold_175.20,evm.TU.scaffold_261.32,evm.TU.scaffold_266.16
GO:0005198	structural molecule activity	MF	0.530014	0.719516	1	290	38	14759	Over	2	evm.TU.scaffold_175.20
GO:0071705	nitrogen compound transport	BP	0.530014	0.719516	1	290	38	14759	Over	5	evm.TU.scaffold_135.39
GO:0044260	cellular macromolecule metabolic process	BP	0.538366	0.726795	7	2019	38	14759	Over	4	evm.TU.scaffold_67.24,evm.TU.scaffold_211.33,evm.TU.scaffold_188.7,evm.TU.scaffold_0.569,evm.TU.scaffold_7.189,evm.TU.scaffold_13.154,evm.TU.scaffold_266.16
GO:0003700	DNA-binding transcription factor activity	MF	0.545816	0.732781	1	303	38	14759	Over	3	evm.TU.scaffold_188.7
GO:0003676	nucleic acid binding	MF	0.570547	0.747148	7	2055	38	14759	Over	4	evm.TU.scaffold_21.203,evm.TU.scaffold_67.24,evm.TU.scaffold_211.33,evm.TU.scaffold_396.2,evm.TU.scaffold_4.42,evm.TU.scaffold_7.189,evm.TU.scaffold_15.178
GO:0140110	transcription regulator activity	MF	0.574764	0.747148	1	328	38	14759	Over	2	evm.TU.scaffold_188.7
GO:0046872	metal ion binding	MF	0.57668	0.747148	4	1310	38	14759	Over	5	evm.TU.scaffold_266.15,evm.TU.scaffold_435.7,evm.TU.scaffold_16.140,evm.TU.scaffold_40.86
GO:0008150	biological_process	BP	0.587866	0.747148	20	6927	38	14759	Over	1	evm.TU.scaffold_4.282,evm.TU.scaffold_135.39,evm.TU.scaffold_5.18,evm.TU.scaffold_375.14,evm.TU.scaffold_67.24,evm.TU.scaffold_211.33,asmbl_40716|g.62117,evm.TU.scaffold_188.7,evm.TU.scaffold_0.569,evm.TU.scaffold_58.91,evm.TU.scaffold_435.7,evm.TU.scaffold_7.189,asmbl_21584|g.32892,evm.TU.scaffold_93.58,evm.TU.scaffold_86.55,evm.TU.scaffold_40.86,evm.TU.scaffold_13.154,evm.TU.scaffold_266.16,asm…
GO:0043170	macromolecule metabolic process	BP	0.588527	0.747148	8	2433	38	14759	Over	4	evm.TU.scaffold_67.24,evm.TU.scaffold_211.33,evm.TU.scaffold_188.7,evm.TU.scaffold_0.569,evm.TU.scaffold_7.189,evm.TU.scaffold_40.86,evm.TU.scaffold_13.154,evm.TU.scaffold_266.16
GO:0005525	GTP binding	MF	0.590182	0.747148	1	342	38	14759	Over	6	evm.TU.scaffold_218.2
GO:0071702	organic substance transport	BP	0.590182	0.747148	1	342	38	14759	Over	5	evm.TU.scaffold_135.39
GO:0001883	purine nucleoside binding	MF	0.590182	0.747148	1	342	38	14759	Over	5	evm.TU.scaffold_218.2
GO:0032549	ribonucleoside binding	MF	0.590182	0.747148	1	342	38	14759	Over	5	evm.TU.scaffold_218.2
GO:0032550	purine ribonucleoside binding	MF	0.590182	0.747148	1	342	38	14759	Over	6	evm.TU.scaffold_218.2
GO:0001882	nucleoside binding	MF	0.591262	0.747148	1	343	38	14759	Over	4	evm.TU.scaffold_218.2
GO:0032561	guanyl ribonucleotide binding	MF	0.593414	0.747148	1	345	38	14759	Over	6	evm.TU.scaffold_218.2
GO:0019001	guanyl nucleotide binding	MF	0.598746	0.749976	1	350	38	14759	Over	6	evm.TU.scaffold_218.2
GO:0006508	proteolysis	BP	0.606097	0.75529	1	357	38	14759	Over	5	evm.TU.scaffold_40.86
GO:0070011	peptidase activity, acting on L-amino acid peptides	MF	0.617384	0.75992	1	368	38	14759	Over	5	evm.TU.scaffold_40.86
GO:0000166	nucleotide binding	MF	0.619194	0.75992	3	1823	38	14759	Under	4	evm.TU.scaffold_0.569,evm.TU.scaffold_218.2,evm.TU.scaffold_13.154
GO:1901265	nucleoside phosphate binding	MF	0.619194	0.75992	3	1823	38	14759	Under	4	evm.TU.scaffold_0.569,evm.TU.scaffold_218.2,evm.TU.scaffold_13.154
GO:0008233	peptidase activity	MF	0.625394	0.763672	1	376	38	14759	Over	4	evm.TU.scaffold_40.86
GO:0004672	protein kinase activity	MF	0.672957	0.817642	2	618	38	14759	Over	4	evm.TU.scaffold_0.569,evm.TU.scaffold_13.154
GO:0006468	protein phosphorylation	BP	0.676929	0.818377	2	630	38	14759	Over	7	evm.TU.scaffold_0.569,evm.TU.scaffold_13.154
GO:0016310	phosphorylation	BP	0.69173	0.83213	2	673	38	14759	Over	6	evm.TU.scaffold_0.569,evm.TU.scaffold_13.154
GO:0016773	phosphotransferase activity, alcohol group as acceptor	MF	0.699563	0.837409	2	695	38	14759	Over	5	evm.TU.scaffold_0.569,evm.TU.scaffold_13.154
GO:0016301	kinase activity	MF	0.707882	0.843212	2	718	38	14759	Over	5	evm.TU.scaffold_0.569,evm.TU.scaffold_13.154
GO:0005215	transporter activity	MF	0.721597	0.853171	1	772	38	14759	Under	2	evm.TU.scaffold_135.39
GO:0065007	biological regulation	BP	0.723264	0.853171	4	2040	38	14759	Under	2	evm.TU.scaffold_67.24,evm.TU.scaffold_211.33,evm.TU.scaffold_188.7,evm.TU.scaffold_7.189
GO:0043412	macromolecule modification	BP	0.734777	0.862564	3	954	38	14759	Over	5	evm.TU.scaffold_0.569,evm.TU.scaffold_13.154,evm.TU.scaffold_266.16
GO:0008144	drug binding	MF	0.766516	0.891515	2	1137	38	14759	Under	3	evm.TU.scaffold_0.569,evm.TU.scaffold_13.154
GO:0050789	regulation of biological process	BP	0.766776	0.891515	4	1990	38	14759	Under	2	evm.TU.scaffold_67.24,evm.TU.scaffold_211.33,evm.TU.scaffold_188.7,evm.TU.scaffold_7.189
GO:0043169	cation binding	MF	0.771964	0.893273	4	1313	38	14759	Over	4	evm.TU.scaffold_266.15,evm.TU.scaffold_435.7,evm.TU.scaffold_16.140,evm.TU.scaffold_40.86
GO:0019538	protein metabolic process	BP	0.789706	0.909472	4	1484	38	14759	Over	4	evm.TU.scaffold_0.569,evm.TU.scaffold_40.86,evm.TU.scaffold_13.154,evm.TU.scaffold_266.16
GO:0050794	regulation of cellular process	BP	0.794587	0.910777	4	1959	38	14759	Under	3	evm.TU.scaffold_67.24,evm.TU.scaffold_211.33,evm.TU.scaffold_188.7,evm.TU.scaffold_7.189
GO:0005622	intracellular	CC	0.804332	0.917618	5	1808	38	14759	Over	2	evm.TU.scaffold_21.203,evm.TU.scaffold_211.33,evm.TU.scaffold_188.7,evm.TU.scaffold_396.2,evm.TU.scaffold_175.20
GO:0009987	cellular process	BP	0.892687	1	14	5090	38	14759	Over	2	evm.TU.scaffold_135.39,evm.TU.scaffold_5.18,evm.TU.scaffold_375.14,evm.TU.scaffold_67.24,evm.TU.scaffold_211.33,evm.TU.scaffold_188.7,evm.TU.scaffold_0.569,evm.TU.scaffold_58.91,evm.TU.scaffold_435.7,evm.TU.scaffold_7.189,asmbl_21584|g.32892,evm.TU.scaffold_86.55,evm.TU.scaffold_13.154,evm.TU.scaffold_266.16
GO:0005488	binding	MF	0.978856	1	22	8770	38	14759	Under	2	evm.TU.scaffold_21.203,evm.TU.scaffold_54.65,evm.TU.scaffold_266.15,evm.TU.scaffold_16.208,asmbl_54930|g.82381,evm.TU.scaffold_265.18,evm.TU.scaffold_67.24,evm.TU.scaffold_211.33,evm.TU.scaffold_0.569,evm.TU.scaffold_396.2,evm.TU.scaffold_61.9,evm.TU.scaffold_218.2,evm.TU.scaffold_435.7,evm.TU.scaffold_118.40,evm.TU.scaffold_4.42,evm.TU.scaffold_16.140,evm.TU.scaffold_7.189,evm.TU.scaffold_40.86,…
GO:0097159	organic cyclic compound binding	MF	1	1	10	3872	38	14759	Over	3	evm.TU.scaffold_21.203,evm.TU.scaffold_67.24,evm.TU.scaffold_211.33,evm.TU.scaffold_0.569,evm.TU.scaffold_396.2,evm.TU.scaffold_218.2,evm.TU.scaffold_4.42,evm.TU.scaffold_7.189,evm.TU.scaffold_13.154,evm.TU.scaffold_15.178
GO:1901363	heterocyclic compound binding	MF	1	1	10	3872	38	14759	Over	3	evm.TU.scaffold_21.203,evm.TU.scaffold_67.24,evm.TU.scaffold_211.33,evm.TU.scaffold_0.569,evm.TU.scaffold_396.2,evm.TU.scaffold_218.2,evm.TU.scaffold_4.42,evm.TU.scaffold_7.189,evm.TU.scaffold_13.154,evm.TU.scaffold_15.178
GO:0005515	protein binding	MF	1	1	9	3560	38	14759	Under	3	evm.TU.scaffold_54.65,evm.TU.scaffold_16.208,asmbl_54930|g.82381,evm.TU.scaffold_265.18,evm.TU.scaffold_61.9,evm.TU.scaffold_118.40,evm.TU.scaffold_15.178,evm.TU.scaffold_48.124,evm.TU.scaffold_129.39
GO:0043167	ion binding	MF	1	1	7	2845	38	14759	Under	3	evm.TU.scaffold_266.15,evm.TU.scaffold_0.569,evm.TU.scaffold_218.2,evm.TU.scaffold_435.7,evm.TU.scaffold_16.140,evm.TU.scaffold_40.86,evm.TU.scaffold_13.154
GO:0008270	zinc ion binding	MF	1	1	1	504	38	14759	Under	7	evm.TU.scaffold_40.86
GO:0015075	ion transmembrane transporter activity	MF	1	1	1	500	38	14759	Under	4	evm.TU.scaffold_135.39
GO:0017076	purine nucleotide binding	MF	1	1	3	1430	38	14759	Under	5	evm.TU.scaffold_0.569,evm.TU.scaffold_218.2,evm.TU.scaffold_13.154
GO:0032553	ribonucleotide binding	MF	1	1	3	1422	38	14759	Under	4	evm.TU.scaffold_0.569,evm.TU.scaffold_218.2,evm.TU.scaffold_13.154
GO:0032555	purine ribonucleotide binding	MF	1	1	3	1417	38	14759	Under	5	evm.TU.scaffold_0.569,evm.TU.scaffold_218.2,evm.TU.scaffold_13.154
GO:0032559	adenyl ribonucleotide binding	MF	1	1	2	1072	38	14759	Under	6	evm.TU.scaffold_0.569,evm.TU.scaffold_13.154
GO:0098772	molecular function regulator	MF	1	1	1	415	38	14759	Under	2	evm.TU.scaffold_16.140
GO:0043228	non-membrane-bounded organelle	CC	1	1	1	468	38	14759	Under	4	evm.TU.scaffold_175.20
GO:0043232	intracellular non-membrane-bounded organelle	CC	1	1	1	468	38	14759	Under	4	evm.TU.scaffold_175.20
GO:0005524	ATP binding	MF	1	1	2	1066	38	14759	Under	4	evm.TU.scaffold_0.569,evm.TU.scaffold_13.154
GO:0055114	oxidation-reduction process	BP	1	1	1	484	38	14759	Under	3	evm.TU.scaffold_86.55
GO:0006811	ion transport	BP	1	1	1	453	38	14759	Under	5	evm.TU.scaffold_135.39
GO:0055085	transmembrane transport	BP	1	1	1	414	38	14759	Under	3	evm.TU.scaffold_135.39
GO:0015318	inorganic molecular entity transmembrane transporter activity	MF	1	1	1	485	38	14759	Under	4	evm.TU.scaffold_135.39
GO:0022857	transmembrane transporter activity	MF	1	1	1	573	38	14759	Under	3	evm.TU.scaffold_135.39
GO:0016740	transferase activity	MF	1	1	4	1519	38	14759	Over	3	asmbl_40716|g.62117,evm.TU.scaffold_0.569,evm.TU.scaffold_13.154,evm.TU.scaffold_266.16
GO:0016772	transferase activity, transferring phosphorus-containing groups	MF	1	1	2	829	38	14759	Under	4	evm.TU.scaffold_0.569,evm.TU.scaffold_13.154
GO:0030554	adenyl nucleotide binding	MF	1	1	2	1080	38	14759	Under	6	evm.TU.scaffold_0.569,evm.TU.scaffold_13.154
GO:0035639	purine ribonucleoside triphosphate binding	MF	1	1	3	1408	38	14759	Under	5	evm.TU.scaffold_0.569,evm.TU.scaffold_218.2,evm.TU.scaffold_13.154
GO:0043168	anion binding	MF	1	1	4	1585	38	14759	Under	4	evm.TU.scaffold_0.569,evm.TU.scaffold_218.2,evm.TU.scaffold_16.140,evm.TU.scaffold_13.154
GO:0097367	carbohydrate derivative binding	MF	1	1	3	1449	38	14759	Under	3	evm.TU.scaffold_0.569,evm.TU.scaffold_218.2,evm.TU.scaffold_13.154
GO:0044267	cellular protein metabolic process	BP	1	1	3	1196	38	14759	Under	5	evm.TU.scaffold_0.569,evm.TU.scaffold_13.154,evm.TU.scaffold_266.16
GO:0016491	oxidoreductase activity	MF	1	1	1	610	38	14759	Under	3	evm.TU.scaffold_86.55
GO:0046914	transition metal ion binding	MF	1	1	1	649	38	14759	Under	6	evm.TU.scaffold_40.86

## Sheet: liver-down-only-43DEG
GO_ID	GO_Term	GO_Class	Pvalue	AdjustedPv	x1	x2	n	N	EnrichDirect	GOlevl	GeneID
GO:0006261	DNA-dependent DNA replication	BP	0.000375975	0.0728023	2	12	36	14759	Over	7	evm.TU.scaffold_93.4,asmbl_22243|g.34315
GO:0140098	catalytic activity, acting on RNA	MF	0.00153409	0.0728023	3	94	36	14759	Over	3	asmbl_22243|g.34315,evm.TU.scaffold_20.110,evm.TU.scaffold_48.87
GO:0006689	ganglioside catabolic process	BP	0.00243919	0.0728023	1	1	36	14759	Over	8	evm.TU.scaffold_30.151
GO:0008750	NAD(P)+ transhydrogenase (AB-specific) activity	MF	0.00243919	0.0728023	1	1	36	14759	Over	7	evm.TU.scaffold_92.66
GO:0001573	ganglioside metabolic process	BP	0.00243919	0.0728023	1	1	36	14759	Over	7	evm.TU.scaffold_30.151
GO:0034641	cellular nitrogen compound metabolic process	BP	0.00371569	0.0728023	9	1324	36	14759	Over	4	evm.TU.scaffold_118.6,evm.TU.scaffold_132.37,evm.TU.scaffold_93.4,asmbl_22243|g.34315,asmbl_16307|g.25398,evm.TU.scaffold_20.110,evm.TU.scaffold_104.81,evm.TU.scaffold_30.151,evm.TU.scaffold_48.87
GO:0006269	DNA replication, synthesis of RNA primer	BP	0.00487259	0.0728023	1	2	36	14759	Over	6	asmbl_22243|g.34315
GO:0004470	malic enzyme activity	MF	0.00487259	0.0728023	1	2	36	14759	Over	6	evm.TU.scaffold_34.34
GO:0004471	malate dehydrogenase (decarboxylating) (NAD+) activity	MF	0.00487259	0.0728023	1	2	36	14759	Over	6	evm.TU.scaffold_34.34
GO:0006108	malate metabolic process	BP	0.00487259	0.0728023	1	2	36	14759	Over	8	evm.TU.scaffold_34.34
GO:0016615	malate dehydrogenase activity	MF	0.00487259	0.0728023	1	2	36	14759	Over	5	evm.TU.scaffold_34.34
GO:0006687	glycosphingolipid metabolic process	BP	0.00487259	0.0728023	1	2	36	14759	Over	6	evm.TU.scaffold_30.151
GO:0019377	glycolipid catabolic process	BP	0.00487259	0.0728023	1	2	36	14759	Over	6	evm.TU.scaffold_30.151
GO:0046479	glycosphingolipid catabolic process	BP	0.00487259	0.0728023	1	2	36	14759	Over	7	evm.TU.scaffold_30.151
GO:0046514	ceramide catabolic process	BP	0.00487259	0.0728023	1	2	36	14759	Over	7	evm.TU.scaffold_30.151
GO:0008746	NAD(P)+ transhydrogenase activity	MF	0.00487259	0.0728023	1	2	36	14759	Over	6	evm.TU.scaffold_92.66
GO:0016652	oxidoreductase activity, acting on NAD(P)H, NAD(P) as acceptor	MF	0.00487259	0.0728023	1	2	36	14759	Over	5	evm.TU.scaffold_92.66
GO:0006259	DNA metabolic process	BP	0.00618145	0.0872272	3	154	36	14759	Over	5	evm.TU.scaffold_132.37,evm.TU.scaffold_93.4,asmbl_22243|g.34315
GO:0006260	DNA replication	BP	0.00710505	0.0927129	2	52	36	14759	Over	6	evm.TU.scaffold_93.4,asmbl_22243|g.34315
GO:0003896	DNA primase activity	MF	0.00730023	0.0927129	1	3	36	14759	Over	7	asmbl_22243|g.34315
GO:0071203	WASH complex	CC	0.0097221	0.106314	1	4	36	14759	Over	3	evm.TU.scaffold_222.26
GO:0030149	sphingolipid catabolic process	BP	0.0097221	0.106314	1	4	36	14759	Over	6	evm.TU.scaffold_30.151
GO:0046466	membrane lipid catabolic process	BP	0.0097221	0.106314	1	4	36	14759	Over	6	evm.TU.scaffold_30.151
GO:0016779	nucleotidyltransferase activity	MF	0.0106064	0.106314	2	64	36	14759	Over	5	asmbl_22243|g.34315,evm.TU.scaffold_104.81
GO:0006629	lipid metabolic process	BP	0.0116105	0.106314	3	194	36	14759	Over	4	evm.TU.scaffold_10.285,evm.TU.scaffold_30.151,evm.TU.scaffold_100.63
GO:0006855	drug transmembrane transport	BP	0.0121382	0.106314	1	5	36	14759	Over	4	evm.TU.scaffold_75.39
GO:0043648	dicarboxylic acid metabolic process	BP	0.0121382	0.106314	1	5	36	14759	Over	7	evm.TU.scaffold_34.34
GO:0006672	ceramide metabolic process	BP	0.0121382	0.106314	1	5	36	14759	Over	6	evm.TU.scaffold_30.151
GO:1901136	carbohydrate derivative catabolic process	BP	0.0121382	0.106314	1	5	36	14759	Over	5	evm.TU.scaffold_30.151
GO:0046856	phosphatidylinositol dephosphorylation	BP	0.0145486	0.119205	1	6	36	14759	Over	7	evm.TU.scaffold_100.63
GO:0046839	phospholipid dephosphorylation	BP	0.0145486	0.119205	1	6	36	14759	Over	6	evm.TU.scaffold_100.63
GO:0006139	nucleobase-containing compound metabolic process	BP	0.015429	0.122468	7	1099	36	14759	Over	4	evm.TU.scaffold_118.6,evm.TU.scaffold_132.37,evm.TU.scaffold_93.4,asmbl_22243|g.34315,evm.TU.scaffold_20.110,evm.TU.scaffold_104.81,evm.TU.scaffold_48.87
GO:0043603	cellular amide metabolic process	BP	0.018906	0.136541	3	233	36	14759	Over	5	asmbl_16307|g.25398,evm.TU.scaffold_20.110,evm.TU.scaffold_30.151
GO:0006725	cellular aromatic compound metabolic process	BP	0.0189654	0.136541	7	1145	36	14759	Over	4	evm.TU.scaffold_118.6,evm.TU.scaffold_132.37,evm.TU.scaffold_93.4,asmbl_22243|g.34315,evm.TU.scaffold_20.110,evm.TU.scaffold_104.81,evm.TU.scaffold_48.87
GO:0046483	heterocycle metabolic process	BP	0.0191312	0.136541	7	1147	36	14759	Over	4	evm.TU.scaffold_118.6,evm.TU.scaffold_132.37,evm.TU.scaffold_93.4,asmbl_22243|g.34315,evm.TU.scaffold_20.110,evm.TU.scaffold_104.81,evm.TU.scaffold_48.87
GO:0006270	DNA replication initiation	BP	0.0193523	0.136541	1	8	36	14759	Over	6	evm.TU.scaffold_93.4
GO:1901360	organic cyclic compound metabolic process	BP	0.021654	0.148652	7	1176	36	14759	Over	4	evm.TU.scaffold_118.6,evm.TU.scaffold_132.37,evm.TU.scaffold_93.4,asmbl_22243|g.34315,evm.TU.scaffold_20.110,evm.TU.scaffold_104.81,evm.TU.scaffold_48.87
GO:0090304	nucleic acid metabolic process	BP	0.02456	0.164164	6	938	36	14759	Over	5	evm.TU.scaffold_118.6,evm.TU.scaffold_132.37,evm.TU.scaffold_93.4,asmbl_22243|g.34315,evm.TU.scaffold_20.110,evm.TU.scaffold_48.87
GO:0044242	cellular lipid catabolic process	BP	0.0265151	0.172688	1	11	36	14759	Over	5	evm.TU.scaffold_30.151
GO:0000159	protein phosphatase type 2A complex	CC	0.0288914	0.176457	1	12	36	14759	Over	3	evm.TU.scaffold_23.15
GO:0044255	cellular lipid metabolic process	BP	0.0294128	0.176457	2	110	36	14759	Over	4	evm.TU.scaffold_30.151,evm.TU.scaffold_100.63
GO:0006749	glutathione metabolic process	BP	0.031262	0.176457	1	13	36	14759	Over	5	asmbl_16307|g.25398
GO:0006665	sphingolipid metabolic process	BP	0.031262	0.176457	1	13	36	14759	Over	5	evm.TU.scaffold_30.151
GO:0008287	protein serine/threonine phosphatase complex	CC	0.031262	0.176457	1	13	36	14759	Over	5	evm.TU.scaffold_23.15
GO:1903293	phosphatase complex	CC	0.031262	0.176457	1	13	36	14759	Over	4	evm.TU.scaffold_23.15
GO:0050661	NADP binding	MF	0.0336271	0.181729	1	14	36	14759	Over	5	evm.TU.scaffold_92.66
GO:0006664	glycolipid metabolic process	BP	0.0336271	0.181729	1	14	36	14759	Over	6	evm.TU.scaffold_30.151
GO:0071704	organic substance metabolic process	BP	0.035782	0.189346	13	3039	36	14759	Over	3	evm.TU.scaffold_118.6,evm.TU.scaffold_132.37,evm.TU.scaffold_93.4,evm.TU.scaffold_62.132,asmbl_22243|g.34315,asmbl_16307|g.25398,evm.TU.scaffold_34.34,evm.TU.scaffold_20.110,evm.TU.scaffold_104.81,evm.TU.scaffold_10.285,evm.TU.scaffold_30.151,evm.TU.scaffold_100.63,evm.TU.scaffold_48.87
GO:0030258	lipid modification	BP	0.0383403	0.198743	1	16	36	14759	Over	5	evm.TU.scaffold_100.63
GO:0003887	DNA-directed DNA polymerase activity	MF	0.0406885	0.198748	1	17	36	14759	Over	5	evm.TU.scaffold_104.81
GO:0008173	RNA methyltransferase activity	MF	0.0406885	0.198748	1	17	36	14759	Over	4	evm.TU.scaffold_48.87
GO:1903509	liposaccharide metabolic process	BP	0.0406885	0.198748	1	17	36	14759	Over	5	evm.TU.scaffold_30.151
GO:0008009	chemokine activity	MF	0.0453682	0.213399	1	19	36	14759	Over	7	evm.TU.scaffold_290.32
GO:0042379	chemokine receptor binding	MF	0.0453682	0.213399	1	19	36	14759	Over	6	evm.TU.scaffold_290.32
GO:0030234	enzyme regulator activity	MF	0.0497905	0.219251	2	147	36	14759	Over	3	evm.TU.scaffold_40.3,evm.TU.scaffold_30.151
GO:0015893	drug transport	BP	0.0500257	0.219251	1	21	36	14759	Over	5	evm.TU.scaffold_75.39
GO:0034061	DNA polymerase activity	MF	0.0500257	0.219251	1	21	36	14759	Over	4	evm.TU.scaffold_104.81
GO:0016651	oxidoreductase activity, acting on NAD(P)H	MF	0.0523462	0.219251	1	22	36	14759	Over	4	evm.TU.scaffold_92.66
GO:0015297	antiporter activity	MF	0.0546612	0.219251	1	23	36	14759	Over	6	evm.TU.scaffold_75.39
GO:0006082	organic acid metabolic process	BP	0.0553424	0.219251	2	156	36	14759	Over	4	evm.TU.scaffold_34.34,evm.TU.scaffold_20.110
GO:0019752	carboxylic acid metabolic process	BP	0.0553424	0.219251	2	156	36	14759	Over	6	evm.TU.scaffold_34.34,evm.TU.scaffold_20.110
GO:0043436	oxoacid metabolic process	BP	0.0553424	0.219251	2	156	36	14759	Over	5	evm.TU.scaffold_34.34,evm.TU.scaffold_20.110
GO:0003899	DNA-directed 5'-3' RNA polymerase activity	MF	0.0569706	0.219251	1	24	36	14759	Over	6	asmbl_22243|g.34315
GO:0034062	5'-3' RNA polymerase activity	MF	0.0569706	0.219251	1	24	36	14759	Over	5	asmbl_22243|g.34315
GO:0097747	RNA polymerase activity	MF	0.0569706	0.219251	1	24	36	14759	Over	4	asmbl_22243|g.34315
GO:0016042	lipid catabolic process	BP	0.0569706	0.219251	1	24	36	14759	Over	5	evm.TU.scaffold_30.151
GO:0042493	response to drug	BP	0.0592746	0.221408	1	25	36	14759	Over	4	evm.TU.scaffold_75.39
GO:0006643	membrane lipid metabolic process	BP	0.0592746	0.221408	1	25	36	14759	Over	5	evm.TU.scaffold_30.151
GO:0006418	tRNA aminoacylation for protein translation	BP	0.0661537	0.236329	1	28	36	14759	Over	7	evm.TU.scaffold_20.110
GO:0001664	G protein-coupled receptor binding	MF	0.0661537	0.236329	1	28	36	14759	Over	5	evm.TU.scaffold_290.32
GO:0004867	serine-type endopeptidase inhibitor activity	MF	0.0684359	0.236329	1	29	36	14759	Over	7	evm.TU.scaffold_40.3
GO:0043038	amino acid activation	BP	0.0684359	0.236329	1	29	36	14759	Over	5	evm.TU.scaffold_20.110
GO:0043039	tRNA aminoacylation	BP	0.0684359	0.236329	1	29	36	14759	Over	6	evm.TU.scaffold_20.110
GO:0004812	aminoacyl-tRNA ligase activity	MF	0.0707126	0.236329	1	30	36	14759	Over	5	evm.TU.scaffold_20.110
GO:0005125	cytokine activity	MF	0.0707126	0.236329	1	30	36	14759	Over	6	evm.TU.scaffold_290.32
GO:0016875	ligase activity, forming carbon-oxygen bonds	MF	0.0707126	0.236329	1	30	36	14759	Over	4	evm.TU.scaffold_20.110
GO:0003674	molecular_function	MF	0.0732683	0.24169	28	12962	36	14759	Under	1	evm.TU.scaffold_118.6,evm.TU.scaffold_290.32,evm.TU.scaffold_236.47,evm.TU.scaffold_20.200,evm.TU.scaffold_62.132,asmbl_22243|g.34315,evm.TU.scaffold_40.3,evm.TU.scaffold_75.39,evm.TU.scaffold_16.45,evm.TU.scaffold_480.3,evm.TU.scaffold_34.34,evm.TU.scaffold_63.117,evm.TU.scaffold_20.110,evm.TU.scaffold_104.81,evm.TU.scaffold_200.55,evm.TU.scaffold_9.21,evm.TU.scaffold_30.151,evm.TU.scaffold_32.1…
GO:0006575	cellular modified amino acid metabolic process	BP	0.0752499	0.245044	1	32	36	14759	Over	4	asmbl_16307|g.25398
GO:0098772	molecular function regulator	MF	0.0796889	0.256215	3	415	36	14759	Over	2	evm.TU.scaffold_290.32,evm.TU.scaffold_40.3,evm.TU.scaffold_30.151
GO:0044237	cellular metabolic process	BP	0.0841323	0.264222	11	2671	36	14759	Over	3	evm.TU.scaffold_118.6,evm.TU.scaffold_132.37,evm.TU.scaffold_93.4,asmbl_22243|g.34315,asmbl_16307|g.25398,evm.TU.scaffold_34.34,evm.TU.scaffold_20.110,evm.TU.scaffold_104.81,evm.TU.scaffold_30.151,evm.TU.scaffold_100.63,evm.TU.scaffold_48.87
GO:0046488	phosphatidylinositol metabolic process	BP	0.0842599	0.264222	1	36	36	14759	Over	7	evm.TU.scaffold_100.63
GO:0006518	peptide metabolic process	BP	0.0896892	0.277818	2	206	36	14759	Over	5	asmbl_16307|g.25398,evm.TU.scaffold_20.110
GO:0008047	enzyme activator activity	MF	0.0954024	0.288479	1	41	36	14759	Over	4	evm.TU.scaffold_30.151
GO:0006790	sulfur compound metabolic process	BP	0.0954024	0.288479	1	41	36	14759	Over	4	asmbl_16307|g.25398
GO:0006650	glycerophospholipid metabolic process	BP	0.102024	0.304873	1	44	36	14759	Over	6	evm.TU.scaffold_100.63
GO:0046486	glycerolipid metabolic process	BP	0.106413	0.309212	1	46	36	14759	Over	5	evm.TU.scaffold_100.63
GO:0008152	metabolic process	BP	0.107758	0.309212	14	3806	36	14759	Over	2	evm.TU.scaffold_118.6,evm.TU.scaffold_132.37,evm.TU.scaffold_93.4,evm.TU.scaffold_62.132,asmbl_22243|g.34315,asmbl_16307|g.25398,evm.TU.scaffold_34.34,evm.TU.scaffold_20.110,evm.TU.scaffold_104.81,evm.TU.scaffold_10.285,evm.TU.scaffold_30.151,evm.TU.scaffold_92.66,evm.TU.scaffold_100.63,evm.TU.scaffold_48.87
GO:0003723	RNA binding	MF	0.107941	0.309212	2	230	36	14759	Over	5	evm.TU.scaffold_48.87,evm.TU.scaffold_20.94
GO:0140101	catalytic activity, acting on a tRNA	MF	0.108599	0.309212	1	47	36	14759	Over	4	evm.TU.scaffold_20.110
GO:0004866	endopeptidase inhibitor activity	MF	0.110781	0.309212	1	48	36	14759	Over	6	evm.TU.scaffold_40.3
GO:0061135	endopeptidase regulator activity	MF	0.110781	0.309212	1	48	36	14759	Over	5	evm.TU.scaffold_40.3
GO:0030414	peptidase inhibitor activity	MF	0.117293	0.32035	1	51	36	14759	Over	5	evm.TU.scaffold_40.3
GO:0061134	peptidase regulator activity	MF	0.117293	0.32035	1	51	36	14759	Over	4	evm.TU.scaffold_40.3
GO:0005126	cytokine receptor binding	MF	0.119454	0.32278	1	52	36	14759	Over	5	evm.TU.scaffold_290.32
GO:0008270	zinc ion binding	MF	0.123709	0.329689	3	504	36	14759	Over	7	evm.TU.scaffold_480.3,evm.TU.scaffold_0.342,evm.TU.scaffold_185.2
GO:0016070	RNA metabolic process	BP	0.124893	0.329689	4	791	36	14759	Over	6	evm.TU.scaffold_118.6,asmbl_22243|g.34315,evm.TU.scaffold_20.110,evm.TU.scaffold_48.87
GO:0006399	tRNA metabolic process	BP	0.125905	0.329689	1	55	36	14759	Over	8	evm.TU.scaffold_20.110
GO:0016616	oxidoreductase activity, acting on the CH-OH group of donors, NAD or NADP as acceptor	MF	0.13231	0.342925	1	58	36	14759	Over	5	evm.TU.scaffold_34.34
GO:0016614	oxidoreductase activity, acting on CH-OH group of donors	MF	0.138669	0.355777	1	61	36	14759	Over	4	evm.TU.scaffold_34.34
GO:0006644	phospholipid metabolic process	BP	0.142883	0.362923	1	63	36	14759	Over	5	evm.TU.scaffold_100.63
GO:0044238	primary metabolic process	BP	0.150853	0.379374	11	2902	36	14759	Over	3	evm.TU.scaffold_118.6,evm.TU.scaffold_132.37,evm.TU.scaffold_93.4,evm.TU.scaffold_62.132,asmbl_22243|g.34315,evm.TU.scaffold_20.110,evm.TU.scaffold_104.81,evm.TU.scaffold_10.285,evm.TU.scaffold_30.151,evm.TU.scaffold_100.63,evm.TU.scaffold_48.87
GO:0034660	ncRNA metabolic process	BP	0.157476	0.392146	1	70	36	14759	Over	7	evm.TU.scaffold_20.110
GO:0042221	response to chemical	BP	0.159541	0.393431	1	71	36	14759	Over	3	evm.TU.scaffold_75.39
GO:0051186	cofactor metabolic process	BP	0.161601	0.394679	1	72	36	14759	Over	4	asmbl_16307|g.25398
GO:0006955	immune response	BP	0.165706	0.397069	1	74	36	14759	Over	3	evm.TU.scaffold_290.32
GO:0004857	enzyme inhibitor activity	MF	0.165706	0.397069	1	74	36	14759	Over	4	evm.TU.scaffold_40.3
GO:0002376	immune system process	BP	0.179921	0.423147	1	81	36	14759	Over	2	evm.TU.scaffold_290.32
GO:0140097	catalytic activity, acting on DNA	MF	0.179921	0.423147	1	81	36	14759	Over	3	evm.TU.scaffold_104.81
GO:0016874	ligase activity	MF	0.1939	0.429944	1	88	36	14759	Over	3	evm.TU.scaffold_20.110
GO:0006520	cellular amino acid metabolic process	BP	0.195878	0.429944	1	89	36	14759	Over	4	evm.TU.scaffold_20.110
GO:0006281	DNA repair	BP	0.197851	0.429944	1	90	36	14759	Over	6	evm.TU.scaffold_132.37
GO:0044281	small molecule metabolic process	BP	0.198283	0.429944	2	337	36	14759	Over	3	evm.TU.scaffold_34.34,evm.TU.scaffold_20.110
GO:0006807	nitrogen compound metabolic process	BP	0.198774	0.429944	10	2678	36	14759	Over	3	evm.TU.scaffold_118.6,evm.TU.scaffold_132.37,evm.TU.scaffold_93.4,evm.TU.scaffold_62.132,asmbl_22243|g.34315,asmbl_16307|g.25398,evm.TU.scaffold_20.110,evm.TU.scaffold_104.81,evm.TU.scaffold_30.151,evm.TU.scaffold_48.87
GO:0015291	secondary active transmembrane transporter activity	MF	0.201784	0.429944	1	92	36	14759	Over	5	evm.TU.scaffold_75.39
GO:0005525	GTP binding	MF	0.202739	0.429944	2	342	36	14759	Over	6	evm.TU.scaffold_200.55,evm.TU.scaffold_190.8
GO:0001883	purine nucleoside binding	MF	0.202739	0.429944	2	342	36	14759	Over	5	evm.TU.scaffold_200.55,evm.TU.scaffold_190.8
GO:0032549	ribonucleoside binding	MF	0.202739	0.429944	2	342	36	14759	Over	5	evm.TU.scaffold_200.55,evm.TU.scaffold_190.8
GO:0032550	purine ribonucleoside binding	MF	0.202739	0.429944	2	342	36	14759	Over	6	evm.TU.scaffold_200.55,evm.TU.scaffold_190.8
GO:0001882	nucleoside binding	MF	0.203631	0.429944	2	343	36	14759	Over	4	evm.TU.scaffold_200.55,evm.TU.scaffold_190.8
GO:0032561	guanyl ribonucleotide binding	MF	0.205418	0.429944	2	345	36	14759	Over	6	evm.TU.scaffold_200.55,evm.TU.scaffold_190.8
GO:0006396	RNA processing	BP	0.207648	0.429944	1	95	36	14759	Over	6	evm.TU.scaffold_48.87
GO:0006974	cellular response to DNA damage stimulus	BP	0.209593	0.429944	1	96	36	14759	Over	5	evm.TU.scaffold_132.37
GO:0046914	transition metal ion binding	MF	0.209625	0.429944	3	649	36	14759	Over	6	evm.TU.scaffold_480.3,evm.TU.scaffold_0.342,evm.TU.scaffold_185.2
GO:0019001	guanyl nucleotide binding	MF	0.209894	0.429944	2	350	36	14759	Over	6	evm.TU.scaffold_200.55,evm.TU.scaffold_190.8
GO:0033554	cellular response to stress	BP	0.224988	0.457176	1	104	36	14759	Over	4	evm.TU.scaffold_132.37
GO:0008234	cysteine-type peptidase activity	MF	0.230686	0.465034	1	107	36	14759	Over	6	evm.TU.scaffold_62.132
GO:0016787	hydrolase activity	MF	0.251937	0.500717	1	1354	36	14759	Under	3	evm.TU.scaffold_62.132
GO:0043226	organelle	CC	0.25233	0.500717	1	1334	36	14759	Under	3	evm.TU.scaffold_118.6
GO:1901565	organonitrogen compound catabolic process	BP	0.25857	0.509122	1	122	36	14759	Over	5	evm.TU.scaffold_30.151
GO:0007049	cell cycle	BP	0.265838	0.510741	1	126	36	14759	Over	3	evm.TU.scaffold_200.55
GO:0016311	dephosphorylation	BP	0.265838	0.510741	1	126	36	14759	Over	6	evm.TU.scaffold_100.63
GO:0030545	receptor regulator activity	MF	0.269446	0.510741	1	128	36	14759	Over	3	evm.TU.scaffold_290.32
GO:0030546	signaling receptor activator activity	MF	0.269446	0.510741	1	128	36	14759	Over	4	evm.TU.scaffold_290.32
GO:0048018	receptor ligand activity	MF	0.269446	0.510741	1	128	36	14759	Over	5	evm.TU.scaffold_290.32
GO:0022804	active transmembrane transporter activity	MF	0.273037	0.513714	1	130	36	14759	Over	4	evm.TU.scaffold_75.39
GO:0050662	coenzyme binding	MF	0.290735	0.54299	1	140	36	14759	Over	4	evm.TU.scaffold_92.66
GO:0034645	cellular macromolecule biosynthetic process	BP	0.293083	0.54338	4	961	36	14759	Over	5	evm.TU.scaffold_118.6,evm.TU.scaffold_93.4,asmbl_22243|g.34315,evm.TU.scaffold_20.110
GO:0009059	macromolecule biosynthetic process	BP	0.295361	0.543635	4	969	36	14759	Over	5	evm.TU.scaffold_118.6,evm.TU.scaffold_93.4,asmbl_22243|g.34315,evm.TU.scaffold_20.110
GO:1902494	catalytic complex	CC	0.31142	0.56907	1	152	36	14759	Over	3	evm.TU.scaffold_23.15
GO:0044248	cellular catabolic process	BP	0.328209	0.595465	1	162	36	14759	Over	4	evm.TU.scaffold_30.151
GO:0055114	oxidation-reduction process	BP	0.331476	0.597127	2	484	36	14759	Over	3	evm.TU.scaffold_34.34,evm.TU.scaffold_92.66
GO:0003824	catalytic activity	MF	0.345923	0.618764	7	4113	36	14759	Under	2	evm.TU.scaffold_62.132,asmbl_22243|g.34315,evm.TU.scaffold_34.34,evm.TU.scaffold_20.110,evm.TU.scaffold_104.81,evm.TU.scaffold_92.66,evm.TU.scaffold_48.87
GO:0006950	response to stress	BP	0.352648	0.626382	1	177	36	14759	Over	3	evm.TU.scaffold_132.37
GO:0044267	cellular protein metabolic process	BP	0.36196	0.637101	1	1196	36	14759	Under	5	evm.TU.scaffold_20.110
GO:1901575	organic substance catabolic process	BP	0.365327	0.637101	1	185	36	14759	Over	4	evm.TU.scaffold_30.151
GO:0140096	catalytic activity, acting on a protein	MF	0.36679	0.637101	1	1283	36	14759	Under	3	evm.TU.scaffold_62.132
GO:0043229	intracellular organelle	CC	0.368716	0.637101	1	1301	36	14759	Under	3	evm.TU.scaffold_118.6
GO:0006412	translation	BP	0.373128	0.640368	1	190	36	14759	Over	6	evm.TU.scaffold_20.110
GO:0043043	peptide biosynthetic process	BP	0.380836	0.644882	1	195	36	14759	Over	6	evm.TU.scaffold_20.110
GO:0019637	organophosphate metabolic process	BP	0.380836	0.644882	1	195	36	14759	Over	4	evm.TU.scaffold_100.63
GO:0008150	biological_process	BP	0.383967	0.645879	20	6927	36	14759	Over	1	evm.TU.scaffold_118.6,evm.TU.scaffold_290.32,evm.TU.scaffold_132.37,evm.TU.scaffold_93.4,evm.TU.scaffold_62.132,asmbl_22243|g.34315,evm.TU.scaffold_75.39,asmbl_16307|g.25398,evm.TU.scaffold_34.34,evm.TU.scaffold_20.110,evm.TU.scaffold_104.81,evm.TU.scaffold_200.55,evm.TU.scaffold_10.285,evm.TU.scaffold_9.21,evm.TU.scaffold_30.151,evm.TU.scaffold_92.66,evm.TU.scaffold_23.15,evm.TU.scaffold_100.63,…
GO:0009056	catabolic process	BP	0.392977	0.65378	1	203	36	14759	Over	3	evm.TU.scaffold_30.151
GO:0050896	response to stimulus	BP	0.394709	0.65378	5	1448	36	14759	Over	2	evm.TU.scaffold_290.32,evm.TU.scaffold_132.37,evm.TU.scaffold_75.39,evm.TU.scaffold_23.15,evm.TU.scaffold_102.52
GO:0043604	amide biosynthetic process	BP	0.398961	0.65378	1	207	36	14759	Over	6	evm.TU.scaffold_20.110
GO:1901135	carbohydrate derivative metabolic process	BP	0.398961	0.65378	1	207	36	14759	Over	4	evm.TU.scaffold_30.151
GO:0008168	methyltransferase activity	MF	0.420892	0.685299	1	222	36	14759	Over	5	evm.TU.scaffold_48.87
GO:0016741	transferase activity, transferring one-carbon groups	MF	0.425184	0.687878	1	225	36	14759	Over	4	evm.TU.scaffold_48.87
GO:0048037	cofactor binding	MF	0.461109	0.741277	1	251	36	14759	Over	3	evm.TU.scaffold_92.66
GO:0009987	cellular process	BP	0.46429	0.741574	15	5090	36	14759	Over	2	evm.TU.scaffold_118.6,evm.TU.scaffold_132.37,evm.TU.scaffold_93.4,asmbl_22243|g.34315,evm.TU.scaffold_75.39,asmbl_16307|g.25398,evm.TU.scaffold_34.34,evm.TU.scaffold_20.110,evm.TU.scaffold_104.81,evm.TU.scaffold_200.55,evm.TU.scaffold_30.151,evm.TU.scaffold_23.15,evm.TU.scaffold_100.63,evm.TU.scaffold_48.87,evm.TU.scaffold_102.52
GO:0065007	biological regulation	BP	0.469694	0.741574	3	2040	36	14759	Under	2	evm.TU.scaffold_118.6,evm.TU.scaffold_23.15,evm.TU.scaffold_102.52
GO:0050789	regulation of biological process	BP	0.470053	0.741574	3	1990	36	14759	Under	2	evm.TU.scaffold_118.6,evm.TU.scaffold_23.15,evm.TU.scaffold_102.52
GO:0003676	nucleic acid binding	MF	0.473387	0.742224	7	2055	36	14759	Over	4	evm.TU.scaffold_16.45,evm.TU.scaffold_480.3,evm.TU.scaffold_104.81,evm.TU.scaffold_48.87,evm.TU.scaffold_7.38,evm.TU.scaffold_27.211,evm.TU.scaffold_20.94
GO:0005102	signaling receptor binding	MF	0.482121	0.751281	1	267	36	14759	Over	4	evm.TU.scaffold_290.32
GO:0005576	extracellular region	CC	0.487249	0.754641	1	271	36	14759	Over	3	evm.TU.scaffold_290.32
GO:0010467	gene expression	BP	0.497515	0.76586	3	939	36	14759	Over	5	evm.TU.scaffold_118.6,evm.TU.scaffold_20.110,evm.TU.scaffold_48.87
GO:0044271	cellular nitrogen compound biosynthetic process	BP	0.500522	0.76586	3	946	36	14759	Over	5	evm.TU.scaffold_118.6,asmbl_22243|g.34315,evm.TU.scaffold_20.110
GO:0005524	ATP binding	MF	0.515946	0.771567	1	1066	36	14759	Under	4	evm.TU.scaffold_20.110
GO:0032559	adenyl ribonucleotide binding	MF	0.516353	0.771567	1	1072	36	14759	Under	6	evm.TU.scaffold_20.110
GO:0030554	adenyl nucleotide binding	MF	0.516952	0.771567	1	1080	36	14759	Under	6	evm.TU.scaffold_20.110
GO:0005488	binding	MF	0.520321	0.771567	19	8770	36	14759	Under	2	evm.TU.scaffold_290.32,evm.TU.scaffold_236.47,evm.TU.scaffold_20.200,evm.TU.scaffold_16.45,evm.TU.scaffold_480.3,evm.TU.scaffold_63.117,evm.TU.scaffold_20.110,evm.TU.scaffold_104.81,evm.TU.scaffold_200.55,evm.TU.scaffold_32.140,evm.TU.scaffold_92.66,evm.TU.scaffold_0.342,evm.TU.scaffold_48.87,evm.TU.scaffold_190.8,evm.TU.scaffold_7.38,evm.TU.scaffold_27.211,evm.TU.scaffold_168.31,evm.TU.scaffold_…
GO:0008144	drug binding	MF	0.522967	0.771567	1	1137	36	14759	Under	3	evm.TU.scaffold_20.110
GO:0044249	cellular biosynthetic process	BP	0.526358	0.771567	4	1161	36	14759	Over	4	evm.TU.scaffold_118.6,evm.TU.scaffold_93.4,asmbl_22243|g.34315,evm.TU.scaffold_20.110
GO:0003700	DNA-binding transcription factor activity	MF	0.526528	0.771567	1	303	36	14759	Over	3	evm.TU.scaffold_118.6
GO:1901576	organic substance biosynthetic process	BP	0.528553	0.771567	4	1175	36	14759	Over	4	evm.TU.scaffold_118.6,evm.TU.scaffold_93.4,asmbl_22243|g.34315,evm.TU.scaffold_20.110
GO:0009058	biosynthetic process	BP	0.535079	0.776629	4	1212	36	14759	Over	3	evm.TU.scaffold_118.6,evm.TU.scaffold_93.4,asmbl_22243|g.34315,evm.TU.scaffold_20.110
GO:0140110	transcription regulator activity	MF	0.555164	0.801203	1	328	36	14759	Over	2	evm.TU.scaffold_118.6
GO:0019538	protein metabolic process	BP	0.576971	0.82797	2	1484	36	14759	Under	4	evm.TU.scaffold_62.132,evm.TU.scaffold_20.110
GO:0006508	proteolysis	BP	0.586276	0.836595	1	357	36	14759	Over	5	evm.TU.scaffold_62.132
GO:0070011	peptidase activity, acting on L-amino acid peptides	MF	0.597514	0.847869	1	368	36	14759	Over	5	evm.TU.scaffold_62.132
GO:0008233	peptidase activity	MF	0.605501	0.854429	1	376	36	14759	Over	4	evm.TU.scaffold_62.132
GO:0004930	G protein-coupled receptor activity	MF	0.612362	0.857269	1	383	36	14759	Over	5	evm.TU.scaffold_102.52
GO:0005622	intracellular	CC	0.615974	0.857269	3	1808	36	14759	Under	2	evm.TU.scaffold_118.6,evm.TU.scaffold_222.26,evm.TU.scaffold_23.15
GO:0050794	regulation of cellular process	BP	0.619831	0.857269	3	1959	36	14759	Under	3	evm.TU.scaffold_118.6,evm.TU.scaffold_23.15,evm.TU.scaffold_102.52
GO:1901566	organonitrogen compound biosynthetic process	BP	0.621014	0.857269	1	392	36	14759	Over	5	evm.TU.scaffold_20.110
GO:0005515	protein binding	MF	0.644346	0.884669	7	3560	36	14759	Under	3	evm.TU.scaffold_290.32,evm.TU.scaffold_236.47,evm.TU.scaffold_20.200,evm.TU.scaffold_63.117,evm.TU.scaffold_32.140,evm.TU.scaffold_168.31,evm.TU.scaffold_20.94
GO:0110165	cellular anatomical entity	CC	0.650942	0.888921	8	3978	36	14759	Under	2	evm.TU.scaffold_118.6,evm.TU.scaffold_290.32,evm.TU.scaffold_75.39,evm.TU.scaffold_125.23,evm.TU.scaffold_9.21,evm.TU.scaffold_92.66,evm.TU.scaffold_222.26,evm.TU.scaffold_102.52
GO:0016491	oxidoreductase activity	MF	0.660172	0.896704	2	610	36	14759	Over	3	evm.TU.scaffold_34.34,evm.TU.scaffold_92.66
GO:0032774	RNA biosynthetic process	BP	0.668106	0.902654	2	637	36	14759	Over	6	evm.TU.scaffold_118.6,asmbl_22243|g.34315
GO:0097159	organic cyclic compound binding	MF	0.688888	0.918332	11	3872	36	14759	Over	3	evm.TU.scaffold_16.45,evm.TU.scaffold_480.3,evm.TU.scaffold_20.110,evm.TU.scaffold_104.81,evm.TU.scaffold_200.55,evm.TU.scaffold_92.66,evm.TU.scaffold_48.87,evm.TU.scaffold_190.8,evm.TU.scaffold_7.38,evm.TU.scaffold_27.211,evm.TU.scaffold_20.94
GO:1901363	heterocyclic compound binding	MF	0.688888	0.918332	11	3872	36	14759	Over	3	evm.TU.scaffold_16.45,evm.TU.scaffold_480.3,evm.TU.scaffold_20.110,evm.TU.scaffold_104.81,evm.TU.scaffold_200.55,evm.TU.scaffold_92.66,evm.TU.scaffold_48.87,evm.TU.scaffold_190.8,evm.TU.scaffold_7.38,evm.TU.scaffold_27.211,evm.TU.scaffold_20.94
GO:0034654	nucleobase-containing compound biosynthetic process	BP	0.694871	0.918332	2	720	36	14759	Over	5	evm.TU.scaffold_118.6,asmbl_22243|g.34315
GO:0019438	aromatic compound biosynthetic process	BP	0.703049	0.918332	2	744	36	14759	Over	5	evm.TU.scaffold_118.6,asmbl_22243|g.34315
GO:0018130	heterocycle biosynthetic process	BP	0.706837	0.918332	2	755	36	14759	Over	5	evm.TU.scaffold_118.6,asmbl_22243|g.34315
GO:0032991	protein-containing complex	CC	0.706837	0.918332	2	755	36	14759	Over	2	evm.TU.scaffold_222.26,evm.TU.scaffold_23.15
GO:1901362	organic cyclic compound biosynthetic process	BP	0.711338	0.918332	2	768	36	14759	Over	5	evm.TU.scaffold_118.6,asmbl_22243|g.34315
GO:0005575	cellular_component	CC	0.712686	0.918332	9	4306	36	14759	Under	1	evm.TU.scaffold_118.6,evm.TU.scaffold_290.32,evm.TU.scaffold_75.39,evm.TU.scaffold_125.23,evm.TU.scaffold_9.21,evm.TU.scaffold_92.66,evm.TU.scaffold_222.26,evm.TU.scaffold_23.15,evm.TU.scaffold_102.52
GO:0005215	transporter activity	MF	0.712728	0.918332	2	772	36	14759	Over	2	evm.TU.scaffold_75.39,evm.TU.scaffold_9.21
GO:0043231	intracellular membrane-bounded organelle	CC	0.722618	0.918332	1	878	36	14759	Under	4	evm.TU.scaffold_118.6
GO:0043227	membrane-bounded organelle	CC	0.727255	0.918332	1	943	36	14759	Under	4	evm.TU.scaffold_118.6
GO:0006796	phosphate-containing compound metabolic process	BP	0.728723	0.918332	1	958	36	14759	Under	5	evm.TU.scaffold_100.63
GO:0006793	phosphorus metabolic process	BP	0.72893	0.918332	1	960	36	14759	Under	4	evm.TU.scaffold_100.63
GO:0003677	DNA binding	MF	0.730327	0.918332	1	973	36	14759	Under	5	evm.TU.scaffold_16.45
GO:0016021	integral component of membrane	CC	0.744169	0.927967	3	1074	36	14759	Over	4	evm.TU.scaffold_125.23,evm.TU.scaffold_92.66,evm.TU.scaffold_102.52
GO:0031224	intrinsic component of membrane	CC	0.745297	0.927967	3	1081	36	14759	Over	3	evm.TU.scaffold_125.23,evm.TU.scaffold_92.66,evm.TU.scaffold_102.52
GO:0007154	cell communication	BP	0.765767	0.931464	2	1235	36	14759	Under	3	evm.TU.scaffold_23.15,evm.TU.scaffold_102.52
GO:0006810	transport	BP	0.765875	0.931464	2	1251	36	14759	Under	4	evm.TU.scaffold_75.39,evm.TU.scaffold_9.21
GO:0023052	signaling	BP	0.765878	0.931464	2	1208	36	14759	Under	2	evm.TU.scaffold_23.15,evm.TU.scaffold_102.52
GO:0051234	establishment of localization	BP	0.76591	0.931464	2	1254	36	14759	Under	3	evm.TU.scaffold_75.39,evm.TU.scaffold_9.21
GO:0051179	localization	BP	0.766441	0.931464	2	1282	36	14759	Under	2	evm.TU.scaffold_75.39,evm.TU.scaffold_9.21
GO:0000166	nucleotide binding	MF	0.798021	0.957607	5	1823	36	14759	Over	4	evm.TU.scaffold_20.110,evm.TU.scaffold_104.81,evm.TU.scaffold_200.55,evm.TU.scaffold_92.66,evm.TU.scaffold_190.8
GO:1901265	nucleoside phosphate binding	MF	0.798021	0.957607	5	1823	36	14759	Over	4	evm.TU.scaffold_20.110,evm.TU.scaffold_104.81,evm.TU.scaffold_200.55,evm.TU.scaffold_92.66,evm.TU.scaffold_190.8
GO:0043170	macromolecule metabolic process	BP	0.799262	0.957607	7	2433	36	14759	Over	4	evm.TU.scaffold_118.6,evm.TU.scaffold_132.37,evm.TU.scaffold_93.4,evm.TU.scaffold_62.132,asmbl_22243|g.34315,evm.TU.scaffold_20.110,evm.TU.scaffold_48.87
GO:0036094	small molecule binding	MF	0.804858	0.959783	5	1922	36	14759	Over	3	evm.TU.scaffold_20.110,evm.TU.scaffold_104.81,evm.TU.scaffold_200.55,evm.TU.scaffold_92.66,evm.TU.scaffold_190.8
GO:0043167	ion binding	MF	0.85251	1	6	2845	36	14759	Under	3	evm.TU.scaffold_480.3,evm.TU.scaffold_20.110,evm.TU.scaffold_200.55,evm.TU.scaffold_0.342,evm.TU.scaffold_190.8,evm.TU.scaffold_185.2
GO:0016020	membrane	CC	0.943679	1	5	2318	36	14759	Under	3	evm.TU.scaffold_75.39,evm.TU.scaffold_125.23,evm.TU.scaffold_9.21,evm.TU.scaffold_92.66,evm.TU.scaffold_102.52
GO:0016740	transferase activity	MF	1	1	3	1519	36	14759	Under	3	asmbl_22243|g.34315,evm.TU.scaffold_104.81,evm.TU.scaffold_48.87
GO:0043168	anion binding	MF	1	1	3	1585	36	14759	Under	4	evm.TU.scaffold_20.110,evm.TU.scaffold_200.55,evm.TU.scaffold_190.8
GO:0005634	nucleus	CC	1	1	1	654	36	14759	Under	5	evm.TU.scaffold_118.6
GO:0006355	regulation of transcription, DNA-templated	BP	1	1	1	557	36	14759	Under	6	evm.TU.scaffold_118.6
GO:0055085	transmembrane transport	BP	1	1	1	414	36	14759	Under	3	evm.TU.scaffold_75.39
GO:0007165	signal transduction	BP	1	1	2	1195	36	14759	Under	3	evm.TU.scaffold_23.15,evm.TU.scaffold_102.52
GO:0007186	G protein-coupled receptor signaling pathway	BP	1	1	1	474	36	14759	Under	4	evm.TU.scaffold_102.52
GO:0006351	transcription, DNA-templated	BP	1	1	1	635	36	14759	Under	6	evm.TU.scaffold_118.6
GO:0009889	regulation of biosynthetic process	BP	1	1	1	574	36	14759	Under	4	evm.TU.scaffold_118.6
GO:0010468	regulation of gene expression	BP	1	1	1	584	36	14759	Under	5	evm.TU.scaffold_118.6
GO:0010556	regulation of macromolecule biosynthetic process	BP	1	1	1	573	36	14759	Under	5	evm.TU.scaffold_118.6
GO:0019219	regulation of nucleobase-containing compound metabolic process	BP	1	1	1	561	36	14759	Under	5	evm.TU.scaffold_118.6
GO:0019222	regulation of metabolic process	BP	1	1	1	643	36	14759	Under	3	evm.TU.scaffold_118.6
GO:0031323	regulation of cellular metabolic process	BP	1	1	1	626	36	14759	Under	4	evm.TU.scaffold_118.6
GO:0031326	regulation of cellular biosynthetic process	BP	1	1	1	573	36	14759	Under	5	evm.TU.scaffold_118.6
GO:0044260	cellular macromolecule metabolic process	BP	1	1	5	2019	36	14759	Over	4	evm.TU.scaffold_118.6,evm.TU.scaffold_132.37,evm.TU.scaffold_93.4,asmbl_22243|g.34315,evm.TU.scaffold_20.110
GO:0051171	regulation of nitrogen compound metabolic process	BP	1	1	1	616	36	14759	Under	4	evm.TU.scaffold_118.6
GO:0051252	regulation of RNA metabolic process	BP	1	1	1	558	36	14759	Under	5	evm.TU.scaffold_118.6
GO:0060255	regulation of macromolecule metabolic process	BP	1	1	1	632	36	14759	Under	4	evm.TU.scaffold_118.6
GO:0080090	regulation of primary metabolic process	BP	1	1	1	616	36	14759	Under	4	evm.TU.scaffold_118.6
GO:0097659	nucleic acid-templated transcription	BP	1	1	1	635	36	14759	Under	7	evm.TU.scaffold_118.6
GO:1903506	regulation of nucleic acid-templated transcription	BP	1	1	1	557	36	14759	Under	7	evm.TU.scaffold_118.6
GO:2000112	regulation of cellular macromolecule biosynthetic process	BP	1	1	1	573	36	14759	Under	6	evm.TU.scaffold_118.6
GO:2001141	regulation of RNA biosynthetic process	BP	1	1	1	557	36	14759	Under	6	evm.TU.scaffold_118.6
GO:0051716	cellular response to stimulus	BP	1	1	3	1293	36	14759	Under	3	evm.TU.scaffold_132.37,evm.TU.scaffold_23.15,evm.TU.scaffold_102.52
GO:1901564	organonitrogen compound metabolic process	BP	1	1	4	1735	36	14759	Under	4	evm.TU.scaffold_62.132,asmbl_16307|g.25398,evm.TU.scaffold_20.110,evm.TU.scaffold_30.151
GO:0016772	transferase activity, transferring phosphorus-containing groups	MF	1	1	2	829	36	14759	Under	4	asmbl_22243|g.34315,evm.TU.scaffold_104.81
GO:0022857	transmembrane transporter activity	MF	1	1	1	573	36	14759	Under	3	evm.TU.scaffold_75.39
GO:0043169	cation binding	MF	1	1	3	1313	36	14759	Under	4	evm.TU.scaffold_480.3,evm.TU.scaffold_0.342,evm.TU.scaffold_185.2
GO:0046872	metal ion binding	MF	1	1	3	1310	36	14759	Under	5	evm.TU.scaffold_480.3,evm.TU.scaffold_0.342,evm.TU.scaffold_185.2
GO:0017076	purine nucleotide binding	MF	1	1	3	1430	36	14759	Under	5	evm.TU.scaffold_20.110,evm.TU.scaffold_200.55,evm.TU.scaffold_190.8
GO:0032553	ribonucleotide binding	MF	1	1	3	1422	36	14759	Under	4	evm.TU.scaffold_20.110,evm.TU.scaffold_200.55,evm.TU.scaffold_190.8
GO:0032555	purine ribonucleotide binding	MF	1	1	3	1417	36	14759	Under	5	evm.TU.scaffold_20.110,evm.TU.scaffold_200.55,evm.TU.scaffold_190.8
GO:0035639	purine ribonucleoside triphosphate binding	MF	1	1	3	1408	36	14759	Under	5	evm.TU.scaffold_20.110,evm.TU.scaffold_200.55,evm.TU.scaffold_190.8
GO:0097367	carbohydrate derivative binding	MF	1	1	3	1449	36	14759	Under	3	evm.TU.scaffold_20.110,evm.TU.scaffold_200.55,evm.TU.scaffold_190.8
GO:0005737	cytoplasm	CC	1	1	1	537	36	14759	Under	3	evm.TU.scaffold_222.26
GO:0004888	transmembrane signaling receptor activity	MF	1	1	1	508	36	14759	Under	4	evm.TU.scaffold_102.52
GO:0038023	signaling receptor activity	MF	1	1	1	578	36	14759	Under	3	evm.TU.scaffold_102.52
GO:0060089	molecular transducer activity	MF	1	1	1	578	36	14759	Under	2	evm.TU.scaffold_102.52

## Sheet: spleen-up-only-203DEG
GO_ID	GO_Term	GO_Class	Pvalue	AdjustedPv	x1	x2	n	N	EnrichDirect	GOlevl	GeneID
GO:0006518	peptide metabolic process	BP	0.000708363	0.138612	8	206	138	14759	Over	5	evm.TU.scaffold_61.105,evm.TU.scaffold_55.140,evm.TU.scaffold_48.224,evm.TU.scaffold_254.32,evm.TU.scaffold_123.32,evm.TU.scaffold_5.120,evm.TU.scaffold_269.21,evm.TU.scaffold_39.80
GO:0008150	biological_process	BP	0.00132722	0.138612	84	6927	138	14759	Over	1	evm.TU.scaffold_14.41,evm.TU.scaffold_162.14,evm.TU.scaffold_340.4,evm.TU.scaffold_61.105,evm.TU.scaffold_117.75,evm.TU.scaffold_344.21,evm.TU.scaffold_129.83,evm.TU.scaffold_67.8,evm.TU.scaffold_314.7,evm.TU.scaffold_42.29,evm.TU.scaffold_262.4,evm.TU.scaffold_116.37,evm.TU.scaffold_43.216,evm.TU.scaffold_461.2,evm.TU.scaffold_38.115,evm.TU.scaffold_14.42,evm.TU.scaffold_254.1,asmbl_40857|g.6162…
GO:0043603	cellular amide metabolic process	BP	0.00156326	0.138612	8	233	138	14759	Over	5	evm.TU.scaffold_61.105,evm.TU.scaffold_55.140,evm.TU.scaffold_48.224,evm.TU.scaffold_254.32,evm.TU.scaffold_123.32,evm.TU.scaffold_5.120,evm.TU.scaffold_269.21,evm.TU.scaffold_39.80
GO:0008237	metallopeptidase activity	MF	0.00201933	0.138612	6	140	138	14759	Over	6	evm.TU.scaffold_14.41,evm.TU.scaffold_54.99,evm.TU.scaffold_239.37,evm.TU.scaffold_61.36,evm.TU.scaffold_24.116,evm.TU.scaffold_232.5
GO:0006412	translation	BP	0.00206029	0.138612	7	190	138	14759	Over	6	evm.TU.scaffold_61.105,evm.TU.scaffold_55.140,evm.TU.scaffold_48.224,evm.TU.scaffold_254.32,evm.TU.scaffold_123.32,evm.TU.scaffold_269.21,evm.TU.scaffold_39.80
GO:0043043	peptide biosynthetic process	BP	0.00238497	0.138612	7	195	138	14759	Over	6	evm.TU.scaffold_61.105,evm.TU.scaffold_55.140,evm.TU.scaffold_48.224,evm.TU.scaffold_254.32,evm.TU.scaffold_123.32,evm.TU.scaffold_269.21,evm.TU.scaffold_39.80
GO:0070011	peptidase activity, acting on L-amino acid peptides	MF	0.00240882	0.138612	10	368	138	14759	Over	5	evm.TU.scaffold_14.41,evm.TU.scaffold_253.34,evm.TU.scaffold_61.89,evm.TU.scaffold_54.99,evm.TU.scaffold_239.37,evm.TU.scaffold_61.36,evm.TU.scaffold_24.116,evm.TU.scaffold_34.38,evm.TU.scaffold_232.5,evm.TU.scaffold_150.31
GO:0008233	peptidase activity	MF	0.00281236	0.138612	10	376	138	14759	Over	4	evm.TU.scaffold_14.41,evm.TU.scaffold_253.34,evm.TU.scaffold_61.89,evm.TU.scaffold_54.99,evm.TU.scaffold_239.37,evm.TU.scaffold_61.36,evm.TU.scaffold_24.116,evm.TU.scaffold_34.38,evm.TU.scaffold_232.5,evm.TU.scaffold_150.31
GO:0043604	amide biosynthetic process	BP	0.00332528	0.138612	7	207	138	14759	Over	6	evm.TU.scaffold_61.105,evm.TU.scaffold_55.140,evm.TU.scaffold_48.224,evm.TU.scaffold_254.32,evm.TU.scaffold_123.32,evm.TU.scaffold_269.21,evm.TU.scaffold_39.80
GO:0006811	ion transport	BP	0.00351825	0.138612	11	453	138	14759	Over	5	evm.TU.scaffold_117.75,evm.TU.scaffold_299.19,evm.TU.scaffold_90.73,evm.TU.scaffold_37.61,evm.TU.scaffold_5.45,asmbl_30922|g.46218,evm.TU.scaffold_210.15,evm.TU.scaffold_205.1,evm.TU.scaffold_42.68,evm.TU.scaffold_78.108,evm.TU.scaffold_153.31
GO:0005833	hemoglobin complex	CC	0.00371852	0.138612	2	10	138	14759	Over	3	evm.TU.scaffold_461.2,evm.TU.scaffold_461.4
GO:1901566	organonitrogen compound biosynthetic process	BP	0.00378162	0.138612	10	392	138	14759	Over	5	evm.TU.scaffold_61.105,evm.TU.scaffold_220.42,evm.TU.scaffold_55.140,evm.TU.scaffold_48.224,evm.TU.scaffold_24.115,evm.TU.scaffold_254.32,evm.TU.scaffold_123.32,evm.TU.scaffold_216.32,evm.TU.scaffold_269.21,evm.TU.scaffold_39.80
GO:0003735	structural constituent of ribosome	MF	0.00432226	0.138612	5	114	138	14759	Over	3	evm.TU.scaffold_61.105,evm.TU.scaffold_48.224,evm.TU.scaffold_123.32,evm.TU.scaffold_269.21,evm.TU.scaffold_39.80
GO:0004177	aminopeptidase activity	MF	0.00451709	0.138612	2	11	138	14759	Over	7	evm.TU.scaffold_14.41,evm.TU.scaffold_232.5
GO:0005840	ribosome	CC	0.00482493	0.138612	5	117	138	14759	Over	5	evm.TU.scaffold_61.105,evm.TU.scaffold_48.224,evm.TU.scaffold_123.32,evm.TU.scaffold_269.21,evm.TU.scaffold_39.80
GO:0005215	transporter activity	MF	0.00515567	0.138612	15	772	138	14759	Over	2	evm.TU.scaffold_117.75,evm.TU.scaffold_14.42,evm.TU.scaffold_299.19,evm.TU.scaffold_90.73,evm.TU.scaffold_37.61,evm.TU.scaffold_5.45,evm.TU.scaffold_54.180,evm.TU.scaffold_210.15,evm.TU.scaffold_24.47,evm.TU.scaffold_205.1,evm.TU.scaffold_42.68,evm.TU.scaffold_78.108,evm.TU.scaffold_153.31,evm.TU.scaffold_129.90,evm.TU.scaffold_11.229
GO:0099081	supramolecular polymer	CC	0.00532576	0.138612	4	75	138	14759	Over	4	evm.TU.scaffold_39.88,evm.TU.scaffold_5.106,evm.TU.scaffold_335.28,evm.TU.scaffold_208.22
GO:0099512	supramolecular fiber	CC	0.00532576	0.138612	4	75	138	14759	Over	5	evm.TU.scaffold_39.88,evm.TU.scaffold_5.106,evm.TU.scaffold_335.28,evm.TU.scaffold_208.22
GO:0015671	oxygen transport	BP	0.00632813	0.138612	2	13	138	14759	Over	6	evm.TU.scaffold_461.2,evm.TU.scaffold_461.4
GO:0019825	oxygen binding	MF	0.00632813	0.138612	2	13	138	14759	Over	4	evm.TU.scaffold_461.2,evm.TU.scaffold_461.4
GO:0015669	gas transport	BP	0.00632813	0.138612	2	13	138	14759	Over	5	evm.TU.scaffold_461.2,evm.TU.scaffold_461.4
GO:0006508	proteolysis	BP	0.00639138	0.138612	9	357	138	14759	Over	5	evm.TU.scaffold_14.41,evm.TU.scaffold_253.34,evm.TU.scaffold_61.89,evm.TU.scaffold_54.99,evm.TU.scaffold_239.37,evm.TU.scaffold_61.36,evm.TU.scaffold_24.116,evm.TU.scaffold_34.38,evm.TU.scaffold_232.5
GO:0099080	supramolecular complex	CC	0.00639794	0.138612	4	79	138	14759	Over	3	evm.TU.scaffold_39.88,evm.TU.scaffold_5.106,evm.TU.scaffold_335.28,evm.TU.scaffold_208.22
GO:0022857	transmembrane transporter activity	MF	0.00653889	0.138612	12	573	138	14759	Over	3	evm.TU.scaffold_117.75,evm.TU.scaffold_14.42,evm.TU.scaffold_299.19,evm.TU.scaffold_90.73,evm.TU.scaffold_37.61,evm.TU.scaffold_5.45,evm.TU.scaffold_210.15,evm.TU.scaffold_205.1,evm.TU.scaffold_42.68,evm.TU.scaffold_78.108,evm.TU.scaffold_153.31,evm.TU.scaffold_129.90
GO:0006810	transport	BP	0.00687024	0.138612	21	1251	138	14759	Over	4	evm.TU.scaffold_117.75,evm.TU.scaffold_461.2,evm.TU.scaffold_14.42,asmbl_40857|g.61625,evm.TU.scaffold_299.19,evm.TU.scaffold_90.73,evm.TU.scaffold_295.9,evm.TU.scaffold_37.61,evm.TU.scaffold_5.45,evm.TU.scaffold_54.180,asmbl_30922|g.46218,evm.TU.scaffold_210.15,evm.TU.scaffold_24.47,evm.TU.scaffold_205.1,evm.TU.scaffold_42.68,evm.TU.scaffold_78.108,evm.TU.scaffold_153.31,evm.TU.scaffold_129.90,e…
GO:0051234	establishment of localization	BP	0.00711251	0.138612	21	1254	138	14759	Over	3	evm.TU.scaffold_117.75,evm.TU.scaffold_461.2,evm.TU.scaffold_14.42,asmbl_40857|g.61625,evm.TU.scaffold_299.19,evm.TU.scaffold_90.73,evm.TU.scaffold_295.9,evm.TU.scaffold_37.61,evm.TU.scaffold_5.45,evm.TU.scaffold_54.180,asmbl_30922|g.46218,evm.TU.scaffold_210.15,evm.TU.scaffold_24.47,evm.TU.scaffold_205.1,evm.TU.scaffold_42.68,evm.TU.scaffold_78.108,evm.TU.scaffold_153.31,evm.TU.scaffold_129.90,e…
GO:0036054	protein-malonyllysine demalonylase activity	MF	0.00935023	0.138612	1	1	138	14759	Over	6	evm.TU.scaffold_44.22
GO:0036055	protein-succinyllysine desuccinylase activity	MF	0.00935023	0.138612	1	1	138	14759	Over	6	evm.TU.scaffold_44.22
GO:0008745	N-acetylmuramoyl-L-alanine amidase activity	MF	0.00935023	0.138612	1	1	138	14759	Over	4	evm.TU.scaffold_67.8
GO:0004852	uroporphyrinogen-III synthase activity	MF	0.00935023	0.138612	1	1	138	14759	Over	6	evm.TU.scaffold_24.115
GO:0032467	positive regulation of cytokinesis	BP	0.00935023	0.138612	1	1	138	14759	Over	5	evm.TU.scaffold_208.22
GO:0045787	positive regulation of cell cycle	BP	0.00935023	0.138612	1	1	138	14759	Over	4	evm.TU.scaffold_208.22
GO:0051781	positive regulation of cell division	BP	0.00935023	0.138612	1	1	138	14759	Over	4	evm.TU.scaffold_208.22
GO:0090068	positive regulation of cell cycle process	BP	0.00935023	0.138612	1	1	138	14759	Over	4	evm.TU.scaffold_208.22
GO:0005861	troponin complex	CC	0.00955878	0.138612	2	16	138	14759	Over	3	evm.TU.scaffold_39.88,evm.TU.scaffold_335.28
GO:0005865	striated muscle thin filament	CC	0.00955878	0.138612	2	16	138	14759	Over	4	evm.TU.scaffold_39.88,evm.TU.scaffold_335.28
GO:0030016	myofibril	CC	0.00955878	0.138612	2	16	138	14759	Over	5	evm.TU.scaffold_39.88,evm.TU.scaffold_335.28
GO:0030017	sarcomere	CC	0.00955878	0.138612	2	16	138	14759	Over	3	evm.TU.scaffold_39.88,evm.TU.scaffold_335.28
GO:0036379	myofilament	CC	0.00955878	0.138612	2	16	138	14759	Over	3	evm.TU.scaffold_39.88,evm.TU.scaffold_335.28
GO:0043292	contractile fiber	CC	0.00955878	0.138612	2	16	138	14759	Over	4	evm.TU.scaffold_39.88,evm.TU.scaffold_335.28
GO:0051179	localization	BP	0.00973131	0.138612	21	1282	138	14759	Over	2	evm.TU.scaffold_117.75,evm.TU.scaffold_461.2,evm.TU.scaffold_14.42,asmbl_40857|g.61625,evm.TU.scaffold_299.19,evm.TU.scaffold_90.73,evm.TU.scaffold_295.9,evm.TU.scaffold_37.61,evm.TU.scaffold_5.45,evm.TU.scaffold_54.180,asmbl_30922|g.46218,evm.TU.scaffold_210.15,evm.TU.scaffold_24.47,evm.TU.scaffold_205.1,evm.TU.scaffold_42.68,evm.TU.scaffold_78.108,evm.TU.scaffold_153.31,evm.TU.scaffold_129.90,e…
GO:0008238	exopeptidase activity	MF	0.0107693	0.149745	3	49	138	14759	Over	6	evm.TU.scaffold_14.41,evm.TU.scaffold_232.5,evm.TU.scaffold_150.31
GO:0043933	protein-containing complex subunit organization	BP	0.0120951	0.162301	4	95	138	14759	Over	5	evm.TU.scaffold_314.7,evm.TU.scaffold_254.32,evm.TU.scaffold_221.39,asmbl_58902|g.88221
GO:0043228	non-membrane-bounded organelle	CC	0.012506	0.162301	10	468	138	14759	Over	4	evm.TU.scaffold_61.105,evm.TU.scaffold_39.88,evm.TU.scaffold_5.106,evm.TU.scaffold_48.224,evm.TU.scaffold_221.39,evm.TU.scaffold_123.32,evm.TU.scaffold_269.21,evm.TU.scaffold_335.28,evm.TU.scaffold_208.22,evm.TU.scaffold_39.80
GO:0043232	intracellular non-membrane-bounded organelle	CC	0.012506	0.162301	10	468	138	14759	Over	4	evm.TU.scaffold_61.105,evm.TU.scaffold_39.88,evm.TU.scaffold_5.106,evm.TU.scaffold_48.224,evm.TU.scaffold_221.39,evm.TU.scaffold_123.32,evm.TU.scaffold_269.21,evm.TU.scaffold_335.28,evm.TU.scaffold_208.22,evm.TU.scaffold_39.80
GO:0097159	organic cyclic compound binding	MF	0.0135152	0.165882	23	3872	138	14759	Under	3	evm.TU.scaffold_205.46,evm.TU.scaffold_44.22,evm.TU.scaffold_42.29,evm.TU.scaffold_304.2,evm.TU.scaffold_461.2,evm.TU.scaffold_254.1,evm.TU.scaffold_139.63,evm.TU.scaffold_260.18,evm.TU.scaffold_55.140,evm.TU.scaffold_112.97,evm.TU.scaffold_236.15,evm.TU.scaffold_124.1,evm.TU.scaffold_254.32,evm.TU.scaffold_221.39,evm.TU.scaffold_286.16,asmbl_58902|g.88221,asmbl_58394|g.87471,evm.TU.scaffold_8.11…
GO:1901363	heterocyclic compound binding	MF	0.0135152	0.165882	23	3872	138	14759	Under	3	evm.TU.scaffold_205.46,evm.TU.scaffold_44.22,evm.TU.scaffold_42.29,evm.TU.scaffold_304.2,evm.TU.scaffold_461.2,evm.TU.scaffold_254.1,evm.TU.scaffold_139.63,evm.TU.scaffold_260.18,evm.TU.scaffold_55.140,evm.TU.scaffold_112.97,evm.TU.scaffold_236.15,evm.TU.scaffold_124.1,evm.TU.scaffold_254.32,evm.TU.scaffold_221.39,evm.TU.scaffold_286.16,asmbl_58902|g.88221,asmbl_58394|g.87471,evm.TU.scaffold_8.11…
GO:1901564	organonitrogen compound metabolic process	BP	0.0137573	0.165882	26	1735	138	14759	Over	4	evm.TU.scaffold_14.41,evm.TU.scaffold_61.105,evm.TU.scaffold_67.8,evm.TU.scaffold_42.29,evm.TU.scaffold_220.42,evm.TU.scaffold_253.34,evm.TU.scaffold_55.140,evm.TU.scaffold_61.89,evm.TU.scaffold_54.99,evm.TU.scaffold_48.224,evm.TU.scaffold_24.115,evm.TU.scaffold_239.37,asmbl_13627|g.20645,evm.TU.scaffold_236.15,evm.TU.scaffold_254.32,evm.TU.scaffold_61.36,evm.TU.scaffold_123.32,evm.TU.scaffold_24…
GO:0006812	cation transport	BP	0.0143842	0.165882	6	211	138	14759	Over	6	evm.TU.scaffold_117.75,evm.TU.scaffold_299.19,evm.TU.scaffold_37.61,asmbl_30922|g.46218,evm.TU.scaffold_42.68,evm.TU.scaffold_78.108
GO:0008235	metalloexopeptidase activity	MF	0.0147703	0.165882	2	20	138	14759	Over	7	evm.TU.scaffold_14.41,evm.TU.scaffold_232.5
GO:0031406	carboxylic acid binding	MF	0.0147703	0.165882	2	20	138	14759	Over	5	evm.TU.scaffold_129.83,evm.TU.scaffold_116.37
GO:0043177	organic acid binding	MF	0.0147703	0.165882	2	20	138	14759	Over	4	evm.TU.scaffold_129.83,evm.TU.scaffold_116.37
GO:0015893	drug transport	BP	0.0162261	0.173283	2	21	138	14759	Over	5	evm.TU.scaffold_461.2,evm.TU.scaffold_461.4
GO:0008021	synaptic vesicle	CC	0.0177406	0.173283	2	22	138	14759	Over	4	evm.TU.scaffold_24.47,evm.TU.scaffold_11.229
GO:0070382	exocytic vesicle	CC	0.0177406	0.173283	2	22	138	14759	Over	5	evm.TU.scaffold_24.47,evm.TU.scaffold_11.229
GO:0008239	dipeptidyl-peptidase activity	MF	0.0186137	0.173283	1	2	138	14759	Over	8	evm.TU.scaffold_14.41
GO:0009253	peptidoglycan catabolic process	BP	0.0186137	0.173283	1	2	138	14759	Over	8	evm.TU.scaffold_67.8
GO:0004345	glucose-6-phosphate dehydrogenase activity	MF	0.0186137	0.173283	1	2	138	14759	Over	6	evm.TU.scaffold_151.34
GO:0000270	peptidoglycan metabolic process	BP	0.0186137	0.173283	1	2	138	14759	Over	7	evm.TU.scaffold_67.8
GO:0006026	aminoglycan catabolic process	BP	0.0186137	0.173283	1	2	138	14759	Over	6	evm.TU.scaffold_67.8
GO:0006027	glycosaminoglycan catabolic process	BP	0.0186137	0.173283	1	2	138	14759	Over	7	evm.TU.scaffold_67.8
GO:0032465	regulation of cytokinesis	BP	0.0186137	0.173283	1	2	138	14759	Over	5	evm.TU.scaffold_208.22
GO:0005488	binding	MF	0.0186932	0.173283	68	8770	138	14759	Under	2	evm.TU.scaffold_205.46,evm.TU.scaffold_40.158,evm.TU.scaffold_44.22,evm.TU.scaffold_36.164,evm.TU.scaffold_129.83,evm.TU.scaffold_67.8,evm.TU.scaffold_314.7,evm.TU.scaffold_42.29,evm.TU.scaffold_116.37,evm.TU.scaffold_304.2,evm.TU.scaffold_461.2,asmbl_27262|g.41431,evm.TU.scaffold_138.48,evm.TU.scaffold_254.1,evm.TU.scaffold_16.57,evm.TU.scaffold_139.63,evm.TU.scaffold_269.32,asmbl_38831|g.58680,…
GO:0098793	presynapse	CC	0.0193126	0.176227	2	23	138	14759	Over	3	evm.TU.scaffold_24.47,evm.TU.scaffold_11.229
GO:0016811	hydrolase activity, acting on carbon-nitrogen (but not peptide) bonds, in linear amides	MF	0.0226241	0.200189	2	25	138	14759	Over	5	evm.TU.scaffold_44.22,evm.TU.scaffold_67.8
GO:0042493	response to drug	BP	0.0226241	0.200189	2	25	138	14759	Over	4	evm.TU.scaffold_461.2,evm.TU.scaffold_461.4
GO:0003677	DNA binding	MF	0.0229696	0.200213	2	973	138	14759	Under	5	evm.TU.scaffold_221.39,asmbl_58394|g.87471
GO:0005506	iron ion binding	MF	0.0247712	0.212741	4	118	138	14759	Over	7	evm.TU.scaffold_129.83,evm.TU.scaffold_461.2,asmbl_30922|g.46218,evm.TU.scaffold_461.4
GO:0015318	inorganic molecular entity transmembrane transporter activity	MF	0.0254273	0.215107	10	485	138	14759	Over	4	evm.TU.scaffold_117.75,evm.TU.scaffold_90.73,evm.TU.scaffold_37.61,evm.TU.scaffold_5.45,evm.TU.scaffold_210.15,evm.TU.scaffold_205.1,evm.TU.scaffold_42.68,evm.TU.scaffold_78.108,evm.TU.scaffold_153.31,evm.TU.scaffold_129.90
GO:0099503	secretory vesicle	CC	0.0261516	0.215107	2	27	138	14759	Over	5	evm.TU.scaffold_24.47,evm.TU.scaffold_11.229
GO:0015075	ion transmembrane transporter activity	MF	0.0274019	0.215107	10	500	138	14759	Over	4	evm.TU.scaffold_117.75,evm.TU.scaffold_299.19,evm.TU.scaffold_90.73,evm.TU.scaffold_37.61,evm.TU.scaffold_210.15,evm.TU.scaffold_205.1,evm.TU.scaffold_42.68,evm.TU.scaffold_78.108,evm.TU.scaffold_153.31,evm.TU.scaffold_129.90
GO:0005577	fibrinogen complex	CC	0.0277911	0.215107	1	3	138	14759	Over	3	evm.TU.scaffold_314.7
GO:0006432	phenylalanyl-tRNA aminoacylation	BP	0.0277911	0.215107	1	3	138	14759	Over	8	evm.TU.scaffold_55.140
GO:0005315	inorganic phosphate transmembrane transporter activity	MF	0.0277911	0.215107	1	3	138	14759	Over	5	evm.TU.scaffold_5.45
GO:0061783	peptidoglycan muralytic activity	MF	0.0277911	0.215107	1	3	138	14759	Over	3	evm.TU.scaffold_67.8
GO:0005829	cytosol	CC	0.0279934	0.215107	2	28	138	14759	Over	3	evm.TU.scaffold_461.2,evm.TU.scaffold_461.4
GO:0016829	lyase activity	MF	0.0288189	0.218575	3	71	138	14759	Over	3	evm.TU.scaffold_220.42,evm.TU.scaffold_24.115,evm.TU.scaffold_28.170
GO:0005520	insulin-like growth factor binding	MF	0.0298858	0.22376	2	29	138	14759	Over	5	asmbl_24524|g.37515,evm.TU.scaffold_205.32
GO:0008324	cation transmembrane transporter activity	MF	0.0316257	0.229473	6	253	138	14759	Over	5	evm.TU.scaffold_117.75,evm.TU.scaffold_299.19,evm.TU.scaffold_37.61,evm.TU.scaffold_42.68,evm.TU.scaffold_78.108,evm.TU.scaffold_129.90
GO:0001558	regulation of cell growth	BP	0.0318276	0.229473	2	30	138	14759	Over	4	asmbl_24524|g.37515,evm.TU.scaffold_205.32
GO:0040008	regulation of growth	BP	0.0318276	0.229473	2	30	138	14759	Over	3	asmbl_24524|g.37515,evm.TU.scaffold_205.32
GO:0019838	growth factor binding	MF	0.0358556	0.234129	2	32	138	14759	Over	4	asmbl_24524|g.37515,evm.TU.scaffold_205.32
GO:0016805	dipeptidase activity	MF	0.0368833	0.234129	1	4	138	14759	Over	7	evm.TU.scaffold_14.41
GO:0030168	platelet activation	BP	0.0368833	0.234129	1	4	138	14759	Over	4	evm.TU.scaffold_314.7
GO:0004826	phenylalanine-tRNA ligase activity	MF	0.0368833	0.234129	1	4	138	14759	Over	6	evm.TU.scaffold_55.140
GO:0008063	Toll signaling pathway	BP	0.0368833	0.234129	1	4	138	14759	Over	5	evm.TU.scaffold_97.53
GO:0004864	protein phosphatase inhibitor activity	MF	0.0368833	0.234129	1	4	138	14759	Over	6	evm.TU.scaffold_231.5
GO:0003747	translation release factor activity	MF	0.0368833	0.234129	1	4	138	14759	Over	6	evm.TU.scaffold_254.32
GO:0008199	ferric iron binding	MF	0.0368833	0.234129	1	4	138	14759	Over	8	asmbl_30922|g.46218
GO:0019212	phosphatase inhibitor activity	MF	0.0368833	0.234129	1	4	138	14759	Over	5	evm.TU.scaffold_231.5
GO:0019888	protein phosphatase regulator activity	MF	0.0368833	0.234129	1	4	138	14759	Over	5	evm.TU.scaffold_231.5
GO:0008079	translation termination factor activity	MF	0.0368833	0.234129	1	4	138	14759	Over	5	evm.TU.scaffold_254.32
GO:0016043	cellular component organization	BP	0.0374881	0.234853	7	334	138	14759	Over	4	evm.TU.scaffold_314.7,asmbl_24524|g.37515,evm.TU.scaffold_205.32,evm.TU.scaffold_254.32,evm.TU.scaffold_221.39,asmbl_58902|g.88221,evm.TU.scaffold_171.45
GO:0034622	cellular protein-containing complex assembly	BP	0.0378016	0.234853	3	79	138	14759	Over	7	evm.TU.scaffold_314.7,evm.TU.scaffold_221.39,asmbl_58902|g.88221
GO:0032259	methylation	BP	0.0400687	0.246317	2	34	138	14759	Over	3	evm.TU.scaffold_254.1,evm.TU.scaffold_112.97
GO:0016049	cell growth	BP	0.044459	0.255242	2	36	138	14759	Over	3	asmbl_24524|g.37515,evm.TU.scaffold_205.32
GO:0030133	transport vesicle	CC	0.044459	0.255242	2	36	138	14759	Over	4	evm.TU.scaffold_24.47,evm.TU.scaffold_11.229
GO:0070403	NAD+ binding	MF	0.0458911	0.255242	1	5	138	14759	Over	5	evm.TU.scaffold_44.22
GO:0005540	hyaluronic acid binding	MF	0.0458911	0.255242	1	5	138	14759	Over	5	evm.TU.scaffold_116.37
GO:0033014	tetrapyrrole biosynthetic process	BP	0.0458911	0.255242	1	5	138	14759	Over	6	evm.TU.scaffold_24.115
GO:0006817	phosphate ion transport	BP	0.0458911	0.255242	1	5	138	14759	Over	8	evm.TU.scaffold_5.45
GO:0030144	alpha-1,6-mannosylglycoprotein 6-beta-N-acetylglucosaminyltransferase activity	MF	0.0458911	0.255242	1	5	138	14759	Over	5	evm.TU.scaffold_216.32
GO:1901136	carbohydrate derivative catabolic process	BP	0.0458911	0.255242	1	5	138	14759	Over	5	evm.TU.scaffold_67.8
GO:0019208	phosphatase regulator activity	MF	0.0458911	0.255242	1	5	138	14759	Over	4	evm.TU.scaffold_231.5
GO:0051302	regulation of cell division	BP	0.0458911	0.255242	1	5	138	14759	Over	4	evm.TU.scaffold_208.22
GO:0065003	protein-containing complex assembly	BP	0.0480453	0.264702	3	87	138	14759	Over	6	evm.TU.scaffold_314.7,evm.TU.scaffold_221.39,asmbl_58902|g.88221
GO:0040007	growth	BP	0.0490183	0.267539	2	38	138	14759	Over	2	asmbl_24524|g.37515,evm.TU.scaffold_205.32
GO:0071840	cellular component organization or biogenesis	BP	0.0504643	0.272881	7	357	138	14759	Over	3	evm.TU.scaffold_314.7,asmbl_24524|g.37515,evm.TU.scaffold_205.32,evm.TU.scaffold_254.32,evm.TU.scaffold_221.39,asmbl_58902|g.88221,evm.TU.scaffold_171.45
GO:0005615	extracellular space	CC	0.051359	0.275171	2	39	138	14759	Over	3	evm.TU.scaffold_314.7,evm.TU.scaffold_5.17
GO:0001775	cell activation	BP	0.0548153	0.287144	1	6	138	14759	Over	3	evm.TU.scaffold_314.7
GO:0005198	structural molecule activity	MF	0.0549606	0.287144	6	290	138	14759	Over	2	evm.TU.scaffold_61.105,evm.TU.scaffold_5.106,evm.TU.scaffold_48.224,evm.TU.scaffold_123.32,evm.TU.scaffold_269.21,evm.TU.scaffold_39.80
GO:0015291	secondary active transmembrane transporter activity	MF	0.0550687	0.287144	3	92	138	14759	Over	5	evm.TU.scaffold_117.75,evm.TU.scaffold_5.45,evm.TU.scaffold_129.90
GO:0003676	nucleic acid binding	MF	0.0566626	0.29284	11	2055	138	14759	Under	4	evm.TU.scaffold_205.46,evm.TU.scaffold_254.1,evm.TU.scaffold_260.18,evm.TU.scaffold_55.140,evm.TU.scaffold_112.97,evm.TU.scaffold_124.1,evm.TU.scaffold_254.32,evm.TU.scaffold_221.39,asmbl_58394|g.87471,evm.TU.scaffold_91.105,evm.TU.scaffold_166.87
GO:0019538	protein metabolic process	BP	0.0595768	0.295043	21	1484	138	14759	Over	4	evm.TU.scaffold_14.41,evm.TU.scaffold_61.105,evm.TU.scaffold_42.29,evm.TU.scaffold_253.34,evm.TU.scaffold_55.140,evm.TU.scaffold_61.89,evm.TU.scaffold_54.99,evm.TU.scaffold_48.224,evm.TU.scaffold_239.37,asmbl_13627|g.20645,evm.TU.scaffold_236.15,evm.TU.scaffold_254.32,evm.TU.scaffold_61.36,evm.TU.scaffold_123.32,evm.TU.scaffold_24.116,evm.TU.scaffold_216.32,evm.TU.scaffold_34.38,evm.TU.scaffold_1…
GO:0055085	transmembrane transport	BP	0.0600228	0.295043	8	414	138	14759	Over	3	evm.TU.scaffold_14.42,asmbl_40857|g.61625,evm.TU.scaffold_90.73,evm.TU.scaffold_295.9,evm.TU.scaffold_210.15,evm.TU.scaffold_205.1,evm.TU.scaffold_42.68,evm.TU.scaffold_153.31
GO:0051258	protein polymerization	BP	0.0611064	0.295043	2	43	138	14759	Over	8	evm.TU.scaffold_314.7,asmbl_58902|g.88221
GO:0045202	synapse	CC	0.0636349	0.295043	2	44	138	14759	Over	4	evm.TU.scaffold_24.47,evm.TU.scaffold_11.229
GO:0046854	phosphatidylinositol phosphorylation	BP	0.0636566	0.295043	1	7	138	14759	Over	7	evm.TU.scaffold_381.1
GO:0008519	ammonium transmembrane transporter activity	MF	0.0636566	0.295043	1	7	138	14759	Over	7	evm.TU.scaffold_37.61
GO:0015696	ammonium transport	BP	0.0636566	0.295043	1	7	138	14759	Over	6	evm.TU.scaffold_37.61
GO:0006415	translational termination	BP	0.0636566	0.295043	1	7	138	14759	Over	7	evm.TU.scaffold_254.32
GO:0003913	DNA photolyase activity	MF	0.0636566	0.295043	1	7	138	14759	Over	4	evm.TU.scaffold_28.170
GO:0006541	glutamine metabolic process	BP	0.0636566	0.295043	1	7	138	14759	Over	7	evm.TU.scaffold_150.31
GO:0000922	spindle pole	CC	0.0636566	0.295043	1	7	138	14759	Over	3	evm.TU.scaffold_208.22
GO:0005539	glycosaminoglycan binding	MF	0.0636566	0.295043	1	7	138	14759	Over	4	evm.TU.scaffold_116.37
GO:0046834	lipid phosphorylation	BP	0.0636566	0.295043	1	7	138	14759	Over	6	evm.TU.scaffold_381.1
GO:0030554	adenyl nucleotide binding	MF	0.0659847	0.303426	4	1080	138	14759	Under	6	evm.TU.scaffold_42.29,evm.TU.scaffold_55.140,evm.TU.scaffold_236.15,evm.TU.scaffold_195.6
GO:0022890	inorganic cation transmembrane transporter activity	MF	0.0667767	0.304669	5	232	138	14759	Over	5	evm.TU.scaffold_117.75,evm.TU.scaffold_37.61,evm.TU.scaffold_42.68,evm.TU.scaffold_78.108,evm.TU.scaffold_129.90
GO:0032559	adenyl ribonucleotide binding	MF	0.0687307	0.311153	4	1072	138	14759	Under	6	evm.TU.scaffold_42.29,evm.TU.scaffold_55.140,evm.TU.scaffold_236.15,evm.TU.scaffold_195.6
GO:0005524	ATP binding	MF	0.0708613	0.318331	4	1066	138	14759	Under	4	evm.TU.scaffold_42.29,evm.TU.scaffold_55.140,evm.TU.scaffold_236.15,evm.TU.scaffold_195.6
GO:0006487	protein N-linked glycosylation	BP	0.0724157	0.320385	1	8	138	14759	Over	6	evm.TU.scaffold_216.32
GO:0140103	catalytic activity, acting on a glycoprotein	MF	0.0724157	0.320385	1	8	138	14759	Over	4	evm.TU.scaffold_216.32
GO:0031410	cytoplasmic vesicle	CC	0.079509	0.338276	2	50	138	14759	Over	4	evm.TU.scaffold_24.47,evm.TU.scaffold_11.229
GO:0031982	vesicle	CC	0.079509	0.338276	2	50	138	14759	Over	5	evm.TU.scaffold_24.47,evm.TU.scaffold_11.229
GO:0097708	intracellular vesicle	CC	0.079509	0.338276	2	50	138	14759	Over	4	evm.TU.scaffold_24.47,evm.TU.scaffold_11.229
GO:0007601	visual perception	BP	0.0810936	0.338276	1	9	138	14759	Over	7	evm.TU.scaffold_263.32
GO:0019882	antigen processing and presentation	BP	0.0810936	0.338276	1	9	138	14759	Over	3	evm.TU.scaffold_468.6
GO:0008242	omega peptidase activity	MF	0.0810936	0.338276	1	9	138	14759	Over	7	evm.TU.scaffold_150.31
GO:0006006	glucose metabolic process	BP	0.0810936	0.338276	1	9	138	14759	Over	6	evm.TU.scaffold_151.34
GO:0050953	sensory perception of light stimulus	BP	0.0810936	0.338276	1	9	138	14759	Over	6	evm.TU.scaffold_263.32
GO:0004222	metalloendopeptidase activity	MF	0.0840629	0.340126	3	110	138	14759	Over	7	evm.TU.scaffold_54.99,evm.TU.scaffold_239.37,evm.TU.scaffold_24.116
GO:0015672	monovalent inorganic cation transport	BP	0.0858337	0.340126	3	111	138	14759	Over	7	evm.TU.scaffold_37.61,evm.TU.scaffold_42.68,evm.TU.scaffold_78.108
GO:0048037	cofactor binding	MF	0.0866661	0.340126	5	251	138	14759	Over	3	evm.TU.scaffold_44.22,evm.TU.scaffold_129.83,evm.TU.scaffold_461.2,evm.TU.scaffold_461.4,evm.TU.scaffold_151.34
GO:0017076	purine nucleotide binding	MF	0.0896171	0.340126	7	1430	138	14759	Under	5	evm.TU.scaffold_42.29,evm.TU.scaffold_139.63,evm.TU.scaffold_55.140,evm.TU.scaffold_236.15,evm.TU.scaffold_286.16,asmbl_58902|g.88221,evm.TU.scaffold_195.6
GO:0004383	guanylate cyclase activity	MF	0.0896908	0.340126	1	10	138	14759	Over	4	evm.TU.scaffold_220.42
GO:0006182	cGMP biosynthetic process	BP	0.0896908	0.340126	1	10	138	14759	Over	9	evm.TU.scaffold_220.42
GO:0006826	iron ion transport	BP	0.0896908	0.340126	1	10	138	14759	Over	9	asmbl_30922|g.46218
GO:0005813	centrosome	CC	0.0896908	0.340126	1	10	138	14759	Over	4	evm.TU.scaffold_208.22
GO:0046068	cGMP metabolic process	BP	0.0896908	0.340126	1	10	138	14759	Over	8	evm.TU.scaffold_220.42
GO:0052652	cyclic purine nucleotide metabolic process	BP	0.0896908	0.340126	1	10	138	14759	Over	8	evm.TU.scaffold_220.42
GO:0022411	cellular component disassembly	BP	0.0896908	0.340126	1	10	138	14759	Over	5	evm.TU.scaffold_254.32
GO:0032984	protein-containing complex disassembly	BP	0.0896908	0.340126	1	10	138	14759	Over	6	evm.TU.scaffold_254.32
GO:0043624	cellular protein complex disassembly	BP	0.0896908	0.340126	1	10	138	14759	Over	7	evm.TU.scaffold_254.32
GO:0019318	hexose metabolic process	BP	0.0896908	0.340126	1	10	138	14759	Over	5	evm.TU.scaffold_151.34
GO:0032553	ribonucleotide binding	MF	0.0929579	0.348432	7	1422	138	14759	Under	4	evm.TU.scaffold_42.29,evm.TU.scaffold_139.63,evm.TU.scaffold_55.140,evm.TU.scaffold_236.15,evm.TU.scaffold_286.16,asmbl_58902|g.88221,evm.TU.scaffold_195.6
GO:0016758	transferase activity, transferring hexosyl groups	MF	0.0930742	0.348432	3	115	138	14759	Over	5	evm.TU.scaffold_344.21,evm.TU.scaffold_216.32,evm.TU.scaffold_129.15
GO:0032555	purine ribonucleotide binding	MF	0.0951034	0.351742	7	1417	138	14759	Under	5	evm.TU.scaffold_42.29,evm.TU.scaffold_139.63,evm.TU.scaffold_55.140,evm.TU.scaffold_236.15,evm.TU.scaffold_286.16,asmbl_58902|g.88221,evm.TU.scaffold_195.6
GO:0015299	solute:proton antiporter activity	MF	0.0982082	0.351742	1	11	138	14759	Over	7	evm.TU.scaffold_117.75
GO:0000049	tRNA binding	MF	0.0982082	0.351742	1	11	138	14759	Over	6	evm.TU.scaffold_55.140
GO:0006879	cellular iron ion homeostasis	BP	0.0982082	0.351742	1	11	138	14759	Over	9	asmbl_30922|g.46218
GO:0033013	tetrapyrrole metabolic process	BP	0.0982082	0.351742	1	11	138	14759	Over	5	evm.TU.scaffold_24.115
GO:0055072	iron ion homeostasis	BP	0.0982082	0.351742	1	11	138	14759	Over	10	asmbl_30922|g.46218
GO:0005819	spindle	CC	0.0982082	0.351742	1	11	138	14759	Over	5	evm.TU.scaffold_208.22
GO:0035639	purine ribonucleoside triphosphate binding	MF	0.0990796	0.351742	7	1408	138	14759	Under	5	evm.TU.scaffold_42.29,evm.TU.scaffold_139.63,evm.TU.scaffold_55.140,evm.TU.scaffold_236.15,evm.TU.scaffold_286.16,asmbl_58902|g.88221,evm.TU.scaffold_195.6
GO:0099513	polymeric cytoskeletal fiber	CC	0.0993792	0.351742	2	57	138	14759	Over	6	evm.TU.scaffold_5.106,evm.TU.scaffold_208.22
GO:0022607	cellular component assembly	BP	0.106326	0.355894	3	122	138	14759	Over	5	evm.TU.scaffold_314.7,evm.TU.scaffold_221.39,asmbl_58902|g.88221
GO:0007596	blood coagulation	BP	0.106646	0.355894	1	12	138	14759	Over	4	evm.TU.scaffold_314.7
GO:0007599	hemostasis	BP	0.106646	0.355894	1	12	138	14759	Over	5	evm.TU.scaffold_314.7
GO:0050817	coagulation	BP	0.106646	0.355894	1	12	138	14759	Over	3	evm.TU.scaffold_314.7
GO:0050878	regulation of body fluid levels	BP	0.106646	0.355894	1	12	138	14759	Over	4	evm.TU.scaffold_314.7
GO:0006873	cellular ion homeostasis	BP	0.106646	0.355894	1	12	138	14759	Over	5	asmbl_30922|g.46218
GO:0006875	cellular metal ion homeostasis	BP	0.106646	0.355894	1	12	138	14759	Over	7	asmbl_30922|g.46218
GO:0030003	cellular cation homeostasis	BP	0.106646	0.355894	1	12	138	14759	Over	6	asmbl_30922|g.46218
GO:0046916	cellular transition metal ion homeostasis	BP	0.106646	0.355894	1	12	138	14759	Over	8	asmbl_30922|g.46218
GO:0055076	transition metal ion homeostasis	BP	0.106646	0.355894	1	12	138	14759	Over	9	asmbl_30922|g.46218
GO:0015077	monovalent inorganic cation transmembrane transporter activity	MF	0.107259	0.355906	4	193	138	14759	Over	6	evm.TU.scaffold_117.75,evm.TU.scaffold_37.61,evm.TU.scaffold_42.68,evm.TU.scaffold_129.90
GO:0005576	extracellular region	CC	0.110589	0.363047	5	271	138	14759	Over	3	evm.TU.scaffold_314.7,asmbl_24524|g.37515,evm.TU.scaffold_205.32,evm.TU.scaffold_24.116,evm.TU.scaffold_5.17
GO:0016810	hydrolase activity, acting on carbon-nitrogen (but not peptide) bonds	MF	0.111292	0.363047	2	61	138	14759	Over	4	evm.TU.scaffold_44.22,evm.TU.scaffold_67.8
GO:0031418	L-ascorbic acid binding	MF	0.115006	0.363047	1	13	138	14759	Over	5	evm.TU.scaffold_129.83
GO:0006749	glutathione metabolic process	BP	0.115006	0.363047	1	13	138	14759	Over	5	evm.TU.scaffold_5.120
GO:0050801	ion homeostasis	BP	0.115006	0.363047	1	13	138	14759	Over	6	asmbl_30922|g.46218
GO:0055065	metal ion homeostasis	BP	0.115006	0.363047	1	13	138	14759	Over	8	asmbl_30922|g.46218
GO:0055080	cation homeostasis	BP	0.115006	0.363047	1	13	138	14759	Over	7	asmbl_30922|g.46218
GO:0098771	inorganic ion homeostasis	BP	0.115006	0.363047	1	13	138	14759	Over	7	asmbl_30922|g.46218
GO:0005996	monosaccharide metabolic process	BP	0.115006	0.363047	1	13	138	14759	Over	4	evm.TU.scaffold_151.34
GO:0022804	active transmembrane transporter activity	MF	0.122314	0.365678	3	130	138	14759	Over	4	evm.TU.scaffold_117.75,evm.TU.scaffold_5.45,evm.TU.scaffold_129.90
GO:0006334	nucleosome assembly	BP	0.123288	0.365678	1	14	138	14759	Over	7	evm.TU.scaffold_221.39
GO:0050661	NADP binding	MF	0.123288	0.365678	1	14	138	14759	Over	5	evm.TU.scaffold_151.34
GO:0009611	response to wounding	BP	0.123288	0.365678	1	14	138	14759	Over	4	evm.TU.scaffold_314.7
GO:0042060	wound healing	BP	0.123288	0.365678	1	14	138	14759	Over	5	evm.TU.scaffold_314.7
GO:0000041	transition metal ion transport	BP	0.123288	0.365678	1	14	138	14759	Over	8	asmbl_30922|g.46218
GO:0031497	chromatin assembly	BP	0.123288	0.365678	1	14	138	14759	Over	6	evm.TU.scaffold_221.39
GO:0034728	nucleosome organization	BP	0.123288	0.365678	1	14	138	14759	Over	6	evm.TU.scaffold_221.39
GO:0016830	carbon-carbon lyase activity	MF	0.123288	0.365678	1	14	138	14759	Over	4	evm.TU.scaffold_28.170
GO:0000910	cytokinesis	BP	0.123288	0.365678	1	14	138	14759	Over	4	evm.TU.scaffold_208.22
GO:0005834	heterotrimeric G-protein complex	CC	0.131494	0.365678	1	15	138	14759	Over	4	evm.TU.scaffold_240.3
GO:0071805	potassium ion transmembrane transport	BP	0.131494	0.365678	1	15	138	14759	Over	7	evm.TU.scaffold_42.68
GO:0005516	calmodulin binding	MF	0.131494	0.365678	1	15	138	14759	Over	4	asmbl_69538|g.104120
GO:0048029	monosaccharide binding	MF	0.131494	0.365678	1	15	138	14759	Over	4	evm.TU.scaffold_129.83
GO:0030203	glycosaminoglycan metabolic process	BP	0.131494	0.365678	1	15	138	14759	Over	6	evm.TU.scaffold_67.8
GO:0007600	sensory perception	BP	0.131494	0.365678	1	15	138	14759	Over	5	evm.TU.scaffold_263.32
GO:0050877	nervous system process	BP	0.131494	0.365678	1	15	138	14759	Over	4	evm.TU.scaffold_263.32
GO:0009898	cytoplasmic side of plasma membrane	CC	0.131494	0.365678	1	15	138	14759	Over	5	evm.TU.scaffold_240.3
GO:0019897	extrinsic component of plasma membrane	CC	0.131494	0.365678	1	15	138	14759	Over	4	evm.TU.scaffold_240.3
GO:0031234	extrinsic component of cytoplasmic side of plasma membrane	CC	0.131494	0.365678	1	15	138	14759	Over	3	evm.TU.scaffold_240.3
GO:0098552	side of membrane	CC	0.131494	0.365678	1	15	138	14759	Over	3	evm.TU.scaffold_240.3
GO:0098562	cytoplasmic side of membrane	CC	0.131494	0.365678	1	15	138	14759	Over	4	evm.TU.scaffold_240.3
GO:1905360	GTPase complex	CC	0.131494	0.365678	1	15	138	14759	Over	4	evm.TU.scaffold_240.3
GO:0055082	cellular chemical homeostasis	BP	0.131494	0.365678	1	15	138	14759	Over	4	asmbl_30922|g.46218
GO:0010564	regulation of cell cycle process	BP	0.131494	0.365678	1	15	138	14759	Over	4	evm.TU.scaffold_208.22
GO:0006022	aminoglycan metabolic process	BP	0.139623	0.382815	1	16	138	14759	Over	5	evm.TU.scaffold_67.8
GO:0030258	lipid modification	BP	0.139623	0.382815	1	16	138	14759	Over	5	evm.TU.scaffold_381.1
GO:0006333	chromatin assembly or disassembly	BP	0.139623	0.382815	1	16	138	14759	Over	6	evm.TU.scaffold_221.39
GO:0042221	response to chemical	BP	0.142516	0.388921	2	71	138	14759	Over	3	evm.TU.scaffold_461.2,evm.TU.scaffold_461.4
GO:0050662	coenzyme binding	MF	0.143441	0.389625	3	140	138	14759	Over	4	evm.TU.scaffold_44.22,evm.TU.scaffold_129.83,evm.TU.scaffold_151.34
GO:0097367	carbohydrate derivative binding	MF	0.146755	0.396781	8	1449	138	14759	Under	3	evm.TU.scaffold_42.29,evm.TU.scaffold_116.37,evm.TU.scaffold_139.63,evm.TU.scaffold_55.140,evm.TU.scaffold_236.15,evm.TU.scaffold_286.16,asmbl_58902|g.88221,evm.TU.scaffold_195.6
GO:0048878	chemical homeostasis	BP	0.147676	0.397433	1	17	138	14759	Over	5	asmbl_30922|g.46218
GO:0000166	nucleotide binding	MF	0.149455	0.398548	11	1823	138	14759	Under	4	evm.TU.scaffold_44.22,evm.TU.scaffold_42.29,evm.TU.scaffold_304.2,evm.TU.scaffold_139.63,evm.TU.scaffold_55.140,evm.TU.scaffold_236.15,evm.TU.scaffold_286.16,asmbl_58902|g.88221,evm.TU.scaffold_8.118,evm.TU.scaffold_195.6,evm.TU.scaffold_151.34
GO:1901265	nucleoside phosphate binding	MF	0.149455	0.398548	11	1823	138	14759	Under	4	evm.TU.scaffold_44.22,evm.TU.scaffold_42.29,evm.TU.scaffold_304.2,evm.TU.scaffold_139.63,evm.TU.scaffold_55.140,evm.TU.scaffold_236.15,evm.TU.scaffold_286.16,asmbl_58902|g.88221,evm.TU.scaffold_8.118,evm.TU.scaffold_195.6,evm.TU.scaffold_151.34
GO:0051128	regulation of cellular component organization	BP	0.152216	0.402235	2	74	138	14759	Over	4	asmbl_24524|g.37515,evm.TU.scaffold_205.32
GO:0004857	enzyme inhibitor activity	MF	0.152216	0.402235	2	74	138	14759	Over	4	evm.TU.scaffold_231.5,evm.TU.scaffold_32.153
GO:0008168	methyltransferase activity	MF	0.15465	0.404011	4	222	138	14759	Over	5	evm.TU.scaffold_254.1,evm.TU.scaffold_112.97,evm.TU.scaffold_229.1,evm.TU.scaffold_78.52
GO:0006323	DNA packaging	BP	0.155655	0.404011	1	18	138	14759	Over	8	evm.TU.scaffold_221.39
GO:0009064	glutamine family amino acid metabolic process	BP	0.155655	0.404011	1	18	138	14759	Over	6	evm.TU.scaffold_150.31
GO:0005815	microtubule organizing center	CC	0.155655	0.404011	1	18	138	14759	Over	3	evm.TU.scaffold_208.22
GO:0044085	cellular component biogenesis	BP	0.15666	0.40482	3	146	138	14759	Over	4	evm.TU.scaffold_314.7,evm.TU.scaffold_221.39,asmbl_58902|g.88221
GO:0034220	ion transmembrane transport	BP	0.158753	0.406131	2	76	138	14759	Over	4	evm.TU.scaffold_90.73,evm.TU.scaffold_42.68
GO:0110165	cellular anatomical entity	CC	0.15913	0.406131	45	3978	138	14759	Over	2	evm.TU.scaffold_340.4,evm.TU.scaffold_61.105,evm.TU.scaffold_117.75,evm.TU.scaffold_344.21,evm.TU.scaffold_314.7,evm.TU.scaffold_461.2,evm.TU.scaffold_38.115,evm.TU.scaffold_14.42,evm.TU.scaffold_39.88,evm.TU.scaffold_364.9,evm.TU.scaffold_90.73,evm.TU.scaffold_295.9,evm.TU.scaffold_5.106,evm.TU.scaffold_260.25,asmbl_24524|g.37515,evm.TU.scaffold_263.32,evm.TU.scaffold_48.224,evm.TU.scaffold_37.6…
GO:0016741	transferase activity, transferring one-carbon groups	MF	0.159949	0.406131	4	225	138	14759	Over	4	evm.TU.scaffold_254.1,evm.TU.scaffold_112.97,evm.TU.scaffold_229.1,evm.TU.scaffold_78.52
GO:0004175	endopeptidase activity	MF	0.159949	0.406131	4	225	138	14759	Over	6	evm.TU.scaffold_253.34,evm.TU.scaffold_54.99,evm.TU.scaffold_239.37,evm.TU.scaffold_24.116
GO:0005975	carbohydrate metabolic process	BP	0.161149	0.407406	3	148	138	14759	Over	4	evm.TU.scaffold_344.21,evm.TU.scaffold_151.34,evm.TU.scaffold_129.15
GO:0005874	microtubule	CC	0.163559	0.408199	1	19	138	14759	Over	7	evm.TU.scaffold_208.22
GO:0015298	solute:cation antiporter activity	MF	0.163559	0.408199	1	19	138	14759	Over	6	evm.TU.scaffold_117.75
GO:0009975	cyclase activity	MF	0.163559	0.408199	1	19	138	14759	Over	3	evm.TU.scaffold_220.42
GO:0006820	anion transport	BP	0.168655	0.418794	2	79	138	14759	Over	6	evm.TU.scaffold_90.73,evm.TU.scaffold_5.45
GO:0003951	NAD+ kinase activity	MF	0.17139	0.418794	1	20	138	14759	Over	6	evm.TU.scaffold_151.33
GO:0015698	inorganic anion transport	BP	0.17139	0.418794	1	20	138	14759	Over	7	evm.TU.scaffold_5.45
GO:0065004	protein-DNA complex assembly	BP	0.17139	0.418794	1	20	138	14759	Over	7	evm.TU.scaffold_221.39
GO:0071824	protein-DNA complex subunit organization	BP	0.17139	0.418794	1	20	138	14759	Over	6	evm.TU.scaffold_221.39
GO:0020037	heme binding	MF	0.17866	0.43398	2	82	138	14759	Over	4	evm.TU.scaffold_461.2,evm.TU.scaffold_461.4
GO:0071103	DNA conformation change	BP	0.179148	0.43398	1	21	138	14759	Over	7	evm.TU.scaffold_221.39
GO:0043231	intracellular membrane-bounded organelle	CC	0.179834	0.43398	4	878	138	14759	Under	4	evm.TU.scaffold_260.25,evm.TU.scaffold_221.39,asmbl_58394|g.87471,evm.TU.scaffold_5.104
GO:0008144	drug binding	MF	0.185153	0.441746	6	1137	138	14759	Under	3	evm.TU.scaffold_42.29,evm.TU.scaffold_461.2,evm.TU.scaffold_55.140,evm.TU.scaffold_236.15,evm.TU.scaffold_461.4,evm.TU.scaffold_195.6
GO:0030674	protein-macromolecule adaptor activity	MF	0.186834	0.441746	1	22	138	14759	Over	4	evm.TU.scaffold_314.7
GO:0060090	molecular adaptor activity	MF	0.186834	0.441746	1	22	138	14759	Over	3	evm.TU.scaffold_314.7
GO:0008375	acetylglucosaminyltransferase activity	MF	0.186834	0.441746	1	22	138	14759	Over	6	evm.TU.scaffold_216.32
GO:0051301	cell division	BP	0.186834	0.441746	1	22	138	14759	Over	3	evm.TU.scaffold_208.22
GO:0046906	tetrapyrrole binding	MF	0.192136	0.448847	2	86	138	14759	Over	4	evm.TU.scaffold_461.2,evm.TU.scaffold_461.4
GO:0004190	aspartic-type endopeptidase activity	MF	0.194449	0.448847	1	23	138	14759	Over	7	evm.TU.scaffold_253.34
GO:0031012	extracellular matrix	CC	0.194449	0.448847	1	23	138	14759	Over	3	evm.TU.scaffold_24.116
GO:0015297	antiporter activity	MF	0.194449	0.448847	1	23	138	14759	Over	6	evm.TU.scaffold_117.75
GO:0051287	NAD binding	MF	0.194449	0.448847	1	23	138	14759	Over	5	evm.TU.scaffold_44.22
GO:0070001	aspartic-type peptidase activity	MF	0.194449	0.448847	1	23	138	14759	Over	6	evm.TU.scaffold_253.34
GO:0071704	organic substance metabolic process	BP	0.198109	0.455494	35	3039	138	14759	Over	3	evm.TU.scaffold_14.41,evm.TU.scaffold_61.105,evm.TU.scaffold_344.21,evm.TU.scaffold_67.8,evm.TU.scaffold_42.29,evm.TU.scaffold_43.216,evm.TU.scaffold_220.42,evm.TU.scaffold_253.34,evm.TU.scaffold_55.140,evm.TU.scaffold_381.1,evm.TU.scaffold_260.25,evm.TU.scaffold_61.89,evm.TU.scaffold_54.99,evm.TU.scaffold_48.224,evm.TU.scaffold_24.115,evm.TU.scaffold_239.37,asmbl_13627|g.20645,evm.TU.scaffold_23…
GO:0044271	cellular nitrogen compound biosynthetic process	BP	0.201886	0.461565	13	946	138	14759	Over	5	evm.TU.scaffold_61.105,evm.TU.scaffold_43.216,evm.TU.scaffold_220.42,evm.TU.scaffold_55.140,evm.TU.scaffold_260.25,evm.TU.scaffold_48.224,evm.TU.scaffold_24.115,evm.TU.scaffold_254.32,evm.TU.scaffold_123.32,asmbl_58394|g.87471,evm.TU.scaffold_5.104,evm.TU.scaffold_269.21,evm.TU.scaffold_39.80
GO:0006520	cellular amino acid metabolic process	BP	0.20233	0.461565	2	89	138	14759	Over	4	evm.TU.scaffold_55.140,evm.TU.scaffold_150.31
GO:0008080	N-acetyltransferase activity	MF	0.209467	0.470494	1	25	138	14759	Over	7	evm.TU.scaffold_94.104
GO:0016849	phosphorus-oxygen lyase activity	MF	0.209467	0.470494	1	25	138	14759	Over	4	evm.TU.scaffold_220.42
GO:0009187	cyclic nucleotide metabolic process	BP	0.209467	0.470494	1	25	138	14759	Over	7	evm.TU.scaffold_220.42
GO:0009190	cyclic nucleotide biosynthetic process	BP	0.209467	0.470494	1	25	138	14759	Over	8	evm.TU.scaffold_220.42
GO:0005216	ion channel activity	MF	0.212965	0.474426	5	305	138	14759	Over	5	evm.TU.scaffold_210.15,evm.TU.scaffold_205.1,evm.TU.scaffold_42.68,evm.TU.scaffold_78.108,evm.TU.scaffold_153.31
GO:0022853	active ion transmembrane transporter activity	MF	0.216014	0.474426	2	93	138	14759	Over	5	evm.TU.scaffold_117.75,evm.TU.scaffold_129.90
GO:0003333	amino acid transmembrane transport	BP	0.216871	0.474426	1	26	138	14759	Over	6	evm.TU.scaffold_90.73
GO:0016836	hydro-lyase activity	MF	0.216871	0.474426	1	26	138	14759	Over	5	evm.TU.scaffold_24.115
GO:0019898	extrinsic component of membrane	CC	0.216871	0.474426	1	26	138	14759	Over	3	evm.TU.scaffold_240.3
GO:0015267	channel activity	MF	0.216904	0.474426	5	309	138	14759	Over	5	evm.TU.scaffold_210.15,evm.TU.scaffold_205.1,evm.TU.scaffold_42.68,evm.TU.scaffold_78.108,evm.TU.scaffold_153.31
GO:0022803	passive transmembrane transporter activity	MF	0.216904	0.474426	5	309	138	14759	Over	4	evm.TU.scaffold_210.15,evm.TU.scaffold_205.1,evm.TU.scaffold_42.68,evm.TU.scaffold_78.108,evm.TU.scaffold_153.31
GO:0006414	translational elongation	BP	0.224206	0.482787	1	27	138	14759	Over	6	evm.TU.scaffold_39.80
GO:0016835	carbon-oxygen lyase activity	MF	0.224206	0.482787	1	27	138	14759	Over	4	evm.TU.scaffold_24.115
GO:0016407	acetyltransferase activity	MF	0.224206	0.482787	1	27	138	14759	Over	6	evm.TU.scaffold_94.104
GO:0006807	nitrogen compound metabolic process	BP	0.225621	0.482787	31	2678	138	14759	Over	3	evm.TU.scaffold_14.41,evm.TU.scaffold_61.105,evm.TU.scaffold_67.8,evm.TU.scaffold_42.29,evm.TU.scaffold_43.216,evm.TU.scaffold_220.42,evm.TU.scaffold_253.34,evm.TU.scaffold_55.140,evm.TU.scaffold_260.25,evm.TU.scaffold_61.89,evm.TU.scaffold_54.99,evm.TU.scaffold_48.224,evm.TU.scaffold_24.115,evm.TU.scaffold_239.37,asmbl_13627|g.20645,evm.TU.scaffold_236.15,evm.TU.scaffold_254.32,evm.TU.scaffold_6…
GO:0005261	cation channel activity	MF	0.226333	0.482787	2	96	138	14759	Over	6	evm.TU.scaffold_42.68,evm.TU.scaffold_78.108
GO:0016772	transferase activity, transferring phosphorus-containing groups	MF	0.227155	0.482787	4	829	138	14759	Under	4	evm.TU.scaffold_42.29,evm.TU.scaffold_236.15,evm.TU.scaffold_151.33,evm.TU.scaffold_195.6
GO:0008092	cytoskeletal protein binding	MF	0.227485	0.482787	3	176	138	14759	Over	4	evm.TU.scaffold_22.63,evm.TU.scaffold_171.45,evm.TU.scaffold_110.1
GO:0008033	tRNA processing	BP	0.231473	0.482787	1	28	138	14759	Over	8	evm.TU.scaffold_55.140
GO:0001664	G protein-coupled receptor binding	MF	0.231473	0.482787	1	28	138	14759	Over	5	evm.TU.scaffold_7.64
GO:1903825	organic acid transmembrane transport	BP	0.231473	0.482787	1	28	138	14759	Over	4	evm.TU.scaffold_90.73
GO:1905039	carboxylic acid transmembrane transport	BP	0.231473	0.482787	1	28	138	14759	Over	5	evm.TU.scaffold_90.73
GO:0006418	tRNA aminoacylation for protein translation	BP	0.231473	0.482787	1	28	138	14759	Over	7	evm.TU.scaffold_55.140
GO:0016410	N-acyltransferase activity	MF	0.231473	0.482787	1	28	138	14759	Over	6	evm.TU.scaffold_94.104
GO:0043168	anion binding	MF	0.232721	0.483662	10	1585	138	14759	Under	4	evm.TU.scaffold_44.22,evm.TU.scaffold_129.83,evm.TU.scaffold_42.29,evm.TU.scaffold_116.37,evm.TU.scaffold_139.63,evm.TU.scaffold_55.140,evm.TU.scaffold_236.15,evm.TU.scaffold_286.16,asmbl_58902|g.88221,evm.TU.scaffold_195.6
GO:0043412	macromolecule modification	BP	0.234198	0.485007	5	954	138	14759	Under	5	evm.TU.scaffold_42.29,asmbl_13627|g.20645,evm.TU.scaffold_236.15,evm.TU.scaffold_216.32,evm.TU.scaffold_195.6
GO:0015171	amino acid transmembrane transporter activity	MF	0.238673	0.485662	1	29	138	14759	Over	6	evm.TU.scaffold_90.73
GO:0004867	serine-type endopeptidase inhibitor activity	MF	0.238673	0.485662	1	29	138	14759	Over	7	evm.TU.scaffold_32.153
GO:0098656	anion transmembrane transport	BP	0.238673	0.485662	1	29	138	14759	Over	5	evm.TU.scaffold_90.73
GO:0043038	amino acid activation	BP	0.238673	0.485662	1	29	138	14759	Over	5	evm.TU.scaffold_55.140
GO:0043039	tRNA aminoacylation	BP	0.238673	0.485662	1	29	138	14759	Over	6	evm.TU.scaffold_55.140
GO:0008017	microtubule binding	MF	0.245806	0.495001	1	30	138	14759	Over	6	evm.TU.scaffold_22.63
GO:0004812	aminoacyl-tRNA ligase activity	MF	0.245806	0.495001	1	30	138	14759	Over	5	evm.TU.scaffold_55.140
GO:0016875	ligase activity, forming carbon-oxygen bonds	MF	0.245806	0.495001	1	30	138	14759	Over	4	evm.TU.scaffold_55.140
GO:0008152	metabolic process	BP	0.247671	0.497045	42	3806	138	14759	Over	2	evm.TU.scaffold_14.41,evm.TU.scaffold_162.14,evm.TU.scaffold_61.105,evm.TU.scaffold_344.21,evm.TU.scaffold_129.83,evm.TU.scaffold_67.8,evm.TU.scaffold_42.29,evm.TU.scaffold_43.216,evm.TU.scaffold_254.1,evm.TU.scaffold_220.42,evm.TU.scaffold_253.34,evm.TU.scaffold_55.140,evm.TU.scaffold_112.97,evm.TU.scaffold_381.1,evm.TU.scaffold_260.25,evm.TU.scaffold_61.89,evm.TU.scaffold_54.99,evm.TU.scaffold_…
GO:0005328	neurotransmitter:sodium symporter activity	MF	0.252872	0.504017	1	31	138	14759	Over	5	evm.TU.scaffold_129.90
GO:0006865	amino acid transport	BP	0.252872	0.504017	1	31	138	14759	Over	6	evm.TU.scaffold_90.73
GO:0009057	macromolecule catabolic process	BP	0.253997	0.504539	2	104	138	14759	Over	5	evm.TU.scaffold_67.8,evm.TU.scaffold_34.38
GO:0016787	hydrolase activity	MF	0.255252	0.505312	17	1354	138	14759	Over	3	evm.TU.scaffold_14.41,evm.TU.scaffold_44.22,evm.TU.scaffold_67.8,evm.TU.scaffold_315.18,evm.TU.scaffold_139.63,evm.TU.scaffold_253.34,evm.TU.scaffold_61.89,evm.TU.scaffold_54.99,evm.TU.scaffold_239.37,asmbl_13627|g.20645,evm.TU.scaffold_61.36,evm.TU.scaffold_286.16,asmbl_58902|g.88221,evm.TU.scaffold_24.116,evm.TU.scaffold_34.38,evm.TU.scaffold_232.5,evm.TU.scaffold_150.31
GO:0051082	unfolded protein binding	MF	0.259872	0.50928	1	32	138	14759	Over	4	evm.TU.scaffold_104.50
GO:0005326	neurotransmitter transmembrane transporter activity	MF	0.259872	0.50928	1	32	138	14759	Over	4	evm.TU.scaffold_129.90
GO:0006575	cellular modified amino acid metabolic process	BP	0.259872	0.50928	1	32	138	14759	Over	4	evm.TU.scaffold_5.120
GO:0008234	cysteine-type peptidase activity	MF	0.2644	0.514243	2	107	138	14759	Over	6	evm.TU.scaffold_61.89,evm.TU.scaffold_34.38
GO:0005882	intermediate filament	CC	0.266808	0.514243	1	33	138	14759	Over	7	evm.TU.scaffold_5.106
GO:0045111	intermediate filament cytoskeleton	CC	0.266808	0.514243	1	33	138	14759	Over	6	evm.TU.scaffold_5.106
GO:0003008	system process	BP	0.266808	0.514243	1	33	138	14759	Over	3	evm.TU.scaffold_263.32
GO:0015631	tubulin binding	MF	0.266808	0.514243	1	33	138	14759	Over	5	evm.TU.scaffold_22.63
GO:0015629	actin cytoskeleton	CC	0.281739	0.541235	2	112	138	14759	Over	6	evm.TU.scaffold_39.88,evm.TU.scaffold_335.28
GO:0006464	cellular protein modification process	BP	0.284704	0.543357	5	910	138	14759	Under	6	evm.TU.scaffold_42.29,asmbl_13627|g.20645,evm.TU.scaffold_236.15,evm.TU.scaffold_216.32,evm.TU.scaffold_195.6
GO:0036211	protein modification process	BP	0.284704	0.543357	5	910	138	14759	Under	5	evm.TU.scaffold_42.29,asmbl_13627|g.20645,evm.TU.scaffold_236.15,evm.TU.scaffold_216.32,evm.TU.scaffold_195.6
GO:0046488	phosphatidylinositol metabolic process	BP	0.287229	0.54639	1	36	138	14759	Over	7	evm.TU.scaffold_381.1
GO:0005856	cytoskeleton	CC	0.289499	0.54892	4	239	138	14759	Over	5	evm.TU.scaffold_39.88,evm.TU.scaffold_5.106,evm.TU.scaffold_335.28,evm.TU.scaffold_208.22
GO:0009055	electron transfer activity	MF	0.29391	0.553689	1	37	138	14759	Over	4	asmbl_50172|g.74686
GO:0006836	neurotransmitter transport	BP	0.29391	0.553689	1	37	138	14759	Over	5	evm.TU.scaffold_129.90
GO:0009152	purine ribonucleotide biosynthetic process	BP	0.300529	0.560731	1	38	138	14759	Over	8	evm.TU.scaffold_220.42
GO:0009260	ribonucleotide biosynthetic process	BP	0.300529	0.560731	1	38	138	14759	Over	7	evm.TU.scaffold_220.42
GO:0046390	ribose phosphate biosynthetic process	BP	0.300529	0.560731	1	38	138	14759	Over	6	evm.TU.scaffold_220.42
GO:0065008	regulation of biological quality	BP	0.302502	0.562614	2	118	138	14759	Over	3	evm.TU.scaffold_314.7,asmbl_30922|g.46218
GO:0006468	protein phosphorylation	BP	0.311799	0.578066	3	630	138	14759	Under	7	evm.TU.scaffold_42.29,evm.TU.scaffold_236.15,evm.TU.scaffold_195.6
GO:0006164	purine nucleotide biosynthetic process	BP	0.313582	0.579531	1	40	138	14759	Over	7	evm.TU.scaffold_220.42
GO:1901565	organonitrogen compound catabolic process	BP	0.31629	0.582692	2	122	138	14759	Over	5	evm.TU.scaffold_67.8,evm.TU.scaffold_34.38
GO:0006325	chromatin organization	BP	0.320017	0.585863	1	41	138	14759	Over	5	evm.TU.scaffold_221.39
GO:0006790	sulfur compound metabolic process	BP	0.320017	0.585863	1	41	138	14759	Over	4	evm.TU.scaffold_5.120
GO:0005575	cellular_component	CC	0.324376	0.591986	46	4306	138	14759	Over	1	evm.TU.scaffold_340.4,evm.TU.scaffold_61.105,evm.TU.scaffold_117.75,evm.TU.scaffold_344.21,evm.TU.scaffold_314.7,evm.TU.scaffold_43.216,evm.TU.scaffold_461.2,evm.TU.scaffold_38.115,evm.TU.scaffold_14.42,evm.TU.scaffold_39.88,evm.TU.scaffold_364.9,evm.TU.scaffold_90.73,evm.TU.scaffold_295.9,evm.TU.scaffold_5.106,evm.TU.scaffold_260.25,asmbl_24524|g.37515,evm.TU.scaffold_263.32,evm.TU.scaffold_48.2…
GO:0003779	actin binding	MF	0.326593	0.594175	2	125	138	14759	Over	5	evm.TU.scaffold_171.45,evm.TU.scaffold_110.1
GO:0004672	protein kinase activity	MF	0.330611	0.599618	3	618	138	14759	Under	4	evm.TU.scaffold_42.29,evm.TU.scaffold_236.15,evm.TU.scaffold_195.6
GO:0034470	ncRNA processing	BP	0.33271	0.599699	1	43	138	14759	Over	7	evm.TU.scaffold_55.140
GO:1901605	alpha-amino acid metabolic process	BP	0.33271	0.599699	1	43	138	14759	Over	5	evm.TU.scaffold_150.31
GO:0072522	purine-containing compound biosynthetic process	BP	0.338967	0.601692	1	44	138	14759	Over	6	evm.TU.scaffold_220.42
GO:0006650	glycerophospholipid metabolic process	BP	0.338967	0.601692	1	44	138	14759	Over	6	evm.TU.scaffold_381.1
GO:0098655	cation transmembrane transport	BP	0.338967	0.601692	1	44	138	14759	Over	5	evm.TU.scaffold_42.68
GO:0098662	inorganic cation transmembrane transport	BP	0.338967	0.601692	1	44	138	14759	Over	6	evm.TU.scaffold_42.68
GO:0008194	UDP-glycosyltransferase activity	MF	0.338967	0.601692	1	44	138	14759	Over	5	evm.TU.scaffold_216.32
GO:0016747	transferase activity, transferring acyl groups other than amino-acyl groups	MF	0.345166	0.608994	1	45	138	14759	Over	5	evm.TU.scaffold_94.104
GO:0098660	inorganic ion transmembrane transport	BP	0.345166	0.608994	1	45	138	14759	Over	5	evm.TU.scaffold_42.68
GO:0044238	primary metabolic process	BP	0.347505	0.611273	32	2902	138	14759	Over	3	evm.TU.scaffold_14.41,evm.TU.scaffold_61.105,evm.TU.scaffold_344.21,evm.TU.scaffold_42.29,evm.TU.scaffold_43.216,evm.TU.scaffold_220.42,evm.TU.scaffold_253.34,evm.TU.scaffold_55.140,evm.TU.scaffold_381.1,evm.TU.scaffold_260.25,evm.TU.scaffold_61.89,evm.TU.scaffold_54.99,evm.TU.scaffold_48.224,evm.TU.scaffold_239.37,asmbl_13627|g.20645,evm.TU.scaffold_236.15,evm.TU.scaffold_254.32,evm.TU.scaffold_…
GO:0046486	glycerolipid metabolic process	BP	0.351308	0.614263	1	46	138	14759	Over	5	evm.TU.scaffold_381.1
GO:0019725	cellular homeostasis	BP	0.351308	0.614263	1	46	138	14759	Over	3	asmbl_30922|g.46218
GO:0005667	transcription regulator complex	CC	0.357392	0.61515	1	47	138	14759	Over	3	evm.TU.scaffold_43.216
GO:0015849	organic acid transport	BP	0.357392	0.61515	1	47	138	14759	Over	6	evm.TU.scaffold_90.73
GO:0046942	carboxylic acid transport	BP	0.357392	0.61515	1	47	138	14759	Over	7	evm.TU.scaffold_90.73
GO:0140101	catalytic activity, acting on a tRNA	MF	0.357392	0.61515	1	47	138	14759	Over	4	evm.TU.scaffold_55.140
GO:0030054	cell junction	CC	0.360612	0.61515	2	135	138	14759	Over	3	evm.TU.scaffold_24.47,evm.TU.scaffold_11.229
GO:0004866	endopeptidase inhibitor activity	MF	0.36342	0.61515	1	48	138	14759	Over	6	evm.TU.scaffold_32.153
GO:0061135	endopeptidase regulator activity	MF	0.36342	0.61515	1	48	138	14759	Over	5	evm.TU.scaffold_32.153
GO:0006139	nucleobase-containing compound metabolic process	BP	0.36581	0.61515	7	1099	138	14759	Under	4	evm.TU.scaffold_43.216,evm.TU.scaffold_220.42,evm.TU.scaffold_55.140,evm.TU.scaffold_260.25,asmbl_58394|g.87471,evm.TU.scaffold_5.104,evm.TU.scaffold_28.170
GO:0005089	Rho guanyl-nucleotide exchange factor activity	MF	0.369392	0.61515	1	49	138	14759	Over	5	evm.TU.scaffold_117.74
GO:0035023	regulation of Rho protein signal transduction	BP	0.369392	0.61515	1	49	138	14759	Over	8	evm.TU.scaffold_117.74
GO:0005088	Ras guanyl-nucleotide exchange factor activity	MF	0.369392	0.61515	1	49	138	14759	Over	4	evm.TU.scaffold_117.74
GO:0007266	Rho protein signal transduction	BP	0.369392	0.61515	1	49	138	14759	Over	7	evm.TU.scaffold_117.74
GO:0015370	solute:sodium symporter activity	MF	0.369392	0.61515	1	49	138	14759	Over	7	evm.TU.scaffold_129.90
GO:1901137	carbohydrate derivative biosynthetic process	BP	0.370701	0.61515	2	138	138	14759	Over	5	evm.TU.scaffold_220.42,evm.TU.scaffold_216.32
GO:0036459	thiol-dependent ubiquitinyl hydrolase activity	MF	0.375308	0.61515	1	50	138	14759	Over	5	evm.TU.scaffold_34.38
GO:0005342	organic acid transmembrane transporter activity	MF	0.375308	0.61515	1	50	138	14759	Over	4	evm.TU.scaffold_90.73
GO:0046943	carboxylic acid transmembrane transporter activity	MF	0.375308	0.61515	1	50	138	14759	Over	5	evm.TU.scaffold_90.73
GO:0008135	translation factor activity, RNA binding	MF	0.375308	0.61515	1	50	138	14759	Over	4	evm.TU.scaffold_254.32
GO:0090079	translation regulator activity, nucleic acid binding	MF	0.375308	0.61515	1	50	138	14759	Over	3	evm.TU.scaffold_254.32
GO:0101005	ubiquitinyl hydrolase activity	MF	0.375308	0.61515	1	50	138	14759	Over	4	evm.TU.scaffold_34.38
GO:0022402	cell cycle process	BP	0.375308	0.61515	1	50	138	14759	Over	3	evm.TU.scaffold_208.22
GO:0016301	kinase activity	MF	0.378875	0.61515	4	718	138	14759	Under	5	evm.TU.scaffold_42.29,evm.TU.scaffold_236.15,evm.TU.scaffold_151.33,evm.TU.scaffold_195.6
GO:0008514	organic anion transmembrane transporter activity	MF	0.381168	0.61515	1	51	138	14759	Over	6	evm.TU.scaffold_90.73
GO:0045182	translation regulator activity	MF	0.381168	0.61515	1	51	138	14759	Over	2	evm.TU.scaffold_254.32
GO:0030414	peptidase inhibitor activity	MF	0.381168	0.61515	1	51	138	14759	Over	5	evm.TU.scaffold_32.153
GO:0061134	peptidase regulator activity	MF	0.381168	0.61515	1	51	138	14759	Over	4	evm.TU.scaffold_32.153
GO:0019783	ubiquitin-like protein-specific protease activity	MF	0.381168	0.61515	1	51	138	14759	Over	7	evm.TU.scaffold_34.38
GO:0016788	hydrolase activity, acting on ester bonds	MF	0.382514	0.61515	1	340	138	14759	Under	4	asmbl_13627|g.20645
GO:0071702	organic substance transport	BP	0.383409	0.61515	1	342	138	14759	Under	5	evm.TU.scaffold_90.73
GO:0034645	cellular macromolecule biosynthetic process	BP	0.383415	0.61515	12	961	138	14759	Over	5	evm.TU.scaffold_61.105,evm.TU.scaffold_43.216,evm.TU.scaffold_55.140,evm.TU.scaffold_260.25,evm.TU.scaffold_48.224,evm.TU.scaffold_254.32,evm.TU.scaffold_123.32,asmbl_58394|g.87471,evm.TU.scaffold_216.32,evm.TU.scaffold_5.104,evm.TU.scaffold_269.21,evm.TU.scaffold_39.80
GO:0006260	DNA replication	BP	0.386975	0.616245	1	52	138	14759	Over	6	evm.TU.scaffold_260.25
GO:0017048	Rho GTPase binding	MF	0.386975	0.616245	1	52	138	14759	Over	8	evm.TU.scaffold_117.74
GO:0043170	macromolecule metabolic process	BP	0.387264	0.616245	27	2433	138	14759	Over	4	evm.TU.scaffold_14.41,evm.TU.scaffold_61.105,evm.TU.scaffold_67.8,evm.TU.scaffold_42.29,evm.TU.scaffold_43.216,evm.TU.scaffold_253.34,evm.TU.scaffold_55.140,evm.TU.scaffold_260.25,evm.TU.scaffold_61.89,evm.TU.scaffold_54.99,evm.TU.scaffold_48.224,evm.TU.scaffold_239.37,asmbl_13627|g.20645,evm.TU.scaffold_236.15,evm.TU.scaffold_254.32,evm.TU.scaffold_61.36,evm.TU.scaffold_123.32,asmbl_58394|g.8747…
GO:0006793	phosphorus metabolic process	BP	0.390457	0.617888	6	960	138	14759	Under	4	evm.TU.scaffold_42.29,evm.TU.scaffold_220.42,evm.TU.scaffold_381.1,asmbl_13627|g.20645,evm.TU.scaffold_236.15,evm.TU.scaffold_195.6
GO:0000786	nucleosome	CC	0.392727	0.617888	1	53	138	14759	Over	4	evm.TU.scaffold_221.39
GO:0017016	Ras GTPase binding	MF	0.392727	0.617888	1	53	138	14759	Over	7	evm.TU.scaffold_117.74
GO:0031267	small GTPase binding	MF	0.392727	0.617888	1	53	138	14759	Over	6	evm.TU.scaffold_117.74
GO:0006796	phosphate-containing compound metabolic process	BP	0.393586	0.617888	6	958	138	14759	Under	5	evm.TU.scaffold_42.29,evm.TU.scaffold_220.42,evm.TU.scaffold_381.1,asmbl_13627|g.20645,evm.TU.scaffold_236.15,evm.TU.scaffold_195.6
GO:0015711	organic anion transport	BP	0.398426	0.619364	1	54	138	14759	Over	6	evm.TU.scaffold_90.73
GO:0032993	protein-DNA complex	CC	0.398426	0.619364	1	54	138	14759	Over	3	evm.TU.scaffold_221.39
GO:0009059	macromolecule biosynthetic process	BP	0.399544	0.619364	12	969	138	14759	Over	5	evm.TU.scaffold_61.105,evm.TU.scaffold_43.216,evm.TU.scaffold_55.140,evm.TU.scaffold_260.25,evm.TU.scaffold_48.224,evm.TU.scaffold_254.32,evm.TU.scaffold_123.32,asmbl_58394|g.87471,evm.TU.scaffold_216.32,evm.TU.scaffold_5.104,evm.TU.scaffold_269.21,evm.TU.scaffold_39.80
GO:0030234	enzyme regulator activity	MF	0.400575	0.619364	2	147	138	14759	Over	3	evm.TU.scaffold_231.5,evm.TU.scaffold_32.153
GO:0044249	cellular biosynthetic process	BP	0.400855	0.619364	14	1161	138	14759	Over	4	evm.TU.scaffold_61.105,evm.TU.scaffold_43.216,evm.TU.scaffold_220.42,evm.TU.scaffold_55.140,evm.TU.scaffold_260.25,evm.TU.scaffold_48.224,evm.TU.scaffold_24.115,evm.TU.scaffold_254.32,evm.TU.scaffold_123.32,asmbl_58394|g.87471,evm.TU.scaffold_216.32,evm.TU.scaffold_5.104,evm.TU.scaffold_269.21,evm.TU.scaffold_39.80
GO:0030001	metal ion transport	BP	0.403855	0.619364	2	148	138	14759	Over	7	asmbl_30922|g.46218,evm.TU.scaffold_42.68
GO:0006399	tRNA metabolic process	BP	0.404071	0.619364	1	55	138	14759	Over	8	evm.TU.scaffold_55.140
GO:0015293	symporter activity	MF	0.404071	0.619364	1	55	138	14759	Over	6	evm.TU.scaffold_129.90
GO:0015294	solute:cation symporter activity	MF	0.404071	0.619364	1	55	138	14759	Over	6	evm.TU.scaffold_129.90
GO:0005267	potassium channel activity	MF	0.409664	0.623031	1	56	138	14759	Over	7	evm.TU.scaffold_42.68
GO:0044815	DNA packaging complex	CC	0.409664	0.623031	1	56	138	14759	Over	3	evm.TU.scaffold_221.39
GO:0015079	potassium ion transmembrane transporter activity	MF	0.409664	0.623031	1	56	138	14759	Over	7	evm.TU.scaffold_42.68
GO:0042592	homeostatic process	BP	0.415205	0.629817	1	57	138	14759	Over	4	asmbl_30922|g.46218
GO:0043227	membrane-bounded organelle	CC	0.417725	0.631582	6	943	138	14759	Under	4	evm.TU.scaffold_260.25,evm.TU.scaffold_221.39,evm.TU.scaffold_24.47,asmbl_58394|g.87471,evm.TU.scaffold_11.229,evm.TU.scaffold_5.104
GO:0016773	phosphotransferase activity, alcohol group as acceptor	MF	0.419751	0.631582	4	695	138	14759	Under	5	evm.TU.scaffold_42.29,evm.TU.scaffold_236.15,evm.TU.scaffold_151.33,evm.TU.scaffold_195.6
GO:0015078	proton transmembrane transporter activity	MF	0.420694	0.631582	1	58	138	14759	Over	7	evm.TU.scaffold_117.75
GO:0016616	oxidoreductase activity, acting on the CH-OH group of donors, NAD or NADP as acceptor	MF	0.420694	0.631582	1	58	138	14759	Over	5	evm.TU.scaffold_151.34
GO:0090304	nucleic acid metabolic process	BP	0.426035	0.636307	6	938	138	14759	Under	5	evm.TU.scaffold_43.216,evm.TU.scaffold_55.140,evm.TU.scaffold_260.25,asmbl_58394|g.87471,evm.TU.scaffold_5.104,evm.TU.scaffold_28.170
GO:0006457	protein folding	BP	0.426132	0.636307	1	59	138	14759	Over	3	evm.TU.scaffold_104.50
GO:1901576	organic substance biosynthetic process	BP	0.42711	0.636307	14	1175	138	14759	Over	4	evm.TU.scaffold_61.105,evm.TU.scaffold_43.216,evm.TU.scaffold_220.42,evm.TU.scaffold_55.140,evm.TU.scaffold_260.25,evm.TU.scaffold_48.224,evm.TU.scaffold_24.115,evm.TU.scaffold_254.32,evm.TU.scaffold_123.32,asmbl_58394|g.87471,evm.TU.scaffold_216.32,evm.TU.scaffold_5.104,evm.TU.scaffold_269.21,evm.TU.scaffold_39.80
GO:1901360	organic cyclic compound metabolic process	BP	0.430536	0.636382	8	1176	138	14759	Under	4	evm.TU.scaffold_43.216,evm.TU.scaffold_220.42,evm.TU.scaffold_55.140,evm.TU.scaffold_260.25,evm.TU.scaffold_24.115,asmbl_58394|g.87471,evm.TU.scaffold_5.104,evm.TU.scaffold_28.170
GO:0006915	apoptotic process	BP	0.431519	0.636382	1	60	138	14759	Over	5	evm.TU.scaffold_121.71
GO:0012501	programmed cell death	BP	0.431519	0.636382	1	60	138	14759	Over	4	evm.TU.scaffold_121.71
GO:0015630	microtubule cytoskeleton	CC	0.431519	0.636382	1	60	138	14759	Over	6	evm.TU.scaffold_208.22
GO:0006813	potassium ion transport	BP	0.436856	0.641015	1	61	138	14759	Over	8	evm.TU.scaffold_42.68
GO:0016614	oxidoreductase activity, acting on CH-OH group of donors	MF	0.436856	0.641015	1	61	138	14759	Over	4	evm.TU.scaffold_151.34
GO:0003924	GTPase activity	MF	0.438588	0.641943	3	200	138	14759	Over	8	evm.TU.scaffold_139.63,evm.TU.scaffold_286.16,asmbl_58902|g.88221
GO:0008219	cell death	BP	0.442144	0.64553	1	62	138	14759	Over	3	evm.TU.scaffold_121.71
GO:0016757	transferase activity, transferring glycosyl groups	MF	0.445522	0.64671	3	206	138	14759	Over	4	evm.TU.scaffold_344.21,evm.TU.scaffold_216.32,evm.TU.scaffold_129.15
GO:1901135	carbohydrate derivative metabolic process	BP	0.446728	0.64671	3	207	138	14759	Over	4	evm.TU.scaffold_67.8,evm.TU.scaffold_220.42,evm.TU.scaffold_216.32
GO:0140096	catalytic activity, acting on a protein	MF	0.447228	0.64671	15	1283	138	14759	Over	3	evm.TU.scaffold_14.41,evm.TU.scaffold_42.29,evm.TU.scaffold_253.34,evm.TU.scaffold_61.89,evm.TU.scaffold_54.99,evm.TU.scaffold_239.37,asmbl_13627|g.20645,evm.TU.scaffold_236.15,evm.TU.scaffold_61.36,evm.TU.scaffold_24.116,evm.TU.scaffold_216.32,evm.TU.scaffold_34.38,evm.TU.scaffold_195.6,evm.TU.scaffold_232.5,evm.TU.scaffold_150.31
GO:0006644	phospholipid metabolic process	BP	0.447382	0.64671	1	63	138	14759	Over	5	evm.TU.scaffold_381.1
GO:0009150	purine ribonucleotide metabolic process	BP	0.452571	0.647798	1	64	138	14759	Over	7	evm.TU.scaffold_220.42
GO:0009259	ribonucleotide metabolic process	BP	0.452571	0.647798	1	64	138	14759	Over	6	evm.TU.scaffold_220.42
GO:0019693	ribose phosphate metabolic process	BP	0.452571	0.647798	1	64	138	14759	Over	5	evm.TU.scaffold_220.42
GO:0000785	chromatin	CC	0.452571	0.647798	1	64	138	14759	Over	3	evm.TU.scaffold_221.39
GO:0005509	calcium ion binding	MF	0.460445	0.657457	6	477	138	14759	Over	6	evm.TU.scaffold_138.48,evm.TU.scaffold_16.57,evm.TU.scaffold_5.279,evm.TU.scaffold_0.509,evm.TU.scaffold_7.287,asmbl_11346|g.17083
GO:0016310	phosphorylation	BP	0.462363	0.658586	4	673	138	14759	Under	6	evm.TU.scaffold_42.29,evm.TU.scaffold_381.1,evm.TU.scaffold_236.15,evm.TU.scaffold_195.6
GO:0000287	magnesium ion binding	MF	0.46785	0.661561	1	67	138	14759	Over	6	evm.TU.scaffold_55.140
GO:0048522	positive regulation of cellular process	BP	0.46785	0.661561	1	67	138	14759	Over	3	evm.TU.scaffold_208.22
GO:0051726	regulation of cell cycle	BP	0.46785	0.661561	1	67	138	14759	Over	4	evm.TU.scaffold_208.22
GO:0016070	RNA metabolic process	BP	0.47151	0.662215	5	791	138	14759	Under	6	evm.TU.scaffold_43.216,evm.TU.scaffold_55.140,evm.TU.scaffold_260.25,asmbl_58394|g.87471,evm.TU.scaffold_5.104
GO:0006163	purine nucleotide metabolic process	BP	0.472849	0.662215	1	68	138	14759	Over	6	evm.TU.scaffold_220.42
GO:0006486	protein glycosylation	BP	0.472849	0.662215	1	68	138	14759	Over	5	evm.TU.scaffold_216.32
GO:0043413	macromolecule glycosylation	BP	0.472849	0.662215	1	68	138	14759	Over	4	evm.TU.scaffold_216.32
GO:0046483	heterocycle metabolic process	BP	0.477268	0.663295	8	1147	138	14759	Under	4	evm.TU.scaffold_43.216,evm.TU.scaffold_220.42,evm.TU.scaffold_55.140,evm.TU.scaffold_260.25,evm.TU.scaffold_24.115,asmbl_58394|g.87471,evm.TU.scaffold_5.104,evm.TU.scaffold_28.170
GO:0046578	regulation of Ras protein signal transduction	BP	0.477801	0.663295	1	69	138	14759	Over	7	evm.TU.scaffold_117.74
GO:0006725	cellular aromatic compound metabolic process	BP	0.480628	0.663295	8	1145	138	14759	Under	4	evm.TU.scaffold_43.216,evm.TU.scaffold_220.42,evm.TU.scaffold_55.140,evm.TU.scaffold_260.25,evm.TU.scaffold_24.115,asmbl_58394|g.87471,evm.TU.scaffold_5.104,evm.TU.scaffold_28.170
GO:0043229	intracellular organelle	CC	0.481121	0.663295	15	1301	138	14759	Over	3	evm.TU.scaffold_61.105,evm.TU.scaffold_39.88,evm.TU.scaffold_5.106,evm.TU.scaffold_260.25,evm.TU.scaffold_48.224,evm.TU.scaffold_221.39,evm.TU.scaffold_123.32,evm.TU.scaffold_24.47,asmbl_58394|g.87471,evm.TU.scaffold_11.229,evm.TU.scaffold_5.104,evm.TU.scaffold_269.21,evm.TU.scaffold_335.28,evm.TU.scaffold_208.22,evm.TU.scaffold_39.80
GO:0009165	nucleotide biosynthetic process	BP	0.482706	0.663295	1	70	138	14759	Over	7	evm.TU.scaffold_220.42
GO:0008509	anion transmembrane transporter activity	MF	0.482706	0.663295	1	70	138	14759	Over	5	evm.TU.scaffold_90.73
GO:0034660	ncRNA metabolic process	BP	0.482706	0.663295	1	70	138	14759	Over	7	evm.TU.scaffold_55.140
GO:0007265	Ras protein signal transduction	BP	0.482706	0.663295	1	70	138	14759	Over	6	evm.TU.scaffold_117.74
GO:0006511	ubiquitin-dependent protein catabolic process	BP	0.487566	0.663379	1	71	138	14759	Over	8	evm.TU.scaffold_34.38
GO:0070085	glycosylation	BP	0.487566	0.663379	1	71	138	14759	Over	3	evm.TU.scaffold_216.32
GO:0019941	modification-dependent protein catabolic process	BP	0.487566	0.663379	1	71	138	14759	Over	7	evm.TU.scaffold_34.38
GO:0043632	modification-dependent macromolecule catabolic process	BP	0.487566	0.663379	1	71	138	14759	Over	6	evm.TU.scaffold_34.38
GO:0009101	glycoprotein biosynthetic process	BP	0.492381	0.663379	1	72	138	14759	Over	6	evm.TU.scaffold_216.32
GO:0015081	sodium ion transmembrane transporter activity	MF	0.492381	0.663379	1	72	138	14759	Over	7	evm.TU.scaffold_129.90
GO:0051186	cofactor metabolic process	BP	0.492381	0.663379	1	72	138	14759	Over	4	evm.TU.scaffold_5.120
GO:0006470	protein dephosphorylation	BP	0.49715	0.663379	1	73	138	14759	Over	7	asmbl_13627|g.20645
GO:1901293	nucleoside phosphate biosynthetic process	BP	0.49715	0.663379	1	73	138	14759	Over	6	evm.TU.scaffold_220.42
GO:0009100	glycoprotein metabolic process	BP	0.49715	0.663379	1	73	138	14759	Over	5	evm.TU.scaffold_216.32
GO:0046872	metal ion binding	MF	0.498403	0.663379	15	1310	138	14759	Over	5	evm.TU.scaffold_129.83,evm.TU.scaffold_67.8,evm.TU.scaffold_461.2,evm.TU.scaffold_138.48,evm.TU.scaffold_16.57,evm.TU.scaffold_55.140,asmbl_30922|g.46218,evm.TU.scaffold_5.203,evm.TU.scaffold_5.279,evm.TU.scaffold_24.116,evm.TU.scaffold_0.509,evm.TU.scaffold_461.4,evm.TU.scaffold_91.105,evm.TU.scaffold_7.287,asmbl_11346|g.17083
GO:0005737	cytoplasm	CC	0.499347	0.663379	7	537	138	14759	Over	3	evm.TU.scaffold_461.2,evm.TU.scaffold_39.88,evm.TU.scaffold_24.47,evm.TU.scaffold_461.4,evm.TU.scaffold_162.55,evm.TU.scaffold_11.229,evm.TU.scaffold_335.28
GO:0009058	biosynthetic process	BP	0.499533	0.663379	14	1212	138	14759	Over	3	evm.TU.scaffold_61.105,evm.TU.scaffold_43.216,evm.TU.scaffold_220.42,evm.TU.scaffold_55.140,evm.TU.scaffold_260.25,evm.TU.scaffold_48.224,evm.TU.scaffold_24.115,evm.TU.scaffold_254.32,evm.TU.scaffold_123.32,asmbl_58394|g.87471,evm.TU.scaffold_216.32,evm.TU.scaffold_5.104,evm.TU.scaffold_269.21,evm.TU.scaffold_39.80
GO:0043167	ion binding	MF	0.501312	0.663379	23	2845	138	14759	Under	3	evm.TU.scaffold_44.22,evm.TU.scaffold_129.83,evm.TU.scaffold_67.8,evm.TU.scaffold_42.29,evm.TU.scaffold_116.37,evm.TU.scaffold_461.2,evm.TU.scaffold_138.48,evm.TU.scaffold_16.57,evm.TU.scaffold_139.63,evm.TU.scaffold_55.140,evm.TU.scaffold_236.15,asmbl_30922|g.46218,evm.TU.scaffold_5.203,evm.TU.scaffold_5.279,evm.TU.scaffold_286.16,asmbl_58902|g.88221,evm.TU.scaffold_24.116,evm.TU.scaffold_0.509,…
GO:0006955	immune response	BP	0.501875	0.663379	1	74	138	14759	Over	3	evm.TU.scaffold_468.6
GO:0051276	chromosome organization	BP	0.501875	0.663379	1	74	138	14759	Over	6	evm.TU.scaffold_221.39
GO:0005634	nucleus	CC	0.502078	0.663379	4	654	138	14759	Under	5	evm.TU.scaffold_260.25,evm.TU.scaffold_221.39,asmbl_58394|g.87471,evm.TU.scaffold_5.104
GO:0043169	cation binding	MF	0.504211	0.664694	15	1313	138	14759	Over	4	evm.TU.scaffold_129.83,evm.TU.scaffold_67.8,evm.TU.scaffold_461.2,evm.TU.scaffold_138.48,evm.TU.scaffold_16.57,evm.TU.scaffold_55.140,asmbl_30922|g.46218,evm.TU.scaffold_5.203,evm.TU.scaffold_5.279,evm.TU.scaffold_24.116,evm.TU.scaffold_0.509,evm.TU.scaffold_461.4,evm.TU.scaffold_91.105,evm.TU.scaffold_7.287,asmbl_11346|g.17083
GO:0019842	vitamin binding	MF	0.506556	0.664784	1	75	138	14759	Over	4	evm.TU.scaffold_129.83
GO:0072521	purine-containing compound metabolic process	BP	0.506556	0.664784	1	75	138	14759	Over	5	evm.TU.scaffold_220.42
GO:0048518	positive regulation of biological process	BP	0.515788	0.675381	1	77	138	14759	Over	2	evm.TU.scaffold_208.22
GO:0034641	cellular nitrogen compound metabolic process	BP	0.525697	0.686138	15	1324	138	14759	Over	4	evm.TU.scaffold_61.105,evm.TU.scaffold_43.216,evm.TU.scaffold_220.42,evm.TU.scaffold_55.140,evm.TU.scaffold_260.25,evm.TU.scaffold_48.224,evm.TU.scaffold_24.115,evm.TU.scaffold_254.32,evm.TU.scaffold_123.32,asmbl_58394|g.87471,evm.TU.scaffold_5.120,evm.TU.scaffold_5.104,evm.TU.scaffold_28.170,evm.TU.scaffold_269.21,evm.TU.scaffold_39.80
GO:0019222	regulation of metabolic process	BP	0.526352	0.686138	4	643	138	14759	Under	3	evm.TU.scaffold_43.216,evm.TU.scaffold_260.25,asmbl_58394|g.87471,evm.TU.scaffold_5.104
GO:0036094	small molecule binding	MF	0.530017	0.689377	15	1922	138	14759	Under	3	evm.TU.scaffold_44.22,evm.TU.scaffold_129.83,evm.TU.scaffold_42.29,evm.TU.scaffold_116.37,evm.TU.scaffold_304.2,evm.TU.scaffold_461.2,evm.TU.scaffold_139.63,evm.TU.scaffold_55.140,evm.TU.scaffold_236.15,evm.TU.scaffold_286.16,asmbl_58902|g.88221,evm.TU.scaffold_8.118,evm.TU.scaffold_461.4,evm.TU.scaffold_195.6,evm.TU.scaffold_151.34
GO:0002376	immune system process	BP	0.53374	0.69114	1	81	138	14759	Over	2	evm.TU.scaffold_468.6
GO:0140097	catalytic activity, acting on DNA	MF	0.53374	0.69114	1	81	138	14759	Over	3	evm.TU.scaffold_28.170
GO:0016746	transferase activity, transferring acyl groups	MF	0.538123	0.695274	1	82	138	14759	Over	4	evm.TU.scaffold_94.104
GO:0032774	RNA biosynthetic process	BP	0.539999	0.69567	4	637	138	14759	Under	6	evm.TU.scaffold_43.216,evm.TU.scaffold_260.25,asmbl_58394|g.87471,evm.TU.scaffold_5.104
GO:0006351	transcription, DNA-templated	BP	0.544612	0.69567	4	635	138	14759	Under	6	evm.TU.scaffold_43.216,evm.TU.scaffold_260.25,asmbl_58394|g.87471,evm.TU.scaffold_5.104
GO:0097659	nucleic acid-templated transcription	BP	0.544612	0.69567	4	635	138	14759	Under	7	evm.TU.scaffold_43.216,evm.TU.scaffold_260.25,asmbl_58394|g.87471,evm.TU.scaffold_5.104
GO:0043226	organelle	CC	0.545478	0.69567	15	1334	138	14759	Over	3	evm.TU.scaffold_61.105,evm.TU.scaffold_39.88,evm.TU.scaffold_5.106,evm.TU.scaffold_260.25,evm.TU.scaffold_48.224,evm.TU.scaffold_221.39,evm.TU.scaffold_123.32,evm.TU.scaffold_24.47,asmbl_58394|g.87471,evm.TU.scaffold_11.229,evm.TU.scaffold_5.104,evm.TU.scaffold_269.21,evm.TU.scaffold_335.28,evm.TU.scaffold_208.22,evm.TU.scaffold_39.80
GO:0010467	gene expression	BP	0.546678	0.69567	11	939	138	14759	Over	5	evm.TU.scaffold_61.105,evm.TU.scaffold_43.216,evm.TU.scaffold_55.140,evm.TU.scaffold_260.25,evm.TU.scaffold_48.224,evm.TU.scaffold_254.32,evm.TU.scaffold_123.32,asmbl_58394|g.87471,evm.TU.scaffold_5.104,evm.TU.scaffold_269.21,evm.TU.scaffold_39.80
GO:0044257	cellular protein catabolic process	BP	0.546768	0.69567	1	84	138	14759	Over	6	evm.TU.scaffold_34.38
GO:0051603	proteolysis involved in cellular protein catabolic process	BP	0.546768	0.69567	1	84	138	14759	Over	6	evm.TU.scaffold_34.38
GO:0046914	transition metal ion binding	MF	0.55037	0.69873	8	649	138	14759	Over	6	evm.TU.scaffold_129.83,evm.TU.scaffold_67.8,evm.TU.scaffold_461.2,asmbl_30922|g.46218,evm.TU.scaffold_5.203,evm.TU.scaffold_24.116,evm.TU.scaffold_461.4,evm.TU.scaffold_91.105
GO:0060255	regulation of macromolecule metabolic process	BP	0.551593	0.698764	4	632	138	14759	Under	4	evm.TU.scaffold_43.216,evm.TU.scaffold_260.25,asmbl_58394|g.87471,evm.TU.scaffold_5.104
GO:0030163	protein catabolic process	BP	0.559436	0.706467	1	87	138	14759	Over	5	evm.TU.scaffold_34.38
GO:0044281	small molecule metabolic process	BP	0.560093	0.706467	4	337	138	14759	Over	3	evm.TU.scaffold_220.42,evm.TU.scaffold_55.140,evm.TU.scaffold_150.31,evm.TU.scaffold_151.34
GO:0016874	ligase activity	MF	0.563579	0.709333	1	88	138	14759	Over	3	evm.TU.scaffold_55.140
GO:0031323	regulation of cellular metabolic process	BP	0.565774	0.710564	4	626	138	14759	Under	4	evm.TU.scaffold_43.216,evm.TU.scaffold_260.25,asmbl_58394|g.87471,evm.TU.scaffold_5.104
GO:0006281	DNA repair	BP	0.571751	0.714995	1	90	138	14759	Over	6	evm.TU.scaffold_28.170
GO:0030246	carbohydrate binding	MF	0.571751	0.714995	1	90	138	14759	Over	3	evm.TU.scaffold_129.83
GO:0140098	catalytic activity, acting on RNA	MF	0.587642	0.733191	1	94	138	14759	Over	3	evm.TU.scaffold_55.140
GO:0051171	regulation of nitrogen compound metabolic process	BP	0.590068	0.733191	4	616	138	14759	Under	4	evm.TU.scaffold_43.216,evm.TU.scaffold_260.25,asmbl_58394|g.87471,evm.TU.scaffold_5.104
GO:0080090	regulation of primary metabolic process	BP	0.590068	0.733191	4	616	138	14759	Under	4	evm.TU.scaffold_43.216,evm.TU.scaffold_260.25,asmbl_58394|g.87471,evm.TU.scaffold_5.104
GO:0006396	RNA processing	BP	0.591522	0.733437	1	95	138	14759	Over	6	evm.TU.scaffold_55.140
GO:0006974	cellular response to DNA damage stimulus	BP	0.595366	0.73664	1	96	138	14759	Over	5	evm.TU.scaffold_28.170
GO:0007010	cytoskeleton organization	BP	0.599175	0.739784	1	97	138	14759	Over	6	evm.TU.scaffold_171.45
GO:0009987	cellular process	BP	0.600888	0.740335	51	5090	138	14759	Over	2	evm.TU.scaffold_340.4,evm.TU.scaffold_61.105,evm.TU.scaffold_314.7,evm.TU.scaffold_42.29,evm.TU.scaffold_262.4,evm.TU.scaffold_116.37,evm.TU.scaffold_43.216,evm.TU.scaffold_38.115,evm.TU.scaffold_14.42,asmbl_40857|g.61625,evm.TU.scaffold_220.42,evm.TU.scaffold_90.73,evm.TU.scaffold_55.140,evm.TU.scaffold_295.9,evm.TU.scaffold_117.74,evm.TU.scaffold_104.50,evm.TU.scaffold_381.1,evm.TU.scaffold_260…
GO:0044265	cellular macromolecule catabolic process	BP	0.610387	0.750455	1	100	138	14759	Over	5	evm.TU.scaffold_34.38
GO:0004725	protein tyrosine phosphatase activity	MF	0.614055	0.753378	1	101	138	14759	Over	5	asmbl_13627|g.20645
GO:0034654	nucleobase-containing compound biosynthetic process	BP	0.624696	0.76342	5	720	138	14759	Under	5	evm.TU.scaffold_43.216,evm.TU.scaffold_220.42,evm.TU.scaffold_260.25,asmbl_58394|g.87471,evm.TU.scaffold_5.104
GO:0033554	cellular response to stress	BP	0.624854	0.76342	1	104	138	14759	Over	4	evm.TU.scaffold_28.170
GO:0090407	organophosphate biosynthetic process	BP	0.628386	0.766133	1	105	138	14759	Over	5	evm.TU.scaffold_220.42
GO:0016740	transferase activity	MF	0.631694	0.768561	12	1519	138	14759	Under	3	evm.TU.scaffold_344.21,evm.TU.scaffold_42.29,evm.TU.scaffold_254.1,evm.TU.scaffold_112.97,evm.TU.scaffold_229.1,evm.TU.scaffold_236.15,evm.TU.scaffold_151.33,evm.TU.scaffold_94.104,evm.TU.scaffold_78.52,evm.TU.scaffold_216.32,evm.TU.scaffold_195.6,evm.TU.scaffold_129.15
GO:0006082	organic acid metabolic process	BP	0.658952	0.796745	2	156	138	14759	Over	4	evm.TU.scaffold_55.140,evm.TU.scaffold_150.31
GO:0019752	carboxylic acid metabolic process	BP	0.658952	0.796745	2	156	138	14759	Over	6	evm.TU.scaffold_55.140,evm.TU.scaffold_150.31
GO:0043436	oxoacid metabolic process	BP	0.658952	0.796745	2	156	138	14759	Over	5	evm.TU.scaffold_55.140,evm.TU.scaffold_150.31
GO:0046873	metal ion transmembrane transporter activity	MF	0.663151	0.800166	2	160	138	14759	Over	6	evm.TU.scaffold_42.68,evm.TU.scaffold_129.90
GO:0016020	membrane	CC	0.667738	0.804039	24	2318	138	14759	Over	3	evm.TU.scaffold_340.4,evm.TU.scaffold_117.75,evm.TU.scaffold_344.21,evm.TU.scaffold_38.115,evm.TU.scaffold_14.42,evm.TU.scaffold_364.9,evm.TU.scaffold_90.73,evm.TU.scaffold_295.9,evm.TU.scaffold_263.32,evm.TU.scaffold_37.61,evm.TU.scaffold_5.45,evm.TU.scaffold_240.3,evm.TU.scaffold_210.15,evm.TU.scaffold_24.47,evm.TU.scaffold_205.1,evm.TU.scaffold_42.68,evm.TU.scaffold_78.108,evm.TU.scaffold_153.…
GO:0010468	regulation of gene expression	BP	0.673458	0.809258	4	584	138	14759	Under	5	evm.TU.scaffold_43.216,evm.TU.scaffold_260.25,asmbl_58394|g.87471,evm.TU.scaffold_5.104
GO:0005622	intracellular	CC	0.677398	0.812322	19	1808	138	14759	Over	2	evm.TU.scaffold_61.105,evm.TU.scaffold_461.2,evm.TU.scaffold_39.88,evm.TU.scaffold_5.106,evm.TU.scaffold_260.25,evm.TU.scaffold_48.224,evm.TU.scaffold_240.3,evm.TU.scaffold_221.39,evm.TU.scaffold_123.32,evm.TU.scaffold_24.47,asmbl_58394|g.87471,evm.TU.scaffold_461.4,evm.TU.scaffold_162.55,evm.TU.scaffold_11.229,evm.TU.scaffold_5.104,evm.TU.scaffold_269.21,evm.TU.scaffold_335.28,evm.TU.scaffold_20…
GO:0044267	cellular protein metabolic process	BP	0.679752	0.813473	13	1196	138	14759	Over	5	evm.TU.scaffold_61.105,evm.TU.scaffold_42.29,evm.TU.scaffold_55.140,evm.TU.scaffold_48.224,asmbl_13627|g.20645,evm.TU.scaffold_236.15,evm.TU.scaffold_254.32,evm.TU.scaffold_123.32,evm.TU.scaffold_216.32,evm.TU.scaffold_34.38,evm.TU.scaffold_195.6,evm.TU.scaffold_269.21,evm.TU.scaffold_39.80
GO:0006950	response to stress	BP	0.682576	0.813519	2	177	138	14759	Over	3	evm.TU.scaffold_314.7,evm.TU.scaffold_28.170
GO:0012505	endomembrane system	CC	0.682576	0.813519	2	177	138	14759	Over	3	evm.TU.scaffold_24.47,evm.TU.scaffold_11.229
GO:0007166	cell surface receptor signaling pathway	BP	0.688659	0.817443	2	182	138	14759	Over	4	evm.TU.scaffold_38.115,evm.TU.scaffold_97.53
GO:0038023	signaling receptor activity	MF	0.690067	0.817443	4	578	138	14759	Under	3	evm.TU.scaffold_340.4,evm.TU.scaffold_262.4,evm.TU.scaffold_38.115,evm.TU.scaffold_31.122
GO:0060089	molecular transducer activity	MF	0.690067	0.817443	4	578	138	14759	Under	2	evm.TU.scaffold_340.4,evm.TU.scaffold_262.4,evm.TU.scaffold_38.115,evm.TU.scaffold_31.122
GO:1901575	organic substance catabolic process	BP	0.692367	0.818506	2	185	138	14759	Over	4	evm.TU.scaffold_67.8,evm.TU.scaffold_34.38
GO:0009889	regulation of biosynthetic process	BP	0.701313	0.825056	4	574	138	14759	Under	4	evm.TU.scaffold_43.216,evm.TU.scaffold_260.25,asmbl_58394|g.87471,evm.TU.scaffold_5.104
GO:0010556	regulation of macromolecule biosynthetic process	BP	0.704146	0.825056	4	573	138	14759	Under	5	evm.TU.scaffold_43.216,evm.TU.scaffold_260.25,asmbl_58394|g.87471,evm.TU.scaffold_5.104
GO:0031326	regulation of cellular biosynthetic process	BP	0.704146	0.825056	4	573	138	14759	Under	5	evm.TU.scaffold_43.216,evm.TU.scaffold_260.25,asmbl_58394|g.87471,evm.TU.scaffold_5.104
GO:2000112	regulation of cellular macromolecule biosynthetic process	BP	0.704146	0.825056	4	573	138	14759	Under	6	evm.TU.scaffold_43.216,evm.TU.scaffold_260.25,asmbl_58394|g.87471,evm.TU.scaffold_5.104
GO:0019637	organophosphate metabolic process	BP	0.70497	0.825056	2	195	138	14759	Over	4	evm.TU.scaffold_220.42,evm.TU.scaffold_381.1
GO:0009056	catabolic process	BP	0.715238	0.835398	2	203	138	14759	Over	3	evm.TU.scaffold_67.8,evm.TU.scaffold_34.38
GO:0005515	protein binding	MF	0.720936	0.840373	31	3560	138	14759	Under	3	evm.TU.scaffold_40.158,evm.TU.scaffold_36.164,evm.TU.scaffold_314.7,asmbl_27262|g.41431,evm.TU.scaffold_269.32,asmbl_38831|g.58680,evm.TU.scaffold_98.10,evm.TU.scaffold_117.74,evm.TU.scaffold_104.50,asmbl_24524|g.37515,asmbl_42407|g.64258,evm.TU.scaffold_32.69,evm.TU.scaffold_81.27,evm.TU.scaffold_96.4,evm.TU.scaffold_205.32,evm.TU.scaffold_7.64,evm.TU.scaffold_0.51,evm.TU.scaffold_113.60,evm.TU.…
GO:0016705	oxidoreductase activity, acting on paired donors, with incorporation or reduction of molecular oxygen	MF	0.724291	0.842601	2	210	138	14759	Over	4	evm.TU.scaffold_129.83,evm.TU.scaffold_78.52
GO:0042578	phosphoric ester hydrolase activity	MF	0.729763	0.84728	1	239	138	14759	Under	5	asmbl_13627|g.20645
GO:0035556	intracellular signal transduction	BP	0.735322	0.852039	1	255	138	14759	Under	4	evm.TU.scaffold_117.74
GO:0019219	regulation of nucleobase-containing compound metabolic process	BP	0.738814	0.854391	4	561	138	14759	Under	5	evm.TU.scaffold_43.216,evm.TU.scaffold_260.25,asmbl_58394|g.87471,evm.TU.scaffold_5.104
GO:0044237	cellular metabolic process	BP	0.743253	0.857826	23	2671	138	14759	Under	3	evm.TU.scaffold_61.105,evm.TU.scaffold_42.29,evm.TU.scaffold_43.216,evm.TU.scaffold_220.42,evm.TU.scaffold_55.140,evm.TU.scaffold_381.1,evm.TU.scaffold_260.25,evm.TU.scaffold_48.224,evm.TU.scaffold_24.115,asmbl_13627|g.20645,evm.TU.scaffold_236.15,evm.TU.scaffold_254.32,evm.TU.scaffold_123.32,asmbl_58394|g.87471,evm.TU.scaffold_216.32,evm.TU.scaffold_34.38,evm.TU.scaffold_5.120,evm.TU.scaffold_5.…
GO:0007154	cell communication	BP	0.746281	0.857882	10	1235	138	14759	Under	3	evm.TU.scaffold_340.4,evm.TU.scaffold_314.7,evm.TU.scaffold_262.4,evm.TU.scaffold_38.115,evm.TU.scaffold_117.74,asmbl_42407|g.64258,evm.TU.scaffold_97.53,evm.TU.scaffold_231.5,evm.TU.scaffold_240.3,evm.TU.scaffold_31.122
GO:0051252	regulation of RNA metabolic process	BP	0.747676	0.857882	4	558	138	14759	Under	5	evm.TU.scaffold_43.216,evm.TU.scaffold_260.25,asmbl_58394|g.87471,evm.TU.scaffold_5.104
GO:0006355	regulation of transcription, DNA-templated	BP	0.750647	0.857882	4	557	138	14759	Under	6	evm.TU.scaffold_43.216,evm.TU.scaffold_260.25,asmbl_58394|g.87471,evm.TU.scaffold_5.104
GO:1903506	regulation of nucleic acid-templated transcription	BP	0.750647	0.857882	4	557	138	14759	Under	7	evm.TU.scaffold_43.216,evm.TU.scaffold_260.25,asmbl_58394|g.87471,evm.TU.scaffold_5.104
GO:2001141	regulation of RNA biosynthetic process	BP	0.750647	0.857882	4	557	138	14759	Under	6	evm.TU.scaffold_43.216,evm.TU.scaffold_260.25,asmbl_58394|g.87471,evm.TU.scaffold_5.104
GO:0003700	DNA-binding transcription factor activity	MF	0.762271	0.869465	3	303	138	14759	Over	3	evm.TU.scaffold_43.216,evm.TU.scaffold_260.25,evm.TU.scaffold_5.104
GO:0050789	regulation of biological process	BP	0.781633	0.889812	17	1990	138	14759	Under	2	evm.TU.scaffold_340.4,evm.TU.scaffold_314.7,evm.TU.scaffold_262.4,evm.TU.scaffold_43.216,evm.TU.scaffold_38.115,evm.TU.scaffold_117.74,evm.TU.scaffold_260.25,asmbl_24524|g.37515,asmbl_42407|g.64258,evm.TU.scaffold_205.32,evm.TU.scaffold_97.53,evm.TU.scaffold_231.5,evm.TU.scaffold_240.3,asmbl_58394|g.87471,evm.TU.scaffold_31.122,evm.TU.scaffold_5.104,evm.TU.scaffold_208.22
GO:1901362	organic cyclic compound biosynthetic process	BP	0.793144	0.901159	6	768	138	14759	Under	5	evm.TU.scaffold_43.216,evm.TU.scaffold_220.42,evm.TU.scaffold_260.25,evm.TU.scaffold_24.115,asmbl_58394|g.87471,evm.TU.scaffold_5.104
GO:0023052	signaling	BP	0.804093	0.911826	10	1208	138	14759	Under	2	evm.TU.scaffold_340.4,evm.TU.scaffold_314.7,evm.TU.scaffold_262.4,evm.TU.scaffold_38.115,evm.TU.scaffold_117.74,asmbl_42407|g.64258,evm.TU.scaffold_97.53,evm.TU.scaffold_231.5,evm.TU.scaffold_240.3,evm.TU.scaffold_31.122
GO:0018130	heterocycle biosynthetic process	BP	0.828077	0.937203	6	755	138	14759	Under	5	evm.TU.scaffold_43.216,evm.TU.scaffold_220.42,evm.TU.scaffold_260.25,evm.TU.scaffold_24.115,asmbl_58394|g.87471,evm.TU.scaffold_5.104
GO:0007165	signal transduction	BP	0.832755	0.940675	10	1195	138	14759	Under	3	evm.TU.scaffold_340.4,evm.TU.scaffold_314.7,evm.TU.scaffold_262.4,evm.TU.scaffold_38.115,evm.TU.scaffold_117.74,asmbl_42407|g.64258,evm.TU.scaffold_97.53,evm.TU.scaffold_231.5,evm.TU.scaffold_240.3,evm.TU.scaffold_31.122
GO:0050794	regulation of cellular process	BP	0.836813	0.943434	17	1959	138	14759	Under	3	evm.TU.scaffold_340.4,evm.TU.scaffold_314.7,evm.TU.scaffold_262.4,evm.TU.scaffold_43.216,evm.TU.scaffold_38.115,evm.TU.scaffold_117.74,evm.TU.scaffold_260.25,asmbl_24524|g.37515,asmbl_42407|g.64258,evm.TU.scaffold_205.32,evm.TU.scaffold_97.53,evm.TU.scaffold_231.5,evm.TU.scaffold_240.3,asmbl_58394|g.87471,evm.TU.scaffold_31.122,evm.TU.scaffold_5.104,evm.TU.scaffold_208.22
GO:0031224	intrinsic component of membrane	CC	0.841906	0.947347	9	1081	138	14759	Under	3	evm.TU.scaffold_340.4,evm.TU.scaffold_117.75,evm.TU.scaffold_14.42,evm.TU.scaffold_364.9,evm.TU.scaffold_295.9,evm.TU.scaffold_263.32,evm.TU.scaffold_129.90,evm.TU.scaffold_31.122,evm.TU.scaffold_183.25
GO:0016021	integral component of membrane	CC	0.858327	0.960336	9	1074	138	14759	Under	4	evm.TU.scaffold_340.4,evm.TU.scaffold_117.75,evm.TU.scaffold_14.42,evm.TU.scaffold_364.9,evm.TU.scaffold_295.9,evm.TU.scaffold_263.32,evm.TU.scaffold_129.90,evm.TU.scaffold_31.122,evm.TU.scaffold_183.25
GO:0019438	aromatic compound biosynthetic process	BP	0.858349	0.960336	6	744	138	14759	Under	5	evm.TU.scaffold_43.216,evm.TU.scaffold_220.42,evm.TU.scaffold_260.25,evm.TU.scaffold_24.115,asmbl_58394|g.87471,evm.TU.scaffold_5.104
GO:0051716	cellular response to stimulus	BP	0.858383	0.960336	11	1293	138	14759	Under	3	evm.TU.scaffold_340.4,evm.TU.scaffold_314.7,evm.TU.scaffold_262.4,evm.TU.scaffold_38.115,evm.TU.scaffold_117.74,asmbl_42407|g.64258,evm.TU.scaffold_97.53,evm.TU.scaffold_231.5,evm.TU.scaffold_240.3,evm.TU.scaffold_31.122,evm.TU.scaffold_28.170
GO:0032991	protein-containing complex	CC	0.864197	0.964993	8	755	138	14759	Over	2	evm.TU.scaffold_314.7,evm.TU.scaffold_43.216,evm.TU.scaffold_461.2,evm.TU.scaffold_39.88,evm.TU.scaffold_240.3,evm.TU.scaffold_221.39,evm.TU.scaffold_461.4,evm.TU.scaffold_335.28
GO:0065007	biological regulation	BP	0.886798	0.98834	18	2040	138	14759	Under	2	evm.TU.scaffold_340.4,evm.TU.scaffold_314.7,evm.TU.scaffold_262.4,evm.TU.scaffold_43.216,evm.TU.scaffold_38.115,evm.TU.scaffold_117.74,evm.TU.scaffold_260.25,asmbl_24524|g.37515,asmbl_42407|g.64258,evm.TU.scaffold_205.32,evm.TU.scaffold_97.53,evm.TU.scaffold_231.5,evm.TU.scaffold_240.3,asmbl_30922|g.46218,asmbl_58394|g.87471,evm.TU.scaffold_31.122,evm.TU.scaffold_5.104,evm.TU.scaffold_208.22
GO:0044260	cellular macromolecule metabolic process	BP	0.925024	1	18	2019	138	14759	Under	4	evm.TU.scaffold_61.105,evm.TU.scaffold_42.29,evm.TU.scaffold_43.216,evm.TU.scaffold_55.140,evm.TU.scaffold_260.25,evm.TU.scaffold_48.224,asmbl_13627|g.20645,evm.TU.scaffold_236.15,evm.TU.scaffold_254.32,evm.TU.scaffold_123.32,asmbl_58394|g.87471,evm.TU.scaffold_216.32,evm.TU.scaffold_34.38,evm.TU.scaffold_5.104,evm.TU.scaffold_195.6,evm.TU.scaffold_28.170,evm.TU.scaffold_269.21,evm.TU.scaffold_39…
GO:0016491	oxidoreductase activity	MF	0.930277	1	5	610	138	14759	Under	3	evm.TU.scaffold_162.14,evm.TU.scaffold_129.83,asmbl_50172|g.74686,evm.TU.scaffold_78.52,evm.TU.scaffold_151.34
GO:0003674	molecular_function	MF	0.936969	1	122	12962	138	14759	Over	1	evm.TU.scaffold_14.41,evm.TU.scaffold_162.14,evm.TU.scaffold_340.4,evm.TU.scaffold_205.46,evm.TU.scaffold_61.105,evm.TU.scaffold_40.158,evm.TU.scaffold_117.75,evm.TU.scaffold_44.22,evm.TU.scaffold_36.164,evm.TU.scaffold_344.21,evm.TU.scaffold_129.83,evm.TU.scaffold_67.8,evm.TU.scaffold_314.7,evm.TU.scaffold_42.29,evm.TU.scaffold_262.4,evm.TU.scaffold_116.37,evm.TU.scaffold_304.2,evm.TU.scaffold_4…
GO:0003824	catalytic activity	MF	0.993529	1	39	4113	138	14759	Over	2	evm.TU.scaffold_14.41,evm.TU.scaffold_162.14,evm.TU.scaffold_44.22,evm.TU.scaffold_344.21,evm.TU.scaffold_129.83,evm.TU.scaffold_67.8,evm.TU.scaffold_42.29,evm.TU.scaffold_254.1,evm.TU.scaffold_315.18,evm.TU.scaffold_220.42,evm.TU.scaffold_139.63,evm.TU.scaffold_253.34,evm.TU.scaffold_55.140,evm.TU.scaffold_112.97,evm.TU.scaffold_61.89,evm.TU.scaffold_54.99,evm.TU.scaffold_24.115,evm.TU.scaffold_…
GO:0050896	response to stimulus	BP	1	1	14	1448	138	14759	Over	2	evm.TU.scaffold_340.4,evm.TU.scaffold_314.7,evm.TU.scaffold_262.4,evm.TU.scaffold_461.2,evm.TU.scaffold_38.115,evm.TU.scaffold_117.74,asmbl_42407|g.64258,evm.TU.scaffold_97.53,evm.TU.scaffold_231.5,evm.TU.scaffold_240.3,evm.TU.scaffold_461.4,evm.TU.scaffold_31.122,evm.TU.scaffold_468.6,evm.TU.scaffold_28.170
GO:0055114	oxidation-reduction process	BP	1	1	4	484	138	14759	Under	3	evm.TU.scaffold_129.83,asmbl_50172|g.74686,evm.TU.scaffold_78.52,evm.TU.scaffold_151.34
GO:0004888	transmembrane signaling receptor activity	MF	1	1	4	508	138	14759	Under	4	evm.TU.scaffold_340.4,evm.TU.scaffold_262.4,evm.TU.scaffold_38.115,evm.TU.scaffold_31.122
GO:0019001	guanyl nucleotide binding	MF	1	1	3	350	138	14759	Under	6	evm.TU.scaffold_139.63,evm.TU.scaffold_286.16,asmbl_58902|g.88221
GO:0009966	regulation of signal transduction	BP	1	1	1	193	138	14759	Under	4	evm.TU.scaffold_117.74
GO:0051056	regulation of small GTPase mediated signal transduction	BP	1	1	1	110	138	14759	Under	6	evm.TU.scaffold_117.74
GO:1902531	regulation of intracellular signal transduction	BP	1	1	1	129	138	14759	Under	5	evm.TU.scaffold_117.74
GO:0044255	cellular lipid metabolic process	BP	1	1	1	110	138	14759	Under	4	evm.TU.scaffold_381.1
GO:0051213	dioxygenase activity	MF	1	1	1	145	138	14759	Under	4	evm.TU.scaffold_78.52
GO:0004930	G protein-coupled receptor activity	MF	1	1	3	383	138	14759	Under	5	evm.TU.scaffold_340.4,evm.TU.scaffold_262.4,evm.TU.scaffold_31.122
GO:0007186	G protein-coupled receptor signaling pathway	BP	1	1	4	474	138	14759	Under	4	evm.TU.scaffold_340.4,evm.TU.scaffold_262.4,evm.TU.scaffold_240.3,evm.TU.scaffold_31.122
GO:0008270	zinc ion binding	MF	1	1	4	504	138	14759	Under	7	evm.TU.scaffold_67.8,evm.TU.scaffold_5.203,evm.TU.scaffold_24.116,evm.TU.scaffold_91.105
GO:0005102	signaling receptor binding	MF	1	1	2	267	138	14759	Under	4	evm.TU.scaffold_314.7,evm.TU.scaffold_7.64
GO:0007155	cell adhesion	BP	1	1	1	179	138	14759	Under	3	evm.TU.scaffold_116.37
GO:0005525	GTP binding	MF	1	1	3	342	138	14759	Under	6	evm.TU.scaffold_139.63,evm.TU.scaffold_286.16,asmbl_58902|g.88221
GO:0008289	lipid binding	MF	1	1	1	106	138	14759	Over	3	evm.TU.scaffold_54.180
GO:0016706	2-oxoglutarate-dependent dioxygenase activity	MF	1	1	1	131	138	14759	Under	5	evm.TU.scaffold_78.52
GO:0032501	multicellular organismal process	BP	1	1	2	218	138	14759	Under	2	evm.TU.scaffold_314.7,evm.TU.scaffold_263.32
GO:0022610	biological adhesion	BP	1	1	1	179	138	14759	Under	2	evm.TU.scaffold_116.37
GO:0140110	transcription regulator activity	MF	1	1	3	328	138	14759	Under	2	evm.TU.scaffold_43.216,evm.TU.scaffold_260.25,evm.TU.scaffold_5.104
GO:0006753	nucleoside phosphate metabolic process	BP	1	1	1	112	138	14759	Under	5	evm.TU.scaffold_220.42
GO:0009117	nucleotide metabolic process	BP	1	1	1	106	138	14759	Over	6	evm.TU.scaffold_220.42
GO:0055086	nucleobase-containing small molecule metabolic process	BP	1	1	1	142	138	14759	Under	4	evm.TU.scaffold_220.42
GO:0016462	pyrophosphatase activity	MF	1	1	3	408	138	14759	Under	6	evm.TU.scaffold_139.63,evm.TU.scaffold_286.16,asmbl_58902|g.88221
GO:0016817	hydrolase activity, acting on acid anhydrides	MF	1	1	3	418	138	14759	Under	4	evm.TU.scaffold_139.63,evm.TU.scaffold_286.16,asmbl_58902|g.88221
GO:0016818	hydrolase activity, acting on acid anhydrides, in phosphorus-containing anhydrides	MF	1	1	3	416	138	14759	Under	5	evm.TU.scaffold_139.63,evm.TU.scaffold_286.16,asmbl_58902|g.88221
GO:0017111	nucleoside-triphosphatase activity	MF	1	1	3	399	138	14759	Under	7	evm.TU.scaffold_139.63,evm.TU.scaffold_286.16,asmbl_58902|g.88221
GO:0001882	nucleoside binding	MF	1	1	3	343	138	14759	Under	4	evm.TU.scaffold_139.63,evm.TU.scaffold_286.16,asmbl_58902|g.88221
GO:0001883	purine nucleoside binding	MF	1	1	3	342	138	14759	Under	5	evm.TU.scaffold_139.63,evm.TU.scaffold_286.16,asmbl_58902|g.88221
GO:0032549	ribonucleoside binding	MF	1	1	3	342	138	14759	Under	5	evm.TU.scaffold_139.63,evm.TU.scaffold_286.16,asmbl_58902|g.88221
GO:0032550	purine ribonucleoside binding	MF	1	1	3	342	138	14759	Under	6	evm.TU.scaffold_139.63,evm.TU.scaffold_286.16,asmbl_58902|g.88221
GO:0032561	guanyl ribonucleotide binding	MF	1	1	3	345	138	14759	Under	6	evm.TU.scaffold_139.63,evm.TU.scaffold_286.16,asmbl_58902|g.88221
GO:0071705	nitrogen compound transport	BP	1	1	2	290	138	14759	Under	5	evm.TU.scaffold_90.73,evm.TU.scaffold_37.61
GO:0003723	RNA binding	MF	1	1	2	230	138	14759	Under	5	evm.TU.scaffold_55.140,evm.TU.scaffold_254.32
GO:0005085	guanyl-nucleotide exchange factor activity	MF	1	1	1	139	138	14759	Under	3	evm.TU.scaffold_117.74
GO:0019899	enzyme binding	MF	1	1	1	183	138	14759	Under	4	evm.TU.scaffold_117.74
GO:0051020	GTPase binding	MF	1	1	1	143	138	14759	Under	5	evm.TU.scaffold_117.74
GO:0098772	molecular function regulator	MF	1	1	3	415	138	14759	Under	2	evm.TU.scaffold_117.74,evm.TU.scaffold_231.5,evm.TU.scaffold_32.153
GO:0007264	small GTPase mediated signal transduction	BP	1	1	1	150	138	14759	Under	5	evm.TU.scaffold_117.74
GO:0010646	regulation of cell communication	BP	1	1	1	197	138	14759	Under	4	evm.TU.scaffold_117.74
GO:0023051	regulation of signaling	BP	1	1	1	198	138	14759	Under	3	evm.TU.scaffold_117.74
GO:0048583	regulation of response to stimulus	BP	1	1	1	208	138	14759	Under	3	evm.TU.scaffold_117.74
GO:0006629	lipid metabolic process	BP	1	1	1	194	138	14759	Under	4	evm.TU.scaffold_381.1
GO:0004721	phosphoprotein phosphatase activity	MF	1	1	1	122	138	14759	Under	4	asmbl_13627|g.20645
GO:0016791	phosphatase activity	MF	1	1	1	162	138	14759	Under	6	asmbl_13627|g.20645
GO:0016311	dephosphorylation	BP	1	1	1	126	138	14759	Under	6	asmbl_13627|g.20645
GO:0005886	plasma membrane	CC	1	1	1	163	138	14759	Under	4	evm.TU.scaffold_240.3
GO:0071944	cell periphery	CC	1	1	1	180	138	14759	Under	3	evm.TU.scaffold_240.3
GO:0098796	membrane protein complex	CC	1	1	1	203	138	14759	Under	3	evm.TU.scaffold_240.3
GO:0098797	plasma membrane protein complex	CC	1	1	1	115	138	14759	Under	4	evm.TU.scaffold_240.3
GO:1902494	catalytic complex	CC	1	1	1	152	138	14759	Under	3	evm.TU.scaffold_240.3
GO:0005694	chromosome	CC	1	1	1	107	138	14759	Under	5	evm.TU.scaffold_221.39
GO:0006996	organelle organization	BP	1	1	2	215	138	14759	Under	5	evm.TU.scaffold_221.39,evm.TU.scaffold_171.45
GO:0044248	cellular catabolic process	BP	1	1	1	162	138	14759	Under	4	evm.TU.scaffold_34.38
GO:0006259	DNA metabolic process	BP	1	1	1	154	138	14759	Under	5	evm.TU.scaffold_28.170
GO:0007049	cell cycle	BP	1	1	1	126	138	14759	Under	3	evm.TU.scaffold_208.22

## Sheet: spleen-down-only-113DEG
GO_ID	GO_Term	GO_Class	Pvalue	AdjustedPv	x1	x2	n	N	EnrichDirect	GOlevl	GeneID
GO:0003678	DNA helicase activity	MF	1.99756e-07	0.000104672	4	10	84	14759	Over	4	evm.TU.scaffold_98.80,evm.TU.scaffold_35.163,evm.TU.scaffold_49.92,evm.TU.scaffold_239.21
GO:0004386	helicase activity	MF	1.27053e-06	0.00029461	4	15	84	14759	Over	9	evm.TU.scaffold_98.80,evm.TU.scaffold_35.163,evm.TU.scaffold_49.92,evm.TU.scaffold_239.21
GO:0008094	DNA-dependent ATPase activity	MF	1.6867e-06	0.00029461	4	16	84	14759	Over	9	evm.TU.scaffold_98.80,evm.TU.scaffold_35.163,evm.TU.scaffold_49.92,evm.TU.scaffold_239.21
GO:0006259	DNA metabolic process	BP	2.60991e-06	0.000341898	8	154	84	14759	Over	5	evm.TU.scaffold_104.105,evm.TU.scaffold_98.80,evm.TU.scaffold_35.163,evm.TU.scaffold_49.92,evm.TU.scaffold_239.21,evm.TU.scaffold_156.16,evm.TU.scaffold_269.22,evm.TU.scaffold_296.35
GO:0042555	MCM complex	CC	3.51354e-06	0.000368219	3	6	84	14759	Over	3	evm.TU.scaffold_98.80,evm.TU.scaffold_49.92,evm.TU.scaffold_239.21
GO:0140097	catalytic activity, acting on DNA	MF	6.54646e-06	0.000571724	6	81	84	14759	Over	3	evm.TU.scaffold_104.105,evm.TU.scaffold_98.80,evm.TU.scaffold_35.163,evm.TU.scaffold_49.92,evm.TU.scaffold_239.21,evm.TU.scaffold_269.22
GO:1903047	mitotic cell cycle process	BP	9.51181e-06	0.000639092	4	24	84	14759	Over	4	evm.TU.scaffold_369.18,evm.TU.scaffold_229.25,evm.TU.scaffold_5.305,evm.TU.scaffold_186.33
GO:0006270	DNA replication initiation	BP	9.75714e-06	0.000639092	3	8	84	14759	Over	6	evm.TU.scaffold_98.80,evm.TU.scaffold_49.92,evm.TU.scaffold_239.21
GO:0000278	mitotic cell cycle	BP	1.55068e-05	0.00090284	4	27	84	14759	Over	4	evm.TU.scaffold_369.18,evm.TU.scaffold_229.25,evm.TU.scaffold_5.305,evm.TU.scaffold_186.33
GO:0006261	DNA-dependent DNA replication	BP	3.77052e-05	0.00197575	3	12	84	14759	Over	7	evm.TU.scaffold_98.80,evm.TU.scaffold_49.92,evm.TU.scaffold_239.21
GO:0016787	hydrolase activity	MF	4.28501e-05	0.00204122	19	1354	84	14759	Over	3	evm.TU.scaffold_240.28,evm.TU.scaffold_104.105,evm.TU.scaffold_98.80,evm.TU.scaffold_92.30,evm.TU.scaffold_35.163,evm.TU.scaffold_471.3,evm.TU.scaffold_14.29,evm.TU.scaffold_10.41,evm.TU.scaffold_157.1,evm.TU.scaffold_49.92,evm.TU.scaffold_117.14,evm.TU.scaffold_239.21,evm.TU.scaffold_54.184,evm.TU.scaffold_5.144,evm.TU.scaffold_263.5,evm.TU.scaffold_252.26,evm.TU.scaffold_12.178,evm.TU.scaffold_…
GO:0003824	catalytic activity	MF	8.59833e-05	0.00375461	40	4113	84	14759	Over	2	evm.TU.scaffold_240.28,evm.TU.scaffold_104.105,evm.TU.scaffold_98.80,evm.TU.scaffold_92.30,evm.TU.scaffold_35.163,evm.TU.scaffold_471.3,evm.TU.scaffold_14.29,evm.TU.scaffold_19.60,evm.TU.scaffold_11.191,evm.TU.scaffold_10.41,evm.TU.scaffold_157.1,evm.TU.scaffold_49.92,evm.TU.scaffold_117.14,evm.TU.scaffold_239.21,evm.TU.scaffold_54.184,evm.TU.scaffold_129.40,evm.TU.scaffold_151.15,evm.TU.scaffold…
GO:0006281	DNA repair	BP	0.000159271	0.00641985	5	90	84	14759	Over	6	evm.TU.scaffold_104.105,evm.TU.scaffold_35.163,evm.TU.scaffold_156.16,evm.TU.scaffold_269.22,evm.TU.scaffold_296.35
GO:0022402	cell cycle process	BP	0.000184208	0.00664821	4	50	84	14759	Over	3	evm.TU.scaffold_369.18,evm.TU.scaffold_229.25,evm.TU.scaffold_5.305,evm.TU.scaffold_186.33
GO:0016887	ATPase activity	MF	0.000214679	0.00664821	4	52	84	14759	Over	8	evm.TU.scaffold_98.80,evm.TU.scaffold_35.163,evm.TU.scaffold_49.92,evm.TU.scaffold_239.21
GO:0006260	DNA replication	BP	0.000214679	0.00664821	4	52	84	14759	Over	6	evm.TU.scaffold_98.80,evm.TU.scaffold_49.92,evm.TU.scaffold_239.21,evm.TU.scaffold_375.9
GO:0006974	cellular response to DNA damage stimulus	BP	0.000215686	0.00664821	5	96	84	14759	Over	5	evm.TU.scaffold_104.105,evm.TU.scaffold_35.163,evm.TU.scaffold_156.16,evm.TU.scaffold_269.22,evm.TU.scaffold_296.35
GO:0033554	cellular response to stress	BP	0.000313182	0.00911709	5	104	84	14759	Over	4	evm.TU.scaffold_104.105,evm.TU.scaffold_35.163,evm.TU.scaffold_156.16,evm.TU.scaffold_269.22,evm.TU.scaffold_296.35
GO:0017111	nucleoside-triphosphatase activity	MF	0.000433056	0.0119432	9	399	84	14759	Over	7	evm.TU.scaffold_98.80,evm.TU.scaffold_92.30,evm.TU.scaffold_35.163,evm.TU.scaffold_471.3,evm.TU.scaffold_14.29,evm.TU.scaffold_49.92,evm.TU.scaffold_239.21,evm.TU.scaffold_263.5,evm.TU.scaffold_12.178
GO:0016462	pyrophosphatase activity	MF	0.000508904	0.0127874	9	408	84	14759	Over	6	evm.TU.scaffold_98.80,evm.TU.scaffold_92.30,evm.TU.scaffold_35.163,evm.TU.scaffold_471.3,evm.TU.scaffold_14.29,evm.TU.scaffold_49.92,evm.TU.scaffold_239.21,evm.TU.scaffold_263.5,evm.TU.scaffold_12.178
GO:0006950	response to stress	BP	0.000512474	0.0127874	6	177	84	14759	Over	3	evm.TU.scaffold_104.105,evm.TU.scaffold_35.163,evm.TU.scaffold_156.16,evm.TU.scaffold_16.77,evm.TU.scaffold_269.22,evm.TU.scaffold_296.35
GO:0016818	hydrolase activity, acting on acid anhydrides, in phosphorus-containing anhydrides	MF	0.000585206	0.013799	9	416	84	14759	Over	5	evm.TU.scaffold_98.80,evm.TU.scaffold_92.30,evm.TU.scaffold_35.163,evm.TU.scaffold_471.3,evm.TU.scaffold_14.29,evm.TU.scaffold_49.92,evm.TU.scaffold_239.21,evm.TU.scaffold_263.5,evm.TU.scaffold_12.178
GO:0016817	hydrolase activity, acting on acid anhydrides	MF	0.000605682	0.013799	9	418	84	14759	Over	4	evm.TU.scaffold_98.80,evm.TU.scaffold_92.30,evm.TU.scaffold_35.163,evm.TU.scaffold_471.3,evm.TU.scaffold_14.29,evm.TU.scaffold_49.92,evm.TU.scaffold_239.21,evm.TU.scaffold_263.5,evm.TU.scaffold_12.178
GO:0051276	chromosome organization	BP	0.000829819	0.0175853	4	74	84	14759	Over	6	evm.TU.scaffold_35.163,evm.TU.scaffold_229.25,evm.TU.scaffold_7.11,evm.TU.scaffold_5.305
GO:0007017	microtubule-based process	BP	0.000838993	0.0175853	5	129	84	14759	Over	3	evm.TU.scaffold_92.30,evm.TU.scaffold_471.3,evm.TU.scaffold_14.29,evm.TU.scaffold_369.18,evm.TU.scaffold_263.5
GO:0008150	biological_process	BP	0.000948617	0.0191183	55	6927	84	14759	Over	1	evm.TU.scaffold_240.28,evm.TU.scaffold_104.105,evm.TU.scaffold_98.80,evm.TU.scaffold_92.30,evm.TU.scaffold_35.163,evm.TU.scaffold_471.3,evm.TU.scaffold_14.29,evm.TU.scaffold_369.18,evm.TU.scaffold_19.60,evm.TU.scaffold_10.30,evm.TU.scaffold_157.1,evm.TU.scaffold_229.25,evm.TU.scaffold_49.92,evm.TU.scaffold_8.272,evm.TU.scaffold_41.137,evm.TU.scaffold_7.11,evm.TU.scaffold_117.14,evm.TU.scaffold_23…
GO:0003777	microtubule motor activity	MF	0.00101116	0.0196118	4	78	84	14759	Over	9	evm.TU.scaffold_92.30,evm.TU.scaffold_471.3,evm.TU.scaffold_14.29,evm.TU.scaffold_263.5
GO:0007018	microtubule-based movement	BP	0.00111153	0.0196118	4	80	84	14759	Over	4	evm.TU.scaffold_92.30,evm.TU.scaffold_471.3,evm.TU.scaffold_14.29,evm.TU.scaffold_263.5
GO:1901987	regulation of cell cycle phase transition	BP	0.00112281	0.0196118	2	9	84	14759	Over	5	evm.TU.scaffold_229.25,evm.TU.scaffold_186.33
GO:1901990	regulation of mitotic cell cycle phase transition	BP	0.00112281	0.0196118	2	9	84	14759	Over	6	evm.TU.scaffold_229.25,evm.TU.scaffold_186.33
GO:0008152	metabolic process	BP	0.00132188	0.0217091	35	3806	84	14759	Over	2	evm.TU.scaffold_240.28,evm.TU.scaffold_104.105,evm.TU.scaffold_98.80,evm.TU.scaffold_35.163,evm.TU.scaffold_19.60,evm.TU.scaffold_157.1,evm.TU.scaffold_49.92,evm.TU.scaffold_117.14,evm.TU.scaffold_239.21,evm.TU.scaffold_54.184,evm.TU.scaffold_375.9,evm.TU.scaffold_129.40,evm.TU.scaffold_151.15,evm.TU.scaffold_18.32,evm.TU.scaffold_55.38,evm.TU.scaffold_40.90,evm.TU.scaffold_8.258,evm.TU.scaffold_…
GO:0000070	mitotic sister chromatid segregation	BP	0.00139833	0.0217091	2	10	84	14759	Over	5	evm.TU.scaffold_229.25,evm.TU.scaffold_5.305
GO:0000819	sister chromatid segregation	BP	0.00139833	0.0217091	2	10	84	14759	Over	5	evm.TU.scaffold_229.25,evm.TU.scaffold_5.305
GO:0006996	organelle organization	s	0.00140861	0.0217091	6	215	84	14759	Over	5	evm.TU.scaffold_35.163,evm.TU.scaffold_369.18,evm.TU.scaffold_229.25,evm.TU.scaffold_7.11,evm.TU.scaffold_5.305,evm.TU.scaffold_296.43
GO:0005975	carbohydrate metabolic process	BP	0.00154892	0.0231896	5	148	84	14759	Over	4	evm.TU.scaffold_18.32,evm.TU.scaffold_5.144,evm.TU.scaffold_286.12,evm.TU.scaffold_122.75,evm.TU.scaffold_134.69
GO:0007346	regulation of mitotic cell cycle	BP	0.00170276	0.0234802	2	11	84	14759	Over	5	evm.TU.scaffold_229.25,evm.TU.scaffold_186.33
GO:0044770	cell cycle phase transition	BP	0.00170276	0.0234802	2	11	84	14759	Over	4	evm.TU.scaffold_229.25,evm.TU.scaffold_186.33
GO:0044772	mitotic cell cycle phase transition	BP	0.00170276	0.0234802	2	11	84	14759	Over	5	evm.TU.scaffold_229.25,evm.TU.scaffold_186.33
GO:0140014	mitotic nuclear division	BP	0.00239704	0.0318544	2	13	84	14759	Over	5	evm.TU.scaffold_229.25,evm.TU.scaffold_5.305
GO:0071704	organic substance metabolic process	BP	0.00243164	0.0318544	29	3039	84	14759	Over	3	evm.TU.scaffold_240.28,evm.TU.scaffold_104.105,evm.TU.scaffold_98.80,evm.TU.scaffold_35.163,evm.TU.scaffold_19.60,evm.TU.scaffold_157.1,evm.TU.scaffold_49.92,evm.TU.scaffold_117.14,evm.TU.scaffold_239.21,evm.TU.scaffold_54.184,evm.TU.scaffold_375.9,evm.TU.scaffold_151.15,evm.TU.scaffold_18.32,evm.TU.scaffold_40.90,evm.TU.scaffold_8.258,evm.TU.scaffold_5.144,evm.TU.scaffold_286.12,evm.TU.scaffold_…
GO:0044238	primary metabolic process	BP	0.00249589	0.0318987	28	2902	84	14759	Over	3	evm.TU.scaffold_240.28,evm.TU.scaffold_104.105,evm.TU.scaffold_98.80,evm.TU.scaffold_35.163,evm.TU.scaffold_19.60,evm.TU.scaffold_157.1,evm.TU.scaffold_49.92,evm.TU.scaffold_117.14,evm.TU.scaffold_239.21,evm.TU.scaffold_54.184,evm.TU.scaffold_151.15,evm.TU.scaffold_18.32,evm.TU.scaffold_40.90,evm.TU.scaffold_8.258,evm.TU.scaffold_5.144,evm.TU.scaffold_286.12,evm.TU.scaffold_156.16,evm.TU.scaffold…
GO:0098813	nuclear chromosome segregation	BP	0.00278623	0.0347615	2	14	84	14759	Over	4	evm.TU.scaffold_229.25,evm.TU.scaffold_5.305
GO:0016043	cellular component organization	BP	0.00291193	0.0354849	7	334	84	14759	Over	4	evm.TU.scaffold_35.163,evm.TU.scaffold_369.18,evm.TU.scaffold_229.25,evm.TU.scaffold_7.11,evm.TU.scaffold_5.305,evm.TU.scaffold_296.43,evm.TU.scaffold_12.178
GO:0006928	movement of cell or subcellular component	BP	0.00301749	0.0359355	4	105	84	14759	Over	3	evm.TU.scaffold_92.30,evm.TU.scaffold_471.3,evm.TU.scaffold_14.29,evm.TU.scaffold_263.5
GO:0007059	chromosome segregation	BP	0.00320303	0.0364867	2	15	84	14759	Over	3	evm.TU.scaffold_229.25,evm.TU.scaffold_5.305
GO:0010564	regulation of cell cycle process	BP	0.00320303	0.0364867	2	15	84	14759	Over	4	evm.TU.scaffold_229.25,evm.TU.scaffold_186.33
GO:0000280	nuclear division	BP	0.00364712	0.0406615	2	16	84	14759	Over	7	evm.TU.scaffold_229.25,evm.TU.scaffold_5.305
GO:0016798	hydrolase activity, acting on glycosyl bonds	MF	0.00417058	0.0448993	3	57	84	14759	Over	4	evm.TU.scaffold_104.105,evm.TU.scaffold_54.184,evm.TU.scaffold_5.144
GO:0071840	cellular component organization or biogenesis	BP	0.0041986	0.0448993	7	357	84	14759	Over	3	evm.TU.scaffold_35.163,evm.TU.scaffold_369.18,evm.TU.scaffold_229.25,evm.TU.scaffold_7.11,evm.TU.scaffold_5.305,evm.TU.scaffold_296.43,evm.TU.scaffold_12.178
GO:0048285	organelle fission	BP	0.00569006	0.0488082	2	20	84	14759	Over	6	evm.TU.scaffold_229.25,evm.TU.scaffold_5.305
GO:0004844	uracil DNA N-glycosylase activity	MF	0.00569144	0.0488082	1	1	84	14759	Over	6	evm.TU.scaffold_104.105
GO:0040001	establishment of mitotic spindle localization	BP	0.00569144	0.0488082	1	1	84	14759	Over	6	evm.TU.scaffold_369.18
GO:0004348	glucosylceramidase activity	MF	0.00569144	0.0488082	1	1	84	14759	Over	6	evm.TU.scaffold_54.184
GO:0019310	inositol catabolic process	BP	0.00569144	0.0488082	1	1	84	14759	Over	6	evm.TU.scaffold_122.75
GO:0050113	inositol oxygenase activity	MF	0.00569144	0.0488082	1	1	84	14759	Over	5	evm.TU.scaffold_122.75
GO:0045046	protein import into peroxisome membrane	BP	0.00569144	0.0488082	1	1	84	14759	Over	7	evm.TU.scaffold_296.43
GO:0097506	deaminated base DNA N-glycosylase activity	MF	0.00569144	0.0488082	1	1	84	14759	Over	5	evm.TU.scaffold_104.105
GO:0051293	establishment of spindle localization	BP	0.00569144	0.0488082	1	1	84	14759	Over	5	evm.TU.scaffold_369.18
GO:0051653	spindle localization	BP	0.00569144	0.0488082	1	1	84	14759	Over	4	evm.TU.scaffold_369.18
GO:1902850	microtubule cytoskeleton organization involved in mitosis	BP	0.00569144	0.0488082	1	1	84	14759	Over	5	evm.TU.scaffold_369.18
GO:0044275	cellular carbohydrate catabolic process	BP	0.00569144	0.0488082	1	1	84	14759	Over	5	evm.TU.scaffold_122.75
GO:0007049	cell cycle	BP	0.00577502	0.0488082	4	126	84	14759	Over	3	evm.TU.scaffold_369.18,evm.TU.scaffold_229.25,evm.TU.scaffold_5.305,evm.TU.scaffold_186.33
GO:0031301	integral component of organelle membrane	CC	0.00686715	0.0571172	2	22	84	14759	Over	5	evm.TU.scaffold_151.15,evm.TU.scaffold_296.43
GO:0016052	carbohydrate catabolic process	BP	0.00749354	0.0613533	2	23	84	14759	Over	5	evm.TU.scaffold_18.32,evm.TU.scaffold_122.75
GO:0016829	lyase activity	MF	0.00769563	0.0620386	3	71	84	14759	Over	3	evm.TU.scaffold_19.60,evm.TU.scaffold_18.32,evm.TU.scaffold_269.22
GO:0031300	intrinsic component of organelle membrane	CC	0.00814475	0.0646644	2	24	84	14759	Over	4	evm.TU.scaffold_151.15,evm.TU.scaffold_296.43
GO:0016209	antioxidant activity	MF	0.00952048	0.0744587	2	26	84	14759	Over	2	evm.TU.scaffold_16.77,evm.TU.scaffold_49.158
GO:0003774	motor activity	MF	0.0105522	0.0752894	4	150	84	14759	Over	8	evm.TU.scaffold_92.30,evm.TU.scaffold_471.3,evm.TU.scaffold_14.29,evm.TU.scaffold_263.5
GO:0006284	base-excision repair	BP	0.0113509	0.0752894	1	2	84	14759	Over	7	evm.TU.scaffold_104.105
GO:0007602	phototransduction	BP	0.0113509	0.0752894	1	2	84	14759	Over	4	evm.TU.scaffold_24.141
GO:0009416	response to light stimulus	BP	0.0113509	0.0752894	1	2	84	14759	Over	5	evm.TU.scaffold_24.141
GO:0009581	detection of external stimulus	BP	0.0113509	0.0752894	1	2	84	14759	Over	4	evm.TU.scaffold_24.141
GO:0009582	detection of abiotic stimulus	BP	0.0113509	0.0752894	1	2	84	14759	Over	4	evm.TU.scaffold_24.141
GO:0009583	detection of light stimulus	BP	0.0113509	0.0752894	1	2	84	14759	Over	5	evm.TU.scaffold_24.141
GO:0051606	detection of stimulus	BP	0.0113509	0.0752894	1	2	84	14759	Over	3	evm.TU.scaffold_24.141
GO:0006020	inositol metabolic process	BP	0.0113509	0.0752894	1	2	84	14759	Over	5	evm.TU.scaffold_122.75
GO:0046164	alcohol catabolic process	BP	0.0113509	0.0752894	1	2	84	14759	Over	5	evm.TU.scaffold_122.75
GO:0046174	polyol catabolic process	BP	0.0113509	0.0752894	1	2	84	14759	Over	6	evm.TU.scaffold_122.75
GO:1901616	organic hydroxy compound catabolic process	BP	0.0113509	0.0752894	1	2	84	14759	Over	5	evm.TU.scaffold_122.75
GO:0005328	neurotransmitter:sodium symporter activity	MF	0.0133739	0.0839313	2	31	84	14759	Over	5	evm.TU.scaffold_19.184,evm.TU.scaffold_72.72
GO:0005326	neurotransmitter transmembrane transporter activity	MF	0.0142133	0.0839313	2	32	84	14759	Over	4	evm.TU.scaffold_19.184,evm.TU.scaffold_72.72
GO:0007094	mitotic spindle assembly checkpoint	BP	0.0169785	0.0839313	1	3	84	14759	Over	6	evm.TU.scaffold_229.25
GO:0030259	lipid glycosylation	BP	0.0169785	0.0839313	1	3	84	14759	Over	4	evm.TU.scaffold_151.15
GO:0000796	condensin complex	CC	0.0169785	0.0839313	1	3	84	14759	Over	4	evm.TU.scaffold_5.305
GO:0010389	regulation of G2/M transition of mitotic cell cycle	BP	0.0169785	0.0839313	1	3	84	14759	Over	7	evm.TU.scaffold_186.33
GO:0042132	fructose 1,6-bisphosphate 1-phosphatase activity	MF	0.0169785	0.0839313	1	3	84	14759	Over	9	evm.TU.scaffold_134.69
GO:0019104	DNA N-glycosylase activity	MF	0.0169785	0.0839313	1	3	84	14759	Over	4	evm.TU.scaffold_104.105
GO:0051656	establishment of organelle localization	BP	0.0169785	0.0839313	1	3	84	14759	Over	4	evm.TU.scaffold_369.18
GO:0031577	spindle checkpoint	BP	0.0169785	0.0839313	1	3	84	14759	Over	4	evm.TU.scaffold_229.25
GO:0033046	negative regulation of sister chromatid segregation	BP	0.0169785	0.0839313	1	3	84	14759	Over	5	evm.TU.scaffold_229.25
GO:0033048	negative regulation of mitotic sister chromatid segregation	BP	0.0169785	0.0839313	1	3	84	14759	Over	6	evm.TU.scaffold_229.25
GO:0045839	negative regulation of mitotic nuclear division	BP	0.0169785	0.0839313	1	3	84	14759	Over	5	evm.TU.scaffold_229.25
GO:0045841	negative regulation of mitotic metaphase/anaphase transition	BP	0.0169785	0.0839313	1	3	84	14759	Over	7	evm.TU.scaffold_229.25
GO:0051784	negative regulation of nuclear division	BP	0.0169785	0.0839313	1	3	84	14759	Over	6	evm.TU.scaffold_229.25
GO:0051985	negative regulation of chromosome segregation	BP	0.0169785	0.0839313	1	3	84	14759	Over	4	evm.TU.scaffold_229.25
GO:0071173	spindle assembly checkpoint	BP	0.0169785	0.0839313	1	3	84	14759	Over	5	evm.TU.scaffold_229.25
GO:0071174	mitotic spindle checkpoint	BP	0.0169785	0.0839313	1	3	84	14759	Over	5	evm.TU.scaffold_229.25
GO:1902100	negative regulation of metaphase/anaphase transition of cell cycle	BP	0.0169785	0.0839313	1	3	84	14759	Over	6	evm.TU.scaffold_229.25
GO:1905819	negative regulation of chromosome separation	BP	0.0169785	0.0839313	1	3	84	14759	Over	5	evm.TU.scaffold_229.25
GO:2000816	negative regulation of mitotic sister chromatid separation	BP	0.0169785	0.0839313	1	3	84	14759	Over	6	evm.TU.scaffold_229.25
GO:2001251	negative regulation of chromosome organization	BP	0.0169785	0.0839313	1	3	84	14759	Over	6	evm.TU.scaffold_229.25
GO:0000086	G2/M transition of mitotic cell cycle	BP	0.0169785	0.0839313	1	3	84	14759	Over	6	evm.TU.scaffold_186.33
GO:0044839	cell cycle G2/M phase transition	BP	0.0169785	0.0839313	1	3	84	14759	Over	5	evm.TU.scaffold_186.33
GO:1902749	regulation of cell cycle G2/M phase transition	BP	0.0169785	0.0839313	1	3	84	14759	Over	6	evm.TU.scaffold_186.33
GO:0019203	carbohydrate phosphatase activity	MF	0.0169785	0.0839313	1	3	84	14759	Over	7	evm.TU.scaffold_134.69
GO:0050308	sugar-phosphatase activity	MF	0.0169785	0.0839313	1	3	84	14759	Over	8	evm.TU.scaffold_134.69
GO:0006836	neurotransmitter transport	BP	0.0187386	0.0917664	2	37	84	14759	Over	5	evm.TU.scaffold_19.184,evm.TU.scaffold_72.72
GO:0006275	regulation of DNA replication	BP	0.0225744	0.100246	1	4	84	14759	Over	7	evm.TU.scaffold_375.9
GO:0030173	integral component of Golgi membrane	CC	0.0225744	0.100246	1	4	84	14759	Over	6	evm.TU.scaffold_151.15
GO:0007076	mitotic chromosome condensation	BP	0.0225744	0.100246	1	4	84	14759	Over	5	evm.TU.scaffold_5.305
GO:0004645	1,4-alpha-oligoglucan phosphorylase activity	MF	0.0225744	0.100246	1	4	84	14759	Over	6	evm.TU.scaffold_286.12
GO:0007093	mitotic cell cycle checkpoint	BP	0.0225744	0.100246	1	4	84	14759	Over	4	evm.TU.scaffold_229.25
GO:0045930	negative regulation of mitotic cell cycle	BP	0.0225744	0.100246	1	4	84	14759	Over	5	evm.TU.scaffold_229.25
GO:1901988	negative regulation of cell cycle phase transition	BP	0.0225744	0.100246	1	4	84	14759	Over	5	evm.TU.scaffold_229.25
GO:1901991	negative regulation of mitotic cell cycle phase transition	BP	0.0225744	0.100246	1	4	84	14759	Over	6	evm.TU.scaffold_229.25
GO:0031228	intrinsic component of Golgi membrane	CC	0.0225744	0.100246	1	4	84	14759	Over	5	evm.TU.scaffold_151.15
GO:0030261	chromosome condensation	BP	0.0225744	0.100246	1	4	84	14759	Over	9	evm.TU.scaffold_5.305
GO:0015919	peroxisomal membrane transport	BP	0.0225744	0.100246	1	4	84	14759	Over	6	evm.TU.scaffold_296.43
GO:0016758	transferase activity, transferring hexosyl groups	MF	0.0278328	0.109221	3	115	84	14759	Over	5	evm.TU.scaffold_151.15,evm.TU.scaffold_286.12,evm.TU.scaffold_78.47
GO:0007091	metaphase/anaphase transition of mitotic cell cycle	BP	0.0281389	0.109221	1	5	84	14759	Over	6	evm.TU.scaffold_229.25
GO:0010948	negative regulation of cell cycle process	BP	0.0281389	0.109221	1	5	84	14759	Over	4	evm.TU.scaffold_229.25
GO:0010965	regulation of mitotic sister chromatid separation	BP	0.0281389	0.109221	1	5	84	14759	Over	6	evm.TU.scaffold_229.25
GO:0030071	regulation of mitotic metaphase/anaphase transition	BP	0.0281389	0.109221	1	5	84	14759	Over	7	evm.TU.scaffold_229.25
GO:0033045	regulation of sister chromatid segregation	BP	0.0281389	0.109221	1	5	84	14759	Over	5	evm.TU.scaffold_229.25
GO:0033047	regulation of mitotic sister chromatid segregation	BP	0.0281389	0.109221	1	5	84	14759	Over	6	evm.TU.scaffold_229.25
GO:0044784	metaphase/anaphase transition of cell cycle	BP	0.0281389	0.109221	1	5	84	14759	Over	5	evm.TU.scaffold_229.25
GO:0051304	chromosome separation	BP	0.0281389	0.109221	1	5	84	14759	Over	4	evm.TU.scaffold_229.25
GO:0051306	mitotic sister chromatid separation	BP	0.0281389	0.109221	1	5	84	14759	Over	5	evm.TU.scaffold_229.25
GO:1902099	regulation of metaphase/anaphase transition of cell cycle	BP	0.0281389	0.109221	1	5	84	14759	Over	6	evm.TU.scaffold_229.25
GO:1905818	regulation of chromosome separation	BP	0.0281389	0.109221	1	5	84	14759	Over	5	evm.TU.scaffold_229.25
GO:0009314	response to radiation	BP	0.0281389	0.109221	1	5	84	14759	Over	4	evm.TU.scaffold_24.141
GO:0006625	protein targeting to peroxisome	BP	0.0281389	0.109221	1	5	84	14759	Over	6	evm.TU.scaffold_296.43
GO:0043574	peroxisomal transport	BP	0.0281389	0.109221	1	5	84	14759	Over	5	evm.TU.scaffold_296.43
GO:0072662	protein localization to peroxisome	BP	0.0281389	0.109221	1	5	84	14759	Over	7	evm.TU.scaffold_296.43
GO:0072663	establishment of protein localization to peroxisome	BP	0.0281389	0.109221	1	5	84	14759	Over	6	evm.TU.scaffold_296.43
GO:0004553	hydrolase activity, hydrolyzing O-glycosyl compounds	MF	0.0316708	0.121135	2	49	84	14759	Over	5	evm.TU.scaffold_54.184,evm.TU.scaffold_5.144
GO:0015370	solute:sodium symporter activity	MF	0.0316708	0.121135	2	49	84	14759	Over	7	evm.TU.scaffold_19.184,evm.TU.scaffold_72.72
GO:0000281	mitotic cytokinesis	BP	0.0336721	0.123386	1	6	84	14759	Over	5	evm.TU.scaffold_369.18
GO:0000015	phosphopyruvate hydratase complex	CC	0.0336721	0.123386	1	6	84	14759	Over	4	evm.TU.scaffold_18.32
GO:0004634	phosphopyruvate hydratase activity	MF	0.0336721	0.123386	1	6	84	14759	Over	6	evm.TU.scaffold_18.32
GO:0061640	cytoskeleton-dependent cytokinesis	BP	0.0336721	0.123386	1	6	84	14759	Over	5	evm.TU.scaffold_369.18
GO:0033044	regulation of chromosome organization	BP	0.0336721	0.123386	1	6	84	14759	Over	6	evm.TU.scaffold_229.25
GO:0051983	regulation of chromosome segregation	BP	0.0336721	0.123386	1	6	84	14759	Over	4	evm.TU.scaffold_229.25
GO:0015293	symporter activity	MF	0.0391302	0.135048	2	55	84	14759	Over	6	evm.TU.scaffold_19.184,evm.TU.scaffold_72.72
GO:0015294	solute:cation symporter activity	MF	0.0391302	0.135048	2	55	84	14759	Over	6	evm.TU.scaffold_19.184,evm.TU.scaffold_72.72
GO:0000723	telomere maintenance	BP	0.0391741	0.135048	1	7	84	14759	Over	6	evm.TU.scaffold_35.163
GO:0003913	DNA photolyase activity	MF	0.0391741	0.135048	1	7	84	14759	Over	4	evm.TU.scaffold_269.22
GO:0005779	integral component of peroxisomal membrane	CC	0.0391741	0.135048	1	7	84	14759	Over	6	evm.TU.scaffold_296.43
GO:0016799	hydrolase activity, hydrolyzing N-glycosyl compounds	MF	0.0391741	0.135048	1	7	84	14759	Over	5	evm.TU.scaffold_104.105
GO:0010639	negative regulation of organelle organization	BP	0.0391741	0.135048	1	7	84	14759	Over	5	evm.TU.scaffold_229.25
GO:0031231	intrinsic component of peroxisomal membrane	CC	0.0391741	0.135048	1	7	84	14759	Over	5	evm.TU.scaffold_296.43
GO:0006612	protein targeting to membrane	BP	0.0391741	0.135048	1	7	84	14759	Over	6	evm.TU.scaffold_296.43
GO:0003697	single-stranded DNA binding	MF	0.0446452	0.148064	1	8	84	14759	Over	6	evm.TU.scaffold_296.35
GO:0032200	telomere organization	BP	0.0446452	0.148064	1	8	84	14759	Over	7	evm.TU.scaffold_35.163
GO:0007088	regulation of mitotic nuclear division	BP	0.0446452	0.148064	1	8	84	14759	Over	5	evm.TU.scaffold_229.25
GO:0051129	negative regulation of cellular component organization	BP	0.0446452	0.148064	1	8	84	14759	Over	4	evm.TU.scaffold_229.25
GO:0051783	regulation of nuclear division	BP	0.0446452	0.148064	1	8	84	14759	Over	6	evm.TU.scaffold_229.25
GO:0017038	protein import	BP	0.0446452	0.148064	1	8	84	14759	Over	6	evm.TU.scaffold_296.43
GO:0004016	adenylate cyclase activity	MF	0.0500855	0.159059	1	9	84	14759	Over	4	evm.TU.scaffold_19.60
GO:0007601	visual perception	BP	0.0500855	0.159059	1	9	84	14759	Over	7	evm.TU.scaffold_24.141
GO:0060249	anatomical structure homeostasis	BP	0.0500855	0.159059	1	9	84	14759	Over	5	evm.TU.scaffold_35.163
GO:0050953	sensory perception of light stimulus	BP	0.0500855	0.159059	1	9	84	14759	Over	6	evm.TU.scaffold_24.141
GO:0005778	peroxisomal membrane	CC	0.0500855	0.159059	1	9	84	14759	Over	6	evm.TU.scaffold_296.43
GO:0031903	microbody membrane	CC	0.0500855	0.159059	1	9	84	14759	Over	5	evm.TU.scaffold_296.43
GO:0007031	peroxisome organization	BP	0.0500855	0.159059	1	9	84	14759	Over	6	evm.TU.scaffold_296.43
GO:0005777	peroxisome	CC	0.0554952	0.173995	1	10	84	14759	Over	5	evm.TU.scaffold_296.43
GO:0042579	microbody	CC	0.0554952	0.173995	1	10	84	14759	Over	4	evm.TU.scaffold_296.43
GO:0051726	regulation of cell cycle	BP	0.0557848	0.173995	2	67	84	14759	Over	4	evm.TU.scaffold_229.25,evm.TU.scaffold_186.33
GO:0005819	spindle	CC	0.0608744	0.186539	1	11	84	14759	Over	5	evm.TU.scaffold_369.18
GO:0003993	acid phosphatase activity	MF	0.0608744	0.186539	1	11	84	14759	Over	7	evm.TU.scaffold_10.41
GO:0000075	cell cycle checkpoint	BP	0.0608744	0.186539	1	11	84	14759	Over	3	evm.TU.scaffold_229.25
GO:0070085	glycosylation	BP	0.0618003	0.188275	2	71	84	14759	Over	3	evm.TU.scaffold_151.15,evm.TU.scaffold_78.47
GO:0015081	sodium ion transmembrane transporter activity	MF	0.0633375	0.191843	2	72	84	14759	Over	7	evm.TU.scaffold_19.184,evm.TU.scaffold_72.72
GO:0003690	double-stranded DNA binding	MF	0.0662234	0.198292	1	12	84	14759	Over	6	evm.TU.scaffold_296.35
GO:0009628	response to abiotic stimulus	BP	0.0662234	0.198292	1	12	84	14759	Over	3	evm.TU.scaffold_24.141
GO:0006665	sphingolipid metabolic process	BP	0.0715422	0.208267	1	13	84	14759	Over	5	evm.TU.scaffold_54.184
GO:0005158	insulin receptor binding	MF	0.0715422	0.208267	1	13	84	14759	Over	4	evm.TU.scaffold_4.138
GO:0004601	peroxidase activity	MF	0.0715422	0.208267	1	13	84	14759	Over	3	evm.TU.scaffold_16.77
GO:0000793	condensed chromosome	CC	0.0715422	0.208267	1	13	84	14759	Over	6	evm.TU.scaffold_5.305
GO:0090150	establishment of protein localization to membrane	BP	0.0715422	0.208267	1	13	84	14759	Over	5	evm.TU.scaffold_296.43
GO:0098588	bounding membrane of organelle	CC	0.0744499	0.215292	2	79	84	14759	Over	5	evm.TU.scaffold_151.15,evm.TU.scaffold_296.43
GO:0006807	nitrogen compound metabolic process	BP	0.0755884	0.215292	22	2678	84	14759	Over	3	evm.TU.scaffold_240.28,evm.TU.scaffold_104.105,evm.TU.scaffold_98.80,evm.TU.scaffold_35.163,evm.TU.scaffold_19.60,evm.TU.scaffold_157.1,evm.TU.scaffold_49.92,evm.TU.scaffold_117.14,evm.TU.scaffold_239.21,evm.TU.scaffold_54.184,evm.TU.scaffold_18.32,evm.TU.scaffold_40.90,evm.TU.scaffold_8.258,evm.TU.scaffold_156.16,evm.TU.scaffold_269.22,evm.TU.scaffold_186.33,evm.TU.scaffold_43.160,evm.TU.scaffol…
GO:0006139	nucleobase-containing compound metabolic process	BP	0.0768306	0.215292	11	1099	84	14759	Over	4	evm.TU.scaffold_104.105,evm.TU.scaffold_98.80,evm.TU.scaffold_35.163,evm.TU.scaffold_19.60,evm.TU.scaffold_49.92,evm.TU.scaffold_239.21,evm.TU.scaffold_18.32,evm.TU.scaffold_156.16,evm.TU.scaffold_269.22,evm.TU.scaffold_79.56,evm.TU.scaffold_296.35
GO:0000910	cytokinesis	BP	0.0768311	0.215292	1	14	84	14759	Over	4	evm.TU.scaffold_369.18
GO:0016684	oxidoreductase activity, acting on peroxide as acceptor	MF	0.0768311	0.215292	1	14	84	14759	Over	4	evm.TU.scaffold_16.77
GO:0016830	carbon-carbon lyase activity	MF	0.0768311	0.215292	1	14	84	14759	Over	4	evm.TU.scaffold_269.22
GO:0072657	protein localization to membrane	BP	0.0768311	0.215292	1	14	84	14759	Over	6	evm.TU.scaffold_296.43
GO:0043167	ion binding	MF	0.0801671	0.223445	23	2845	84	14759	Over	3	evm.TU.scaffold_98.80,evm.TU.scaffold_92.30,evm.TU.scaffold_471.3,evm.TU.scaffold_14.29,evm.TU.scaffold_7.24,evm.TU.scaffold_170.38,evm.TU.scaffold_10.41,evm.TU.scaffold_13.175,evm.TU.scaffold_49.92,evm.TU.scaffold_239.21,evm.TU.scaffold_84.25,evm.TU.scaffold_7.25,evm.TU.scaffold_76.65,evm.TU.scaffold_18.192,evm.TU.scaffold_18.32,evm.TU.scaffold_40.90,evm.TU.scaffold_107.22,evm.TU.scaffold_8.258,…
GO:0005622	intracellular	CC	0.0820817	0.225211	16	1808	84	14759	Over	2	evm.TU.scaffold_240.28,evm.TU.scaffold_98.80,evm.TU.scaffold_369.18,evm.TU.scaffold_10.30,evm.TU.scaffold_49.92,evm.TU.scaffold_8.272,evm.TU.scaffold_41.137,evm.TU.scaffold_7.11,evm.TU.scaffold_239.21,evm.TU.scaffold_151.15,evm.TU.scaffold_18.32,evm.TU.scaffold_5.305,evm.TU.scaffold_26.68,evm.TU.scaffold_122.75,evm.TU.scaffold_296.35,evm.TU.scaffold_296.43
GO:0007600	sensory perception	BP	0.0820903	0.225211	1	15	84	14759	Over	5	evm.TU.scaffold_24.141
GO:0050877	nervous system process	BP	0.0820903	0.225211	1	15	84	14759	Over	4	evm.TU.scaffold_24.141
GO:0009987	cellular process	BP	0.0829995	0.22652	37	5090	84	14759	Over	2	evm.TU.scaffold_104.105,evm.TU.scaffold_98.80,evm.TU.scaffold_92.30,evm.TU.scaffold_35.163,evm.TU.scaffold_471.3,evm.TU.scaffold_14.29,evm.TU.scaffold_369.18,evm.TU.scaffold_19.60,evm.TU.scaffold_10.30,evm.TU.scaffold_229.25,evm.TU.scaffold_49.92,evm.TU.scaffold_8.272,evm.TU.scaffold_41.137,evm.TU.scaffold_7.11,evm.TU.scaffold_239.21,evm.TU.scaffold_54.184,evm.TU.scaffold_375.9,evm.TU.scaffold_24…
GO:0005515	protein binding	MF	0.0837433	0.227365	13	3560	84	14759	Under	3	evm.TU.scaffold_406.3,evm.TU.scaffold_15.28,evm.TU.scaffold_251.9,evm.TU.scaffold_93.83,evm.TU.scaffold_136.43,evm.TU.scaffold_135.26,evm.TU.scaffold_4.138,evm.TU.scaffold_390.3,evm.TU.scaffold_37.8,evm.TU.scaffold_186.33,evm.TU.scaffold_175.8,evm.TU.scaffold_103.8,evm.TU.scaffold_222.32
GO:0010467	gene expression	BP	0.0848183	0.229097	1	939	84	14759	Under	5	evm.TU.scaffold_79.56
GO:0006333	chromatin assembly or disassembly	BP	0.0873198	0.233447	1	16	84	14759	Over	6	evm.TU.scaffold_7.11
GO:0030258	lipid modification	BP	0.0873198	0.233447	1	16	84	14759	Over	5	evm.TU.scaffold_151.15
GO:0004842	ubiquitin-protein transferase activity	MF	0.0912988	0.242402	2	89	84	14759	Over	5	evm.TU.scaffold_18.192,evm.TU.scaffold_43.160
GO:0004198	calcium-dependent cysteine-type endopeptidase activity	MF	0.0925199	0.242402	1	17	84	14759	Over	8	evm.TU.scaffold_240.28
GO:0000079	regulation of cyclin-dependent protein serine/threonine kinase activity	BP	0.0925199	0.242402	1	17	84	14759	Over	6	evm.TU.scaffold_186.33
GO:1904029	regulation of cyclin-dependent protein kinase activity	BP	0.0925199	0.242402	1	17	84	14759	Over	5	evm.TU.scaffold_186.33
GO:0019787	ubiquitin-like protein transferase activity	MF	0.0930409	0.242554	2	90	84	14759	Over	4	evm.TU.scaffold_18.192,evm.TU.scaffold_43.160
GO:0043170	macromolecule metabolic process	BP	0.0955171	0.247295	20	2433	84	14759	Over	4	evm.TU.scaffold_240.28,evm.TU.scaffold_104.105,evm.TU.scaffold_98.80,evm.TU.scaffold_35.163,evm.TU.scaffold_157.1,evm.TU.scaffold_49.92,evm.TU.scaffold_117.14,evm.TU.scaffold_239.21,evm.TU.scaffold_375.9,evm.TU.scaffold_40.90,evm.TU.scaffold_8.258,evm.TU.scaffold_156.16,evm.TU.scaffold_269.22,evm.TU.scaffold_186.33,evm.TU.scaffold_43.160,evm.TU.scaffold_36.148,evm.TU.scaffold_79.56,evm.TU.scaffol…
GO:0015291	secondary active transmembrane transporter activity	MF	0.0965541	0.247295	2	92	84	14759	Over	5	evm.TU.scaffold_19.184,evm.TU.scaffold_72.72
GO:0045786	negative regulation of cell cycle	BP	0.0976908	0.247295	1	18	84	14759	Over	4	evm.TU.scaffold_229.25
GO:0006323	DNA packaging	BP	0.0976908	0.247295	1	18	84	14759	Over	8	evm.TU.scaffold_5.305
GO:0019751	polyol metabolic process	BP	0.0976908	0.247295	1	18	84	14759	Over	5	evm.TU.scaffold_122.75
GO:0072594	establishment of protein localization to organelle	BP	0.0976908	0.247295	1	18	84	14759	Over	5	evm.TU.scaffold_296.43
GO:0022853	active ion transmembrane transporter activity	MF	0.0983249	0.247434	2	93	84	14759	Over	5	evm.TU.scaffold_19.184,evm.TU.scaffold_72.72
GO:0006629	lipid metabolic process	BP	0.0986901	0.247434	3	194	84	14759	Over	4	evm.TU.scaffold_54.184,evm.TU.scaffold_151.15,evm.TU.scaffold_93.58
GO:0005874	microtubule	CC	0.102832	0.251635	1	19	84	14759	Over	7	evm.TU.scaffold_369.18
GO:0008378	galactosyltransferase activity	MF	0.102832	0.251635	1	19	84	14759	Over	6	evm.TU.scaffold_78.47
GO:0009975	cyclase activity	MF	0.102832	0.251635	1	19	84	14759	Over	3	evm.TU.scaffold_19.60
GO:0016701	oxidoreductase activity, acting on single donors with incorporation of molecular oxygen	MF	0.102832	0.251635	1	19	84	14759	Over	4	evm.TU.scaffold_122.75
GO:0006605	protein targeting	BP	0.102832	0.251635	1	19	84	14759	Over	6	evm.TU.scaffold_296.43
GO:0006725	cellular aromatic compound metabolic process	BP	0.103247	0.251635	11	1145	84	14759	Over	4	evm.TU.scaffold_104.105,evm.TU.scaffold_98.80,evm.TU.scaffold_35.163,evm.TU.scaffold_19.60,evm.TU.scaffold_49.92,evm.TU.scaffold_239.21,evm.TU.scaffold_18.32,evm.TU.scaffold_156.16,evm.TU.scaffold_269.22,evm.TU.scaffold_79.56,evm.TU.scaffold_296.35
GO:0046483	heterocycle metabolic process	BP	0.104513	0.253541	11	1147	84	14759	Over	4	evm.TU.scaffold_104.105,evm.TU.scaffold_98.80,evm.TU.scaffold_35.163,evm.TU.scaffold_19.60,evm.TU.scaffold_49.92,evm.TU.scaffold_239.21,evm.TU.scaffold_18.32,evm.TU.scaffold_156.16,evm.TU.scaffold_269.22,evm.TU.scaffold_79.56,evm.TU.scaffold_296.35
GO:0051640	organelle localization	BP	0.107945	0.259465	1	20	84	14759	Over	4	evm.TU.scaffold_369.18
GO:0033365	protein localization to organelle	BP	0.107945	0.259465	1	20	84	14759	Over	6	evm.TU.scaffold_296.43
GO:0016757	transferase activity, transferring glycosyl groups	MF	0.112833	0.26679	3	206	84	14759	Over	4	evm.TU.scaffold_151.15,evm.TU.scaffold_286.12,evm.TU.scaffold_78.47
GO:0071103	DNA conformation change	BP	0.113029	0.26679	1	21	84	14759	Over	7	evm.TU.scaffold_5.305
GO:0044262	cellular carbohydrate metabolic process	BP	0.113029	0.26679	1	21	84	14759	Over	4	evm.TU.scaffold_122.75
GO:0044282	small molecule catabolic process	BP	0.113029	0.26679	1	21	84	14759	Over	4	evm.TU.scaffold_122.75
GO:0006096	glycolytic process	BP	0.118085	0.267863	1	22	84	14759	Over	5	evm.TU.scaffold_18.32
GO:0051301	cell division	BP	0.118085	0.267863	1	22	84	14759	Over	3	evm.TU.scaffold_369.18
GO:0009605	response to external stimulus	BP	0.118085	0.267863	1	22	84	14759	Over	3	evm.TU.scaffold_24.141
GO:0006757	ATP generation from ADP	BP	0.118085	0.267863	1	22	84	14759	Over	4	evm.TU.scaffold_18.32
GO:0009135	purine nucleoside diphosphate metabolic process	BP	0.118085	0.267863	1	22	84	14759	Over	7	evm.TU.scaffold_18.32
GO:0009179	purine ribonucleoside diphosphate metabolic process	BP	0.118085	0.267863	1	22	84	14759	Over	8	evm.TU.scaffold_18.32
GO:0009185	ribonucleoside diphosphate metabolic process	BP	0.118085	0.267863	1	22	84	14759	Over	7	evm.TU.scaffold_18.32
GO:0046031	ADP metabolic process	BP	0.118085	0.267863	1	22	84	14759	Over	8	evm.TU.scaffold_18.32
GO:0006066	alcohol metabolic process	BP	0.118085	0.267863	1	22	84	14759	Over	4	evm.TU.scaffold_122.75
GO:0009117	nucleotide metabolic process	BP	0.122129	0.2719	2	106	84	14759	Over	6	evm.TU.scaffold_19.60,evm.TU.scaffold_18.32
GO:0048523	negative regulation of cellular process	BP	0.122129	0.2719	2	106	84	14759	Over	3	evm.TU.scaffold_229.25,evm.TU.scaffold_41.137
GO:0004190	aspartic-type endopeptidase activity	MF	0.123111	0.2719	1	23	84	14759	Over	7	evm.TU.scaffold_117.14
GO:0042157	lipoprotein metabolic process	BP	0.123111	0.2719	1	23	84	14759	Over	5	evm.TU.scaffold_36.148
GO:0070001	aspartic-type peptidase activity	MF	0.123111	0.2719	1	23	84	14759	Over	6	evm.TU.scaffold_117.14
GO:0006090	pyruvate metabolic process	BP	0.123111	0.2719	1	23	84	14759	Over	8	evm.TU.scaffold_18.32
GO:1901360	organic cyclic compound metabolic process	BP	0.123991	0.2719	11	1176	84	14759	Over	4	evm.TU.scaffold_104.105,evm.TU.scaffold_98.80,evm.TU.scaffold_35.163,evm.TU.scaffold_19.60,evm.TU.scaffold_49.92,evm.TU.scaffold_239.21,evm.TU.scaffold_18.32,evm.TU.scaffold_156.16,evm.TU.scaffold_269.22,evm.TU.scaffold_79.56,evm.TU.scaffold_296.35
GO:0008234	cysteine-type peptidase activity	MF	0.124016	0.2719	2	107	84	14759	Over	6	evm.TU.scaffold_240.28,evm.TU.scaffold_157.1
GO:0006952	defense response	BP	0.12811	0.278546	1	24	84	14759	Over	4	evm.TU.scaffold_16.77
GO:0019901	protein kinase binding	MF	0.12811	0.278546	1	24	84	14759	Over	6	evm.TU.scaffold_186.33
[truncated: 283 more rows]
