# Supplementary material for: Transcriptomic Networks Reveal the Tissue-Specific Cold Shock Responses in Japanese Flounder (Paralichthys olivaceus)
Source: Biology (Basel). 2023 May 28;12(6):784. doi: 10.3390/biology12060784 (PMC10295398; doi:10.3390/biology12060784)
Supplement: Supplementary file 1 [file biology-12-00784-s001.zip › Table S2-WGCNA info.xlsx]

## Sheet: WGCNA 18 module info
	color	modulesize	numberofgenesinthebg
1	yellow	3580	20877
2	cyan	404	20877
3	red	931	20877
4	midnightblue	398	20877
5	pink	898	20877
6	brown	1649	20877
7	turquoise	3613	20877
8	purple	786	20877
9	blue	2610	20877
10	black	929	20877
11	green	1189	20877
12	greenyellow	1051	20877
13	grey60	307	20877
14	lightcyan	310	20877
15	lightgreen	288	20877
16	magenta	844	20877
17	salmon	433	20877
18	tan	657	20877

## Sheet: WGCNA 18 module gene info
probes	moduleColor	connectivity...2.	altname	Swissprot_annotation
evm.TU.scaffold_86.9	yellow	915.817	EMP2	Epithelial membrane protein 2
evm.TU.scaffold_13.12	yellow	909.961	Atp5d	ATP synthase subunit delta, mitochondrial
evm.TU.scaffold_124.19	yellow	904.888	ppapdc2	Presqualene diphosphate phosphatase
evm.TU.scaffold_24.80	yellow	899.685	Prkce	Protein kinase C epsilon type
evm.TU.scaffold_121.27	yellow	897.359	PTPN14	Tyrosine-protein phosphatase non-receptor type 14
evm.TU.scaffold_65.70	yellow	897.161	TMEM47	Transmembrane protein 47
evm.TU.scaffold_27.172	yellow	894.538	Mypn	Myopalladin
evm.TU.scaffold_70.72	yellow	893.487	SLC25A12	Calcium-binding mitochondrial carrier protein Aralar1
evm.TU.scaffold_219.34	yellow	891.493	DCAF6	DDB1- and CUL4-associated factor 6
evm.TU.scaffold_58.66	yellow	890.771	TMOD1	Tropomodulin-1
evm.TU.scaffold_66.67	yellow	886.59	Idh3a	Isocitrate dehydrogenase [NAD] subunit alpha, mitochondrial
evm.TU.scaffold_27.187	yellow	885.312	Sorbs1	Sorbin and SH3 domain-containing protein 1
evm.TU.scaffold_13.18	yellow	884.449	BSG	Basigin
evm.TU.scaffold_102.79	yellow	883.844	EIF5A	Eukaryotic translation initiation factor 5A-1
evm.TU.scaffold_0.585	yellow	883.422	-	-
evm.TU.scaffold_42.88	yellow	882.314	RAPGEF5	Rap guanine nucleotide exchange factor 5
evm.TU.scaffold_97.71	yellow	881.783	Pygm	Glycogen phosphorylase, muscle form
evm.TU.scaffold_5.138	yellow	880.457	PXN	Paxillin
evm.TU.scaffold_204.42	yellow	879.236	lfng	Beta-1,3-N-acetylglucosaminyltransferase lunatic fringe
evm.TU.scaffold_13.236	yellow	876.198	Tpm4	Tropomyosin alpha-4 chain
evm.TU.scaffold_267.14	yellow	874.883	ZNF1-6	Zinc finger protein 106
evm.TU.scaffold_213.34	yellow	873.185	speg	Striated muscle preferentially expressed protein kinase
evm.TU.scaffold_11.122	yellow	873.137	CTTNBP2	Cortactin-binding protein 2
evm.TU.scaffold_35.36	yellow	872.892	PRKAB2	5'-AMP-activated protein kinase subunit beta-2
evm.TU.scaffold_120.71	yellow	872.438	IL11RA	Interleukin-11 receptor subunit alpha
evm.TU.scaffold_427.8	yellow	872.322	Notch1	Neurogenic locus notch homolog protein 1
evm.TU.scaffold_330.5	yellow	870.681	KIAA-513	Uncharacterized protein KIAA0513
evm.TU.scaffold_11.123	yellow	870.162	CTTNBP2	Cortactin-binding protein 2
evm.TU.scaffold_79.36	yellow	870.01	PPP1R3A	Protein phosphatase 1 regulatory subunit 3A
evm.TU.scaffold_33.149	yellow	869.638	MLF1	Myeloid leukemia factor 1
evm.TU.scaffold_158.59	yellow	869.631	MICAL3	Protein-methionine sulfoxide oxidase MICAL3
evm.TU.scaffold_264.38	yellow	869.015	epo	Erythropoietin
evm.TU.scaffold_13.144	yellow	868.865	TNNI3K	Serine/threonine-protein kinase TNNI3K
evm.TU.scaffold_66.8	yellow	866.737	IDH2	Isocitrate dehydrogenase [NADP], mitochondrial
evm.TU.scaffold_81.33	yellow	866.53	usp13	Ubiquitin carboxyl-terminal hydrolase 13
evm.TU.scaffold_91.109	yellow	865.999	Ndufab1	Acyl carrier protein, mitochondrial
evm.TU.scaffold_93.44	yellow	865.873	fsta	Follistatin-A
evm.TU.scaffold_13.234	yellow	864.405	tpma	Tropomyosin alpha-1 chain
evm.TU.scaffold_28.108	yellow	862.631	TRIM55	Tripartite motif-containing protein 55
evm.TU.scaffold_182.44	yellow	861.984	SUCLA2	Succinyl-CoA ligase [ADP-forming] subunit beta, mitochondrial (Fragment)
evm.TU.scaffold_43.56	yellow	861.868	Asb1-	Ankyrin repeat and SOCS box protein 10
evm.TU.scaffold_60.124	yellow	861.587	Sgcd	Delta-sarcoglycan
evm.TU.scaffold_360.18	yellow	861.532	Ndrg4	Protein NDRG4
evm.TU.scaffold_5.219	yellow	860.446	Arvcf	Armadillo repeat protein deleted in velo-cardio-facial syndrome homolog
evm.TU.scaffold_0.586	yellow	860.267	rbm24	RNA-binding protein 24
evm.TU.scaffold_205.26	yellow	859.942	JPH2	Junctophilin-2
evm.TU.scaffold_234.22	yellow	859.561	PIK3CA	Phosphatidylinositol 4,5-bisphosphate 3-kinase catalytic subunit alpha isoform
evm.TU.scaffold_4.153	yellow	858.507	pdlim7	PDZ and LIM domain protein 7
evm.TU.scaffold_229.15	yellow	858.045	ANK3	Ankyrin-3
evm.TU.scaffold_376.9	yellow	857.8	HK1	Hexokinase-1
evm.TU.scaffold_152.23	yellow	857.546	ENAH	Protein enabled homolog
evm.TU.scaffold_24.77	yellow	857.15	LDB3	LIM domain-binding protein 3
evm.TU.scaffold_118.1	yellow	855.859	Aldoa	Fructose-bisphosphate aldolase A
evm.TU.scaffold_16.223	yellow	854.19	Akap2	A-kinase anchor protein 2
evm.TU.scaffold_320.15	yellow	852.402	Ppp1r13b	Apoptosis-stimulating of p53 protein 1
evm.TU.scaffold_43.68	yellow	852.396	OBSCN	Obscurin
evm.TU.scaffold_49.77	yellow	852.184	-	-
evm.TU.scaffold_111.22	yellow	850.507	atp5b	ATP synthase subunit beta, mitochondrial
evm.TU.scaffold_24.26	yellow	849.332	MSS51	Putative protein MSS51 homolog, mitochondrial
evm.TU.scaffold_304.7	yellow	849.264	SLC8A1	Sodium/calcium exchanger 1
evm.TU.scaffold_132.44	yellow	849.026	TTN	Titin
evm.TU.scaffold_23.79	yellow	849.022	PLCB3	1-phosphatidylinositol 4,5-bisphosphate phosphodiesterase beta-3
evm.TU.scaffold_93.16	yellow	848.922	VDAC2	Voltage-dependent anion-selective channel protein 2
evm.TU.scaffold_14.21	yellow	847.849	MYBPC3	Myosin-binding protein C, cardiac-type
evm.TU.scaffold_53.93	yellow	847.742	APOBEC2	Probable C->U-editing enzyme APOBEC-2
evm.TU.scaffold_4.126	yellow	847.607	GJA3	Gap junction alpha-3 protein
evm.TU.scaffold_30.97	yellow	846.988	LIMCH1	LIM and calponin homology domains-containing protein 1
evm.TU.scaffold_300.16	yellow	846.12	Rnf115	E3 ubiquitin-protein ligase RNF115
evm.TU.scaffold_40.49	yellow	845.946	PFKM	6-phosphofructokinase, muscle type
evm.TU.scaffold_56.2	yellow	845.379	Aif1l	Allograft inflammatory factor 1-like
evm.TU.scaffold_41.184	yellow	844.985	vdac2	Voltage-dependent anion-selective channel protein 2
evm.TU.scaffold_355.12	yellow	844.458	dctn6	Dynactin subunit 6
evm.TU.scaffold_5.221	yellow	844.086	ARVCF	Armadillo repeat protein deleted in velo-cardio-facial syndrome
evm.TU.scaffold_73.58	yellow	844.056	PDE3A	cGMP-inhibited 3',5'-cyclic phosphodiesterase A
evm.TU.scaffold_201.9	yellow	843.712	thbs3a	Thrombospondin-3a
evm.TU.scaffold_55.15	yellow	843.416	PPP2CA	Serine/threonine-protein phosphatase 2A catalytic subunit alpha isoform
evm.TU.scaffold_150.20	yellow	842.832	SMYD1	Histone-lysine N-methyltransferase SMYD1
evm.TU.scaffold_81.15	yellow	841.71	NEXN	Nexilin
evm.TU.scaffold_104.63	yellow	841.691	TBX5	T-box transcription factor TBX5
evm.TU.scaffold_129.87	yellow	841.669	C1orf17-	Uncharacterized protein C1orf170
evm.TU.scaffold_81.40	yellow	841.5	Hrasls	Phospholipid-metabolizing enzyme A-C1
evm.TU.scaffold_198.3	yellow	840.891	ERBB4	Receptor tyrosine-protein kinase erbB-4
evm.TU.scaffold_118.43	yellow	840.35	-	-
evm.TU.scaffold_331.5	yellow	839.631	Pcbp4	Poly(rC)-binding protein 4
evm.TU.scaffold_19.114	yellow	839.515	Tnnc1	Troponin C, slow skeletal and cardiac muscles
evm.TU.scaffold_211.3	yellow	839.378	ATP5G2	ATP synthase lipid-binding protein, mitochondrial
evm.TU.scaffold_24.86	yellow	838.982	COX7A2L	Cytochrome c oxidase subunit 7A-related protein, mitochondrial
evm.TU.scaffold_355.11	yellow	838.766	RBPMS	RNA-binding protein with multiple splicing
evm.TU.scaffold_129.85	yellow	838.761	kbtbd12	Kelch repeat and BTB domain-containing protein 12
evm.TU.scaffold_11.7	yellow	836.745	COQ9	Ubiquinone biosynthesis protein COQ9, mitochondrial
evm.TU.scaffold_12.196	yellow	835.535	Sh3bgr	SH3 domain-binding glutamic acid-rich protein
evm.TU.scaffold_351.10	yellow	835.464	CCSER2	Serine-rich coiled-coil domain-containing protein 2
evm.TU.scaffold_15.164	yellow	835.132	MICAL2	Protein-methionine sulfoxide oxidase MICAL2
evm.TU.scaffold_24.72	yellow	834.463	Synpo2l	Synaptopodin 2-like protein
evm.TU.scaffold_93.39	yellow	834.349	Myl7	Myosin regulatory light chain 2, atrial isoform
evm.TU.scaffold_76.75	yellow	833.638	MYO18B	Unconventional myosin-XVIIIb
asmbl_26641|g.40555	yellow	833.601	CLN3	Battenin
evm.TU.scaffold_70.53	yellow	833.403	ATF2	Cyclic AMP-dependent transcription factor ATF-2
evm.TU.scaffold_35.105	yellow	833.043	Mltk	Mitogen-activated protein kinase kinase kinase MLT
evm.TU.scaffold_56.54	yellow	832.649	ATP5A1	ATP synthase subunit alpha, mitochondrial
evm.TU.scaffold_229.34	yellow	832.498	ABLIM2	Actin-binding LIM protein 2
evm.TU.scaffold_6.47	yellow	832.443	NEURL2	Neuralized-like protein 2
evm.TU.scaffold_28.22	yellow	831.872	Ndufb4	NADH dehydrogenase [ubiquinone] 1 beta subcomplex subunit 4
evm.TU.scaffold_242.25	yellow	831.739	EPB41L3	Band 4.1-like protein 3
evm.TU.scaffold_92.66	yellow	831.541	NNT	NAD(P) transhydrogenase, mitochondrial
evm.TU.scaffold_173.38	yellow	831.397	PKM	Pyruvate kinase PKM
evm.TU.scaffold_86.26	yellow	830.841	mb	Myoglobin
evm.TU.scaffold_251.10	yellow	830.452	OXCT1	Succinyl-CoA:3-ketoacid coenzyme A transferase 1, mitochondrial
evm.TU.scaffold_1.219	yellow	830.385	Pdzk1	Na(+)/H(+) exchange regulatory cofactor NHE-RF3
evm.TU.scaffold_337.11	yellow	830.216	Ndufb11	NADH dehydrogenase [ubiquinone] 1 beta subcomplex subunit 11, mitochondrial
evm.TU.scaffold_8.318	yellow	830.201	TENC1	Tensin-like C1 domain-containing phosphatase
evm.TU.scaffold_4.158	yellow	830.094	F5	Coagulation factor V
evm.TU.scaffold_19.23	yellow	829.984	Ppp1r12b	Protein phosphatase 1 regulatory subunit 12B
evm.TU.scaffold_49.83	yellow	829.943	SCN1-A	Sodium channel protein type 10 subunit alpha
evm.TU.scaffold_153.37	yellow	829.013	-	Actin, alpha cardiac
evm.TU.scaffold_126.42	yellow	828.545	JPH1	Junctophilin-1
evm.TU.scaffold_140.42	yellow	828.445	Tecr	Very-long-chain enoyl-CoA reductase
evm.TU.scaffold_86.5	yellow	826.942	rbfox2	RNA binding protein fox-1 homolog 2
evm.TU.scaffold_382.5	yellow	826.796	CKB	Creatine kinase B-type
evm.TU.scaffold_311.3	yellow	826.719	Ldb3	LIM domain-binding protein 3
asmbl_32419|g.48830	yellow	826.401	Lars2	Probable leucine--tRNA ligase, mitochondrial
evm.TU.scaffold_108.57	yellow	825.86	MYOM1	Myomesin-1
evm.TU.scaffold_145.23	yellow	825.665	Ube3c	Ubiquitin-protein ligase E3C
evm.TU.scaffold_1.184	yellow	824.671	hspb1	Heat shock protein beta-1
evm.TU.scaffold_381.11	yellow	824.161	Trim55	Tripartite motif-containing protein 55
evm.TU.scaffold_212.34	yellow	823.383	R3HDM1	R3H domain-containing protein 1
evm.TU.scaffold_113.10	yellow	822.957	Ndufb1-	NADH dehydrogenase [ubiquinone] 1 beta subcomplex subunit 10
evm.TU.scaffold_122.50	yellow	822.09	MEF2A	Myocyte-specific enhancer factor 2A
evm.TU.scaffold_98.41	yellow	821.978	Pdhb	Pyruvate dehydrogenase E1 component subunit beta, mitochondrial
evm.TU.scaffold_343.10	yellow	821.604	gapdh	Glyceraldehyde-3-phosphate dehydrogenase
evm.TU.scaffold_29.82	yellow	821.542	Fgf14	Fibroblast growth factor 14
evm.TU.scaffold_20.20	yellow	821.149	KANK1	KN motif and ankyrin repeat domain-containing protein 1
evm.TU.scaffold_48.148	yellow	819.946	Arl4d	ADP-ribosylation factor-like protein 4D
evm.TU.scaffold_111.102	yellow	819.022	Hecw2	E3 ubiquitin-protein ligase HECW2
evm.TU.scaffold_11.228	yellow	818.797	Dld	Dihydrolipoyl dehydrogenase, mitochondrial
evm.TU.scaffold_23.121	yellow	816.961	FKBP1B	Peptidyl-prolyl cis-trans isomerase FKBP1B
evm.TU.scaffold_35.37	yellow	816.865	PDE4DIP	Myomegalin
evm.TU.scaffold_236.16	yellow	816.716	PLXNB3	Plexin-B3
evm.TU.scaffold_9.44	yellow	816.694	-	Cytochrome c oxidase subunit 4 isoform 2, mitochondrial
evm.TU.scaffold_406.10	yellow	816.082	Larp4b	La-related protein 4B
evm.TU.scaffold_46.130	yellow	815.335	Map7d1	MAP7 domain-containing protein 1
evm.TU.scaffold_385.1	yellow	814.38	CACNA2D1	Voltage-dependent calcium channel subunit alpha-2/delta-1
evm.TU.scaffold_193.26	yellow	814.233	KY	Kyphoscoliosis peptidase
evm.TU.scaffold_43.187	yellow	812.431	-	M-protein, striated muscle
evm.TU.scaffold_439.2	yellow	811.843	GOT1	Aspartate aminotransferase, cytoplasmic
evm.TU.scaffold_94.74	yellow	809.756	Pink1	Serine/threonine-protein kinase PINK1, mitochondrial
evm.TU.scaffold_492.2	yellow	809.549	camk2d2	Calcium/calmodulin-dependent protein kinase type II delta 2 chain
evm.TU.scaffold_52.13	yellow	809.253	GTF3C1	General transcription factor 3C polypeptide 1
evm.TU.scaffold_415.13	yellow	809.152	Lrrc39	Leucine-rich repeat-containing protein 39
evm.TU.scaffold_44.145	yellow	808.95	-	-
evm.TU.scaffold_314.22	yellow	808.855	EPHB2	Ephrin type-B receptor 2
evm.TU.scaffold_49.181	yellow	808.517	Kank4	KN motif and ankyrin repeat domain-containing protein 4
evm.TU.scaffold_155.37	yellow	807.345	PACSIN3	Protein kinase C and casein kinase substrate in neurons protein 3
evm.TU.scaffold_508.1	yellow	806.931	Ppfibp1	Liprin-beta-1
evm.TU.scaffold_19.208	yellow	806.303	nkain3	Sodium/potassium-transporting ATPase subunit beta-1-interacting protein 3
evm.TU.scaffold_118.55	yellow	806.124	Sgce	Epsilon-sarcoglycan
evm.TU.scaffold_125.1	yellow	806.005	NDUFS8	NADH dehydrogenase [ubiquinone] iron-sulfur protein 8, mitochondrial
evm.TU.scaffold_0.584	yellow	805.9	CAP2	Adenylyl cyclase-associated protein 2
evm.TU.scaffold_47.141	yellow	805.809	CKMT2	Creatine kinase S-type, mitochondrial
evm.TU.scaffold_108.70	yellow	805.512	Ptpla	Very-long-chain (3R)-3-hydroxyacyl-[acyl-carrier protein] dehydratase 1
evm.TU.scaffold_18.18	yellow	805.132	ATP5F1	ATP synthase subunit b, mitochondrial
evm.TU.scaffold_1.21	yellow	804.602	Aifm1	Apoptosis-inducing factor 1, mitochondrial
evm.TU.scaffold_20.1	yellow	804.253	NDUFA7	NADH dehydrogenase [ubiquinone] 1 alpha subcomplex subunit 7
evm.TU.scaffold_100.72	yellow	804.202	ANK1	Ankyrin-1
evm.TU.scaffold_177.42	yellow	803.863	CFL2	Cofilin-2
evm.TU.scaffold_18.132	yellow	803.625	rimklb	Beta-citryl-glutamate synthase B
evm.TU.scaffold_440.6	yellow	803.449	Slc41a1	Solute carrier family 41 member 1
evm.TU.scaffold_17.77	yellow	803.358	AHNAK	Neuroblast differentiation-associated protein AHNAK
evm.TU.scaffold_6.19	yellow	802.178	Rac1	Ras-related C3 botulinum toxin substrate 1
evm.TU.scaffold_132.34	yellow	802.145	KIAA1324L	UPF0577 protein KIAA1324-like
evm.TU.scaffold_27.177	yellow	801.282	BAG3	BAG family molecular chaperone regulator 3
evm.TU.scaffold_26.184	yellow	801.187	Sorbs2	Sorbin and SH3 domain-containing protein 2
evm.TU.scaffold_17.76	yellow	800.951	-	-
evm.TU.scaffold_75.101	yellow	800.49	Esam	Endothelial cell-selective adhesion molecule
evm.TU.scaffold_233.67	yellow	800.251	Ptprb	Receptor-type tyrosine-protein phosphatase beta
evm.TU.scaffold_311.1	yellow	800.132	-	-
evm.TU.scaffold_220.1	yellow	799.889	Atp5j	ATP synthase-coupling factor 6, mitochondrial
evm.TU.scaffold_182.25	yellow	799.479	Ttn	Titin
evm.TU.scaffold_203.47	yellow	799.451	TRIM63	E3 ubiquitin-protein ligase TRIM63
evm.TU.scaffold_103.85	yellow	798.906	Apbb1	Amyloid beta A4 precursor protein-binding family B member 1
evm.TU.scaffold_16.196	yellow	798.859	PGAM2	Phosphoglycerate mutase 2
evm.TU.scaffold_134.87	yellow	798.731	CAMK2B	Calcium/calmodulin-dependent protein kinase type II subunit beta
evm.TU.scaffold_5.69	yellow	797.905	CRAT	Carnitine O-acetyltransferase
evm.TU.scaffold_16.110	yellow	797.846	Ndufa8	NADH dehydrogenase [ubiquinone] 1 alpha subcomplex subunit 8
evm.TU.scaffold_24.134	yellow	797.795	ACADSB	Short/branched chain specific acyl-CoA dehydrogenase, mitochondrial
evm.TU.scaffold_202.16	yellow	796.897	klhl31	Kelch-like protein 31
evm.TU.scaffold_153.51	yellow	796.832	JAG2	Protein jagged-2
evm.TU.scaffold_431.2	yellow	796.652	Crip2	Cysteine-rich protein 2
evm.TU.scaffold_12.266	yellow	796.387	FLI1	Friend leukemia integration 1 transcription factor
evm.TU.scaffold_23.123	yellow	796.118	Mut	Methylmalonyl-CoA mutase, mitochondrial
evm.TU.scaffold_250.34	yellow	795.768	PCYT2	Ethanolamine-phosphate cytidylyltransferase
evm.TU.scaffold_368.2	yellow	795.173	GPHB5	Glycoprotein hormone beta-5
evm.TU.scaffold_12.28	yellow	794.96	Nox4	NADPH oxidase 4
evm.TU.scaffold_77.14	yellow	794.409	-	-
evm.TU.scaffold_150.28	yellow	794.026	Atp5a1	ATP synthase subunit alpha, mitochondrial
evm.TU.scaffold_295.7	yellow	793.891	SMTN	Smoothelin
evm.TU.scaffold_132.28	yellow	793.598	Pclo	Protein piccolo
evm.TU.scaffold_208.2	yellow	793.548	MAP4K4	Mitogen-activated protein kinase kinase kinase kinase 4
evm.TU.scaffold_81.76	yellow	793.401	Eltd1	EGF, latrophilin seven transmembrane domain-containing protein 1
evm.TU.scaffold_232.7	yellow	793.045	FLNC	Filamin-C
evm.TU.scaffold_379.21	yellow	791.814	UQCRFS1	Cytochrome b-c1 complex subunit Rieske, mitochondrial
evm.TU.scaffold_437.2	yellow	791.658	ANO5	Anoctamin-5
evm.TU.scaffold_429.12	yellow	790.592	CCM2L	Cerebral cavernous malformations 2 protein-like
evm.TU.scaffold_433.14	yellow	790.08	PPFIBP1	Liprin-beta-1
evm.TU.scaffold_60.52	yellow	789.947	USP28	Ubiquitin carboxyl-terminal hydrolase 28
evm.TU.scaffold_311.4	yellow	789.738	-	-
evm.TU.scaffold_354.10	yellow	789.408	Mccc2	Methylcrotonoyl-CoA carboxylase beta chain, mitochondrial
evm.TU.scaffold_182.17	yellow	788.837	Ttn	Titin
evm.TU.scaffold_66.18	yellow	788.56	Alpk3	Alpha-protein kinase 3
evm.TU.scaffold_249.20	yellow	788.469	Coro6	Coronin-6
evm.TU.scaffold_272.19	yellow	786.724	GAB1	GRB2-associated-binding protein 1
evm.TU.scaffold_25.60	yellow	786.155	COBL	Protein cordon-bleu
evm.TU.scaffold_242.38	yellow	785.466	RHEB	GTP-binding protein Rheb
evm.TU.scaffold_405.17	yellow	785.434	Dact1	Dapper homolog 1
evm.TU.scaffold_34.166	yellow	785.344	LDLRAD4	Low-density lipoprotein receptor class A domain-containing protein 4
evm.TU.scaffold_2.232	yellow	784.54	GPI	Glucose-6-phosphate isomerase
evm.TU.scaffold_71.70	yellow	784.526	BMP5	Bone morphogenetic protein 5
evm.TU.scaffold_19.149	yellow	784.454	Plxnd1	Plexin-D1
asmbl_53560|g.80628	yellow	784.444	-	-
evm.TU.scaffold_127.11	yellow	784.354	PKIA	cAMP-dependent protein kinase inhibitor alpha
evm.TU.scaffold_20.175	yellow	784.131	TIE1	Tyrosine-protein kinase receptor Tie-1
evm.TU.scaffold_285.4	yellow	783.665	CHCHD3	Coiled-coil-helix-coiled-coil-helix domain-containing protein 3, mitochondrial
evm.TU.scaffold_14.73	yellow	783.47	nsun3	Putative methyltransferase NSUN3
evm.TU.scaffold_65.113	yellow	783.016	AMER2	APC membrane recruitment protein 2
asmbl_6478|g.9883	yellow	782.98	FOPNL	LisH domain-containing protein FOPNL
evm.TU.scaffold_227.17	yellow	782.298	CAV3	Caveolin-3
evm.TU.scaffold_18.143	yellow	781.903	Kazn	Kazrin
evm.TU.scaffold_73.95	yellow	781.786	-	-
evm.TU.scaffold_399.7	yellow	781.113	-	-
evm.TU.scaffold_143.66	yellow	781.041	Art3	Ecto-ADP-ribosyltransferase 3
evm.TU.scaffold_65.90	yellow	780.982	Slc25a5	ADP/ATP translocase 2
evm.TU.scaffold_185.14	yellow	780.785	TXLNB	Beta-taxilin
evm.TU.scaffold_352.10	yellow	780.442	Trim63	E3 ubiquitin-protein ligase TRIM63
evm.TU.scaffold_38.20	yellow	780.087	sdha	Succinate dehydrogenase [ubiquinone] flavoprotein subunit, mitochondrial
evm.TU.scaffold_366.14	yellow	780.058	FAM134B	Protein FAM134B
evm.TU.scaffold_332.14	yellow	779.937	PFKP	6-phosphofructokinase type C
evm.TU.scaffold_172.30	yellow	779.075	PPP1R3A	Protein phosphatase 1 regulatory subunit 3A
evm.TU.scaffold_360.7	yellow	778.848	Chka	Choline kinase alpha
evm.TU.scaffold_50.16	yellow	778.597	Tmem163	Transmembrane protein 163
evm.TU.scaffold_2.164	yellow	778.335	irx5	Iroquois-class homeodomain protein irx-5
evm.TU.scaffold_23.55	yellow	777.888	Aldh6a1	Methylmalonate-semialdehyde dehydrogenase [acylating], mitochondrial
evm.TU.scaffold_147.41	yellow	777.806	-	S-antigen protein
evm.TU.scaffold_6.46	yellow	777.783	TEX2	Testis-expressed sequence 2 protein
evm.TU.scaffold_351.1	yellow	776.818	Actn2	Alpha-actinin-2
evm.TU.scaffold_4.206	yellow	776.653	ppp2r2b	Serine/threonine-protein phosphatase 2A 55 kDa regulatory subunit B beta isoform
evm.TU.scaffold_326.17	yellow	776.634	TNNI1	Troponin I, slow skeletal muscle
evm.TU.scaffold_4.199	yellow	776.545	nkx-2.5	Homeobox protein Nkx-2.5
evm.TU.scaffold_64.90	yellow	776.026	TRDN	Triadin
evm.TU.scaffold_34.114	yellow	775.644	SPAG1	Sperm-associated antigen 1
evm.TU.scaffold_121.45	yellow	775.534	Daam2	Disheveled-associated activator of morphogenesis 2
asmbl_4546|g.6310	yellow	775.472	-	-
evm.TU.scaffold_231.3	yellow	775.161	Slc5a7	High affinity choline transporter 1
evm.TU.scaffold_253.38	yellow	775.13	Shank3	SH3 and multiple ankyrin repeat domains protein 3
evm.TU.scaffold_116.10	yellow	775.046	NDUFA1-	NADH dehydrogenase [ubiquinone] 1 alpha subcomplex subunit 10, mitochondrial
evm.TU.scaffold_210.30	yellow	773.827	Erc1	ELKS/Rab6-interacting/CAST family member 1
evm.TU.scaffold_104.23	yellow	773.746	unc45b	Protein unc-45 homolog B
evm.TU.scaffold_252.33	yellow	773.184	NLGN4X	Neuroligin-4, X-linked
evm.TU.scaffold_169.48	yellow	773	NDUFA5	NADH dehydrogenase [ubiquinone] 1 alpha subcomplex subunit 5
evm.TU.scaffold_65.107	yellow	772.977	PDHA1	Pyruvate dehydrogenase E1 component subunit alpha, somatic form, mitochondrial
evm.TU.scaffold_59.7	yellow	772.574	-	-
evm.TU.scaffold_89.14	yellow	772.288	ITGB1	Integrin beta-1
evm.TU.scaffold_13.307	yellow	771.829	xpr1	Xenotropic and polytropic retrovirus receptor 1 homolog
evm.TU.scaffold_311.5	yellow	771.818	Ldb3	LIM domain-binding protein 3
evm.TU.scaffold_253.44	yellow	771.404	PTPRB	Receptor-type tyrosine-protein phosphatase beta
evm.TU.scaffold_252.43	yellow	771.107	UNC8-	Protein unc-80 homolog
evm.TU.scaffold_47.134	yellow	770.251	VDAC2	Voltage-dependent anion-selective channel protein 2
evm.TU.scaffold_237.2	yellow	770.214	COX8B	Cytochrome c oxidase subunit 8B, mitochondrial
evm.TU.scaffold_18.72	yellow	770.173	Kif1b	Kinesin-like protein KIF1B
evm.TU.scaffold_8.143	yellow	769.858	FGD5	FYVE, RhoGEF and PH domain-containing protein 5
evm.TU.scaffold_213.29	yellow	769.194	DUSP27	Inactive dual specificity phosphatase 27
evm.TU.scaffold_270.24	yellow	769.163	dusp22b	Dual specificity protein phosphatase 22-B
evm.TU.scaffold_107.44	yellow	768.983	Creld1	Cysteine-rich with EGF-like domain protein 1
evm.TU.scaffold_38.37	yellow	768.492	Trak1	Trafficking kinesin-binding protein 1
evm.TU.scaffold_127.48	yellow	768.48	fitm1	Fat storage-inducing transmembrane protein 1
evm.TU.scaffold_28.107	yellow	768.346	crh	Corticoliberin
evm.TU.scaffold_195.13	yellow	768.186	KLHL34	Kelch-like protein 34
evm.TU.scaffold_153.38	yellow	768.075	AK7	Adenylate kinase 7
evm.TU.scaffold_66.66	yellow	767.814	Dnaja4	DnaJ homolog subfamily A member 4
evm.TU.scaffold_155.72	yellow	767.419	ACE	Angiotensin-converting enzyme (Fragment)
evm.TU.scaffold_229.35	yellow	766.832	-	-
evm.TU.scaffold_67.43	yellow	765.833	NTN1	Netrin-1
evm.TU.scaffold_8.295	yellow	765.577	MYL9	Myosin regulatory light polypeptide 9
evm.TU.scaffold_75.102	yellow	765.274	ESAM	Endothelial cell-selective adhesion molecule
evm.TU.scaffold_14.110	yellow	763.741	adprhl1	[Protein ADP-ribosylarginine] hydrolase-like protein 1
evm.TU.scaffold_44.141	yellow	763.667	Gpc5	Glypican-5
evm.TU.scaffold_260.4	yellow	763.506	Brsk2	Serine/threonine-protein kinase BRSK2
evm.TU.scaffold_402.3	yellow	763.428	TSPAN11	Tetraspanin-11
evm.TU.scaffold_19.22	yellow	762.885	PPP1R12A	Protein phosphatase 1 regulatory subunit 12A
evm.TU.scaffold_267.25	yellow	762.603	DCTN1	Dynactin subunit 1
evm.TU.scaffold_67.17	yellow	762.259	Txn2	Thioredoxin, mitochondrial
evm.TU.scaffold_311.15	yellow	762.254	Mmrn2	Multimerin-2
asmbl_49635|g.73812	yellow	761.838	ITK	Tyrosine-protein kinase ITK/TSK
evm.TU.scaffold_28.60	yellow	761.411	JPH1	Junctophilin-1
evm.TU.scaffold_175.57	yellow	761.156	NDUFS1	NADH-ubiquinone oxidoreductase 75 kDa subunit, mitochondrial
evm.TU.scaffold_6.128	yellow	761.063	C1-orf71	Uncharacterized protein C10orf71
evm.TU.scaffold_1.104	yellow	760.641	Tmem88	Transmembrane protein 88
evm.TU.scaffold_133.69	yellow	760.224	Pdhx	Pyruvate dehydrogenase protein X component, mitochondrial
evm.TU.scaffold_17.86	yellow	760.181	NOVA1	RNA-binding protein Nova-1
evm.TU.scaffold_20.24	yellow	759.785	Pde4d	cAMP-specific 3',5'-cyclic phosphodiesterase 4D
evm.TU.scaffold_204.41	yellow	759.349	ttyh3	Protein tweety homolog 3
evm.TU.scaffold_53.84	yellow	759.157	Tnnt2	Troponin T, cardiac muscle
evm.TU.scaffold_19.13	yellow	758.387	Mitf	Microphthalmia-associated transcription factor
asmbl_19588|g.29654	yellow	757.789	SLC27A2	Very long-chain acyl-CoA synthetase
evm.TU.scaffold_48.195	yellow	756.78	RNF157	RING finger protein 157
evm.TU.scaffold_186.25	yellow	756.398	CITED1	Cbp/p300-interacting transactivator 1
evm.TU.scaffold_38.53	yellow	756.308	bves	Blood vessel epicardial substance
evm.TU.scaffold_70.92	yellow	755.884	bbs5	Bardet-Biedl syndrome 5 protein homolog
evm.TU.scaffold_21.190	yellow	755.427	kdrl	Vascular endothelial growth factor receptor kdr-like
evm.TU.scaffold_129.52	yellow	754.89	Cacna2d2	Voltage-dependent calcium channel subunit alpha-2/delta-2
evm.TU.scaffold_71.76	yellow	754.722	klhl31	Kelch-like protein 31
evm.TU.scaffold_112.77	yellow	754.537	ATP1A1	Sodium/potassium-transporting ATPase subunit alpha-1
evm.TU.scaffold_194.60	yellow	753.767	GJA5	Gap junction alpha-5 protein
asmbl_3931|g.5646	yellow	753.493	FAT4	Protocadherin Fat 4
evm.TU.scaffold_201.2	yellow	753.295	ADAM12	Disintegrin and metalloproteinase domain-containing protein 12
evm.TU.scaffold_58.89	yellow	752.837	Rbm2-	RNA-binding protein 20
evm.TU.scaffold_3.320	yellow	752.59	Slco2a1	Solute carrier organic anion transporter family member 2A1
evm.TU.scaffold_0.110	yellow	752.241	Vsnl1	Visinin-like protein 1
evm.TU.scaffold_44.85	yellow	752.24	Clcn2	Chloride channel protein 2
evm.TU.scaffold_14.72	yellow	751.997	Cdh16	Cadherin-16
evm.TU.scaffold_26.7	yellow	751.949	NDUFB6	NADH dehydrogenase [ubiquinone] 1 beta subcomplex subunit 6
evm.TU.scaffold_183.35	yellow	751.201	SMTNL2	Smoothelin-like protein 2
evm.TU.scaffold_20.33	yellow	751.023	RAB3A	Ras-related protein Rab-3A
evm.TU.scaffold_137.13	yellow	750.088	EGFL7	Epidermal growth factor-like protein 7
asmbl_65923|g.99343	yellow	749.432	-	-
evm.TU.scaffold_24.203	yellow	749.295	DUSP13	Dual specificity protein phosphatase 13
evm.TU.scaffold_83.105	yellow	748.873	gja1	Gap junction alpha-1 protein
evm.TU.scaffold_315.15	yellow	748.73	RASSF8	Ras association domain-containing protein 8
evm.TU.scaffold_158.7	yellow	748.63	NDUFA9	NADH dehydrogenase [ubiquinone] 1 alpha subcomplex subunit 9, mitochondrial
evm.TU.scaffold_15.232	yellow	747.18	sdhaf2	Succinate dehydrogenase assembly factor 2, mitochondrial
evm.TU.scaffold_46.3	yellow	747.12	Slc4a7	Sodium bicarbonate cotransporter 3
evm.TU.scaffold_81.34	yellow	747.067	NDUFB5	NADH dehydrogenase [ubiquinone] 1 beta subcomplex subunit 5, mitochondrial
evm.TU.scaffold_154.46	yellow	747.037	MYH7	Myosin-7
evm.TU.scaffold_194.50	yellow	746.494	CASQ2	Calsequestrin-2
evm.TU.scaffold_323.18	yellow	746.304	KIRREL	Kin of IRRE-like protein 1
evm.TU.scaffold_360.16	yellow	746.011	-	-
evm.TU.scaffold_288.4	yellow	745.92	Chsy1	Chondroitin sulfate synthase 1
asmbl_52236|g.78288	yellow	745.291	Mlycd	Malonyl-CoA decarboxylase, mitochondrial
evm.TU.scaffold_116.19	yellow	744.995	KALRN	Kalirin
evm.TU.scaffold_100.63	yellow	744.716	Inpp5j	Phosphatidylinositol 4,5-bisphosphate 5-phosphatase A
evm.TU.scaffold_36.88	yellow	744.139	Kcnh7	Potassium voltage-gated channel subfamily H member 7
evm.TU.scaffold_110.2	yellow	742.564	Arl4a	ADP-ribosylation factor-like protein 4A
asmbl_37546|g.57131	yellow	742.122	-	-
evm.TU.scaffold_19.9	yellow	742.029	ARL6IP5	PRA1 family protein 3
evm.TU.scaffold_44.167	yellow	740.423	-	-
evm.TU.scaffold_39.159	yellow	740.232	SNTA1	Alpha-1-syntrophin
evm.TU.scaffold_6.81	yellow	739.566	Gspt1	Eukaryotic peptide chain release factor GTP-binding subunit ERF3A
evm.TU.scaffold_226.6	yellow	739.326	Yipf7	Protein YIPF7
evm.TU.scaffold_12.110	yellow	739.172	Scn2b	Sodium channel subunit beta-2
evm.TU.scaffold_116.27	yellow	739.144	PRKAG3	5'-AMP-activated protein kinase subunit gamma-3
evm.TU.scaffold_177.3	yellow	738.313	AKAP6	A-kinase anchor protein 6
evm.TU.scaffold_352.9	yellow	737.603	Cd59	CD59 glycoprotein
evm.TU.scaffold_5.24	yellow	737.296	Aebp1	Adipocyte enhancer-binding protein 1
evm.TU.scaffold_2.57	yellow	737.237	Frmd5	FERM domain-containing protein 5
evm.TU.scaffold_38.21	yellow	736.712	Fxyd3	FXYD domain-containing ion transport regulator 3
evm.TU.scaffold_26.4	yellow	736.534	WBP1	WW domain-binding protein 1
evm.TU.scaffold_11.241	yellow	736.444	Gm14492	Uncharacterized protein C11orf89 homolog
asmbl_16516|g.25421	yellow	736.296	CCDC74B	Coiled-coil domain-containing protein 74B
evm.TU.scaffold_101.9	yellow	736.213	APOO	Apolipoprotein O
evm.TU.scaffold_376.10	yellow	735.849	MYOM2	Myomesin-2
evm.TU.scaffold_420.1	yellow	735.578	UNC13B	Protein unc-13 homolog B
evm.TU.scaffold_213.20	yellow	735.496	-	Ras-related protein O-RAL
evm.TU.scaffold_44.83	yellow	735.189	THPO	Thrombopoietin
evm.TU.scaffold_348.3	yellow	734.191	-	Tubulin beta-5 chain
evm.TU.scaffold_48.140	yellow	734.134	Ank3	Ankyrin-3
evm.TU.scaffold_68.47	yellow	733.699	plekha7	Pleckstrin homology domain-containing family A member 7
evm.TU.scaffold_107.4	yellow	732.331	Minos1	Mitochondrial inner membrane organizing system protein 1
evm.TU.scaffold_32.45	yellow	732.002	Akap12	A-kinase anchor protein 12
evm.TU.scaffold_222.28	yellow	731.478	Lrrc1-	Leucine-rich repeat-containing protein 10
evm.TU.scaffold_71.99	yellow	730.967	Echs1	Enoyl-CoA hydratase, mitochondrial
evm.TU.scaffold_47.102	yellow	730.896	AHR	Aryl hydrocarbon receptor
evm.TU.scaffold_23.61	yellow	730.732	EVL	Ena/VASP-like protein
evm.TU.scaffold_4.296	yellow	730.697	Asb12	Ankyrin repeat and SOCS box protein 12
evm.TU.scaffold_102.44	yellow	730.144	RELL1	RELT-like protein 1
evm.TU.scaffold_10.203	yellow	730.064	IVD	Isovaleryl-CoA dehydrogenase, mitochondrial
evm.TU.scaffold_54.163	yellow	729.935	Kcnj2	Inward rectifier potassium channel 2
evm.TU.scaffold_24.184	yellow	729.905	ZMIZ1	Zinc finger MIZ domain-containing protein 1
evm.TU.scaffold_0.413	yellow	729.712	PDK2	[Pyruvate dehydrogenase [lipoamide]] kinase isozyme 2, mitochondrial
evm.TU.scaffold_24.113	yellow	729.262	Dhx32	Putative pre-mRNA-splicing factor ATP-dependent RNA helicase DHX32
evm.TU.scaffold_278.17	yellow	728.932	Pfn2	Profilin-2
evm.TU.scaffold_43.3	yellow	728.23	-	-
asmbl_60781|g.91956	yellow	727.795	-	-
asmbl_30766|g.47080	yellow	727.373	PGS1	CDP-diacylglycerol--glycerol-3-phosphate 3-phosphatidyltransferase, mitochondrial
evm.TU.scaffold_214.55	yellow	727.242	Ptrf	Polymerase I and transcript release factor
evm.TU.scaffold_7.386	yellow	726.421	scrn2	Secernin-2
evm.TU.scaffold_389.2	yellow	726.285	uqcc	Ubiquinol-cytochrome c reductase complex chaperone CBP3 homolog
evm.TU.scaffold_18.150	yellow	726.213	Kazn	Kazrin
evm.TU.scaffold_162.62	yellow	725.826	Gabarapl2	Gamma-aminobutyric acid receptor-associated protein-like 2
evm.TU.scaffold_10.15	yellow	725.643	adssl1c	Adenylosuccinate synthetase isozyme 1 C
asmbl_33539|g.50090	yellow	725.578	HHIP	Hedgehog-interacting protein
evm.TU.scaffold_0.378	yellow	724.523	Wipf3	WAS/WASL-interacting protein family member 3
evm.TU.scaffold_22.57	yellow	724.417	heg	Protein HEG
evm.TU.scaffold_473.3	yellow	723.847	MYL4	Myosin light chain 4
evm.TU.scaffold_255.11	yellow	723.507	MPDZ	Multiple PDZ domain protein
evm.TU.scaffold_11.202	yellow	723.328	LMOD2	Leiomodin-2
evm.TU.scaffold_41.154	yellow	722.934	-	-
evm.TU.scaffold_160.7	yellow	722.929	MICAL2	Protein-methionine sulfoxide oxidase MICAL2
evm.TU.scaffold_102.94	yellow	721.453	-	-
evm.TU.scaffold_55.55	yellow	720.636	Pgk1	Phosphoglycerate kinase 1
evm.TU.scaffold_22.92	yellow	719.96	DES	Desmin
evm.TU.scaffold_0.412	yellow	719.7	-	-
evm.TU.scaffold_44.143	yellow	719.45	-	-
evm.TU.scaffold_172.46	yellow	719.201	CAMTA1	Calmodulin-binding transcription activator 1
asmbl_2400|g.3134	yellow	718.755	styx-a	Serine/threonine/tyrosine-interacting protein A
evm.TU.scaffold_151.11	yellow	718.743	ARHGEF25	Rho guanine nucleotide exchange factor 25
evm.TU.scaffold_56.102	yellow	718.48	ZNF532	Zinc finger protein 532
evm.TU.scaffold_115.51	yellow	716.483	CPT1A	Carnitine O-palmitoyltransferase 1, liver isoform
evm.TU.scaffold_67.42	yellow	716.318	NTN1	Netrin-1
evm.TU.scaffold_143.20	yellow	716.114	Suclg1	Succinyl-CoA ligase [ADP/GDP-forming] subunit alpha, mitochondrial
evm.TU.scaffold_151.29	yellow	716.095	IDH3G	Isocitrate dehydrogenase [NAD] subunit gamma, mitochondrial
evm.TU.scaffold_83.50	yellow	715.96	amd1	S-adenosylmethionine decarboxylase proenzyme
evm.TU.scaffold_10.168	yellow	715.907	FGFRL1	Fibroblast growth factor receptor-like 1
evm.TU.scaffold_67.66	yellow	715.643	-	UPF0562 protein C7orf55 homolog
asmbl_71993|g.108192	yellow	715.633	HSPG2	Basement membrane-specific heparan sulfate proteoglycan core protein
asmbl_62499|g.93560	yellow	715.153	-	-
evm.TU.scaffold_94.44	yellow	714.887	itga5	Integrin alpha-5
evm.TU.scaffold_16.67	yellow	714.691	LGALS3	Galectin-3
evm.TU.scaffold_2.271	yellow	714.561	COX5A	Cytochrome c oxidase subunit 5A, mitochondrial
evm.TU.scaffold_43.6	yellow	714.518	MYLK4	Myosin light chain kinase family member 4
evm.TU.scaffold_124.35	yellow	714.414	ak1	Adenylate kinase isoenzyme 1
evm.TU.scaffold_109.14	yellow	714.252	CHCHD1-	Coiled-coil-helix-coiled-coil-helix domain-containing protein 10, mitochondrial
evm.TU.scaffold_18.185	yellow	713.493	-	B box-binding protein
evm.TU.scaffold_40.168	yellow	712.413	ADORA1	Adenosine receptor A1
evm.TU.scaffold_1.300	yellow	710.998	acat1	Acetyl-CoA acetyltransferase, mitochondrial
evm.TU.scaffold_289.5	yellow	710.395	Piezo2	Piezo-type mechanosensitive ion channel component 2
evm.TU.scaffold_97.100	yellow	710.324	MLLT1	Protein ENL
evm.TU.scaffold_54.42	yellow	710.284	atp1a3	Sodium/potassium-transporting ATPase subunit alpha-3
evm.TU.scaffold_12.109	yellow	710.253	Scn4b	Sodium channel subunit beta-4
evm.TU.scaffold_8.130	yellow	709.876	Uqcrc1	Cytochrome b-c1 complex subunit 1, mitochondrial
evm.TU.scaffold_30.85	yellow	709.76	nanos1	Nanos homolog 1
evm.TU.scaffold_46.77	yellow	709.606	-	-
evm.TU.scaffold_46.75	yellow	709.434	ANGPT1	Angiopoietin-1
evm.TU.scaffold_122.51	yellow	709.276	-	-
evm.TU.scaffold_43.2	yellow	708.876	-	-
evm.TU.scaffold_410.2	yellow	708.754	NEBL	Nebulette
evm.TU.scaffold_252.1	yellow	708.636	Rcan1	Calcipressin-1
evm.TU.scaffold_15.180	yellow	708.493	MRVI1	Protein MRVI1
evm.TU.scaffold_18.66	yellow	708.071	CLSTN1	Calsyntenin-1
evm.TU.scaffold_292.15	yellow	707.831	Prkcz	Protein kinase C zeta type
evm.TU.scaffold_23.9	yellow	706.901	SLC25A29	Mitochondrial carnitine/acylcarnitine carrier protein CACL
evm.TU.scaffold_164.31	yellow	706.834	KIF26B	Kinesin-like protein KIF26B
evm.TU.scaffold_29.165	yellow	705.747	ATP11A	Probable phospholipid-transporting ATPase IH
evm.TU.scaffold_113.48	yellow	705.614	UQCRC2	Cytochrome b-c1 complex subunit 2, mitochondrial
evm.TU.scaffold_214.11	yellow	705.389	TCAP	Telethonin
evm.TU.scaffold_76.97	yellow	705.18	purb	Transcriptional activator protein Pur-beta
evm.TU.scaffold_36.127	yellow	704.426	Akt1s1	Proline-rich AKT1 substrate 1
evm.TU.scaffold_314.28	yellow	704.163	Eno3	Beta-enolase
evm.TU.scaffold_3.206	yellow	703.797	PALLD	Palladin
evm.TU.scaffold_23.270	yellow	702.481	glrx5	Glutaredoxin-related protein 5, mitochondrial
evm.TU.scaffold_66.74	yellow	702.257	Fbxl22	F-box and leucine-rich protein 22
evm.TU.scaffold_2.105	yellow	702.043	si:dkey-1-5e17.1	UPF0583 protein C15orf59 homolog
evm.TU.scaffold_64.98	yellow	702.002	adck3	Chaperone activity of bc1 complex-like, mitochondrial
evm.TU.scaffold_17.61	yellow	701.866	-	-
evm.TU.scaffold_340.22	yellow	701.411	Asb2	Ankyrin repeat and SOCS box protein 2
evm.TU.scaffold_198.30	yellow	701.115	calcrla	Calcitonin gene-related peptide type 1 receptor
asmbl_18287|g.27909	yellow	700.917	-	-
evm.TU.scaffold_156.44	yellow	700.887	PRKG1	cGMP-dependent protein kinase 1
evm.TU.scaffold_85.2	yellow	700.408	qkia	Protein quaking-A
evm.TU.scaffold_143.55	yellow	700.311	USP53	Inactive ubiquitin carboxyl-terminal hydrolase 53
evm.TU.scaffold_113.25	yellow	700.199	metrnl	Meteorin-like protein
evm.TU.scaffold_21.195	yellow	700.066	SLC25A6	ADP/ATP translocase 3
asmbl_14696|g.21703	yellow	699.924	Got2	Aspartate aminotransferase, mitochondrial
evm.TU.scaffold_82.81	yellow	699.908	-	-
evm.TU.scaffold_154.43	yellow	699.854	fitm1	Fat storage-inducing transmembrane protein 1
evm.TU.scaffold_0.529	yellow	699.824	Crtap	Cartilage-associated protein
evm.TU.scaffold_37.75	yellow	699.343	CLIC4	Chloride intracellular channel protein 4
evm.TU.scaffold_21.123	yellow	698.941	SRPX2	Sushi repeat-containing protein SRPX2
evm.TU.scaffold_538.1	yellow	698.349	Aldoa	Fructose-bisphosphate aldolase A
evm.TU.scaffold_57.19	yellow	698.226	Slc12a7	Solute carrier family 12 member 7
evm.TU.scaffold_3.369	yellow	697.551	LRRC8D	Leucine-rich repeat-containing protein 8D
evm.TU.scaffold_31.70	yellow	697.532	RTKN	Rhotekin
asmbl_50151|g.74715	yellow	696.584	Espl1	Separin
evm.TU.scaffold_19.184	yellow	696.368	SLC6A6	Sodium- and chloride-dependent taurine transporter
evm.TU.scaffold_69.1	yellow	696.145	Poldip2	Polymerase delta-interacting protein 2
evm.TU.scaffold_225.9	yellow	695.918	ATP5C1	ATP synthase subunit gamma, mitochondrial
evm.TU.scaffold_41.13	yellow	695.219	VSTM4	V-set and transmembrane domain-containing protein 4
evm.TU.scaffold_7.319	yellow	695.02	Canx	Calnexin
evm.TU.scaffold_10.294	yellow	693.896	atpif1b	ATPase inhibitor B, mitochondrial
evm.TU.scaffold_78.108	yellow	693.101	tmem38a	Trimeric intracellular cation channel type A
evm.TU.scaffold_158.75	yellow	692.917	UQCRFS1	Cytochrome b-c1 complex subunit Rieske, mitochondrial
evm.TU.scaffold_137.44	yellow	692.619	Ttll11	Tubulin polyglutamylase TTLL11
evm.TU.scaffold_113.27	yellow	692.378	Cbx4	E3 SUMO-protein ligase CBX4
evm.TU.scaffold_69.25	yellow	692.372	HSPB7	Heat shock protein beta-7
evm.TU.scaffold_54.74	yellow	692.298	tpi1b	Triosephosphate isomerase B
evm.TU.scaffold_6.16	yellow	692.278	UQCRC2	Cytochrome b-c1 complex subunit 2, mitochondrial
evm.TU.scaffold_6.212	yellow	691.906	cdr2l	Cerebellar degeneration-related protein 2-like
evm.TU.scaffold_125.15	yellow	691.905	-	-
evm.TU.scaffold_7.102	yellow	691.898	fgf8b	Fibroblast growth factor 8b
evm.TU.scaffold_296.32	yellow	691.818	-	-
evm.TU.scaffold_91.96	yellow	691.651	EMP2	Epithelial membrane protein 2
evm.TU.scaffold_247.1	yellow	691.604	nppb	Brain natriuretic peptide
evm.TU.scaffold_17.140	yellow	691.569	GBE1	1,4-alpha-glucan-branching enzyme
evm.TU.scaffold_21.145	yellow	691.178	Fhl1	Four and a half LIM domains protein 1
evm.TU.scaffold_423.5	yellow	691.134	FAM65A	Protein FAM65A
evm.TU.scaffold_0.639	yellow	690.509	mylipa	E3 ubiquitin-protein ligase MYLIP-A
evm.TU.scaffold_34.47	yellow	690.468	KLHL32	Kelch-like protein 32
evm.TU.scaffold_24.56	yellow	690.201	HRC	Sarcoplasmic reticulum histidine-rich calcium-binding protein
evm.TU.scaffold_355.18	yellow	689.848	-	-
evm.TU.scaffold_39.48	yellow	689.79	Ece1	Endothelin-converting enzyme 1
evm.TU.scaffold_31.161	yellow	689.754	TTC28	Tetratricopeptide repeat protein 28
evm.TU.scaffold_32.70	yellow	689.588	Sod2	Superoxide dismutase [Mn], mitochondrial
evm.TU.scaffold_2.154	yellow	689.335	Irx6	Iroquois-class homeodomain protein IRX-6
evm.TU.scaffold_25.147	yellow	688.984	PTP4A3	Protein tyrosine phosphatase type IVA 3
evm.TU.scaffold_91.11	yellow	688.056	GYS1	Glycogen [starch] synthase, muscle
evm.TU.scaffold_222.46	yellow	688.05	UQCRFS1	Cytochrome b-c1 complex subunit Rieske, mitochondrial
evm.TU.scaffold_4.55	yellow	687.942	ATP5O	ATP synthase subunit O, mitochondrial
evm.TU.scaffold_0.201	yellow	687.5	Grb1-	Growth factor receptor-bound protein 10
evm.TU.scaffold_2.173	yellow	687.439	irx3	Iroquois-class homeodomain protein irx-3
evm.TU.scaffold_38.38	yellow	686.94	TRAK1	Trafficking kinesin-binding protein 1
evm.TU.scaffold_8.289	yellow	686.805	CHCHD3	Coiled-coil-helix-coiled-coil-helix domain-containing protein 3, mitochondrial
evm.TU.scaffold_143.47	yellow	685.529	PROB1	Proline-rich basic protein 1
evm.TU.scaffold_81.5	yellow	685.476	Fbn2	Fibrillin-2
asmbl_43897|g.66450	yellow	685.018	CEP192	Centrosomal protein of 192 kDa
evm.TU.scaffold_18.244	yellow	684.766	-	-
evm.TU.scaffold_9.249	yellow	684.573	HSPB7	Heat shock protein beta-7
evm.TU.scaffold_56.82	yellow	684.57	SCARB2	Lysosome membrane protein 2
evm.TU.scaffold_82.80	yellow	684.319	htr1a-B	5-hydroxytryptamine receptor 1A-beta
evm.TU.scaffold_66.25	yellow	684.285	TSPAN3	Tetraspanin-3
evm.TU.scaffold_74.70	yellow	684.241	CDH5	Cadherin-5
evm.TU.scaffold_67.112	yellow	684.049	PDAP1	28 kDa heat- and acid-stable phosphoprotein
evm.TU.scaffold_77.10	yellow	683.637	fgf17	Fibroblast growth factor 17
evm.TU.scaffold_139.35	yellow	680.738	Prickle1	Prickle-like protein 1
evm.TU.scaffold_223.35	yellow	680.538	PPAP2C	Lipid phosphate phosphohydrolase 2
evm.TU.scaffold_24.130	yellow	679.544	-	-
evm.TU.scaffold_42.126	yellow	679.196	ptdss1	Phosphatidylserine synthase 1
evm.TU.scaffold_8.292	yellow	679.181	tpra1	Transmembrane protein adipocyte-associated 1 homolog
evm.TU.scaffold_82.132	yellow	678.824	shroom3	Protein Shroom3
evm.TU.scaffold_37.31	yellow	678.665	pxdn	Peroxidasin
asmbl_2079|g.3344	yellow	678.611	-	-
evm.TU.scaffold_18.134	yellow	678.526	FOXJ3	Forkhead box protein J3
evm.TU.scaffold_161.23	yellow	678.148	tmem1-6b	Transmembrane protein 106B
evm.TU.scaffold_53.66	yellow	678.132	SLC25A22	Mitochondrial glutamate carrier 1
asmbl_34582|g.52085	yellow	677.9	TPD52L2	Tumor protein D54
evm.TU.scaffold_61.5	yellow	677.457	SHE	SH2 domain-containing adapter protein E
evm.TU.scaffold_155.4	yellow	677.265	RAB11FIP3	Rab11 family-interacting protein 3
evm.TU.scaffold_17.229	yellow	677.207	-	-
evm.TU.scaffold_143.54	yellow	677.11	MYOZ2	Myozenin-2
evm.TU.scaffold_20.71	yellow	676.13	MCC	Colorectal mutant cancer protein
evm.TU.scaffold_233.22	yellow	676.077	Flnc	Filamin-C
evm.TU.scaffold_49.70	yellow	676.06	klhl4-	Kelch-like protein 40
evm.TU.scaffold_116.64	yellow	675.216	coq1-b	Coenzyme Q-binding protein COQ10 homolog B, mitochondrial
evm.TU.scaffold_235.19	yellow	675.05	FAM196B	Protein FAM196B
evm.TU.scaffold_154.44	yellow	674.484	MYH7	Myosin-7
evm.TU.scaffold_134.46	yellow	674.057	fam1-2a	Protein FAM102A
evm.TU.scaffold_219.12	yellow	673.752	Col4a1	Collagen alpha-1(IV) chain
evm.TU.scaffold_31.174	yellow	673.691	BNIP3L	BCL2/adenovirus E1B 19 kDa protein-interacting protein 3-like
evm.TU.scaffold_169.50	yellow	673.478	GPR22	Probable G-protein coupled receptor 22
evm.TU.scaffold_9.58	yellow	673.362	ASB14	Ankyrin repeat and SOCS box protein 14
evm.TU.scaffold_11.168	yellow	673.358	PIM3	Serine/threonine-protein kinase pim-3
evm.TU.scaffold_10.66	yellow	673.356	Ltbp2	Latent-transforming growth factor beta-binding protein 2
evm.TU.scaffold_28.62	yellow	673.137	stau2	Double-stranded RNA-binding protein Staufen homolog 2
evm.TU.scaffold_243.29	yellow	672.873	NDUFB2	NADH dehydrogenase [ubiquinone] 1 beta subcomplex subunit 2, mitochondrial
evm.TU.scaffold_29.180	yellow	672.803	Creg2	Protein CREG2
evm.TU.scaffold_74.69	yellow	672.631	-	-
evm.TU.scaffold_54.111	yellow	672.607	RASIP1	Ras-interacting protein 1
evm.TU.scaffold_235.14	yellow	672.489	PCDHGC5	Protocadherin gamma-C5
evm.TU.scaffold_102.77	yellow	672.335	SLC2A4	Solute carrier family 2, facilitated glucose transporter member 4
evm.TU.scaffold_108.51	yellow	672.016	LYPLA1	Acyl-protein thioesterase 1
evm.TU.scaffold_74.6	yellow	671.511	cyc	Cytochrome c
evm.TU.scaffold_219.13	yellow	670.79	COL4A2	Collagen alpha-2(IV) chain
evm.TU.scaffold_153.59	yellow	670.714	HADHB	Trifunctional enzyme subunit beta, mitochondrial
evm.TU.scaffold_312.14	yellow	670.249	Prkag2	5'-AMP-activated protein kinase subunit gamma-2
evm.TU.scaffold_16.148	yellow	670.162	BCR	Breakpoint cluster region protein
evm.TU.scaffold_188.10	yellow	670.134	CYC1	Cytochrome c1, heme protein, mitochondrial
evm.TU.scaffold_354.11	yellow	669.884	Tle4	Transducin-like enhancer protein 4
evm.TU.scaffold_29.81	yellow	669.863	Fgf14	Fibroblast growth factor 14
evm.TU.scaffold_104.17	yellow	668.934	F2RL2	Proteinase-activated receptor 3
evm.TU.scaffold_20.78	yellow	668.76	ADAMTS1-	A disintegrin and metalloproteinase with thrombospondin motifs 10
evm.TU.scaffold_68.14	yellow	666.738	MPI	Mannose-6-phosphate isomerase
asmbl_48209|g.72761	yellow	666.362	tmem71	Transmembrane protein 71
evm.TU.scaffold_79.46	yellow	666.309	-	-
evm.TU.scaffold_122.57	yellow	666.228	SYNM	Synemin
evm.TU.scaffold_36.153	yellow	665.756	SSTR5	Somatostatin receptor type 5
evm.TU.scaffold_34.25	yellow	664.411	FAM46A	Protein FAM46A
evm.TU.scaffold_98.73	yellow	664.069	CAND1	Cullin-associated NEDD8-dissociated protein 1
evm.TU.scaffold_47.100	yellow	663.887	Hnrnpd	Heterogeneous nuclear ribonucleoprotein D0
evm.TU.scaffold_315.27	yellow	663.805	LMOD1	Leiomodin-1
evm.TU.scaffold_7.3	yellow	663.78	DNAJB1	DnaJ homolog subfamily B member 1
evm.TU.scaffold_5.288	yellow	663.75	ATP2A2	Sarcoplasmic/endoplasmic reticulum calcium ATPase 2
evm.TU.scaffold_24.160	yellow	663.413	NDUFB8	NADH dehydrogenase [ubiquinone] 1 beta subcomplex subunit 8, mitochondrial
evm.TU.scaffold_48.139	yellow	662.931	ANK3	Ankyrin-3
evm.TU.scaffold_276.1	yellow	662.767	Synpo2l	Synaptopodin 2-like protein
evm.TU.scaffold_24.111	yellow	662.627	Adam19	Disintegrin and metalloproteinase domain-containing protein 19
evm.TU.scaffold_61.17	yellow	661.843	Ndufv1	NADH dehydrogenase [ubiquinone] flavoprotein 1, mitochondrial
evm.TU.scaffold_17.231	yellow	661.625	Aplp2	Amyloid-like protein 2
evm.TU.scaffold_114.23	yellow	661.556	Hadha	Trifunctional enzyme subunit alpha, mitochondrial
evm.TU.scaffold_71.6	yellow	661.197	LHCGR	Lutropin-choriogonadotropic hormone receptor
evm.TU.scaffold_57.7	yellow	661.032	Svil	Supervillin
evm.TU.scaffold_31.178	yellow	660.749	Igsf9	Protein turtle homolog A
evm.TU.scaffold_334.16	yellow	660.028	Arap3	Arf-GAP with Rho-GAP domain, ANK repeat and PH domain-containing protein 3
evm.TU.scaffold_210.15	yellow	659.302	Cacna1c	Voltage-dependent L-type calcium channel subunit alpha-1C
evm.TU.scaffold_313.3	yellow	659.032	NDUFB9	NADH dehydrogenase [ubiquinone] 1 beta subcomplex subunit 9
evm.TU.scaffold_0.256	yellow	657.164	gja4	Gap junction alpha-4 protein
evm.TU.scaffold_15.28	yellow	657.117	Ppp1r3e	Protein phosphatase 1 regulatory subunit 3E
evm.TU.scaffold_287.27	yellow	657.001	44813	Septin-9
evm.TU.scaffold_247.36	yellow	656.384	TNNC1	Troponin C, slow skeletal and cardiac muscles
evm.TU.scaffold_64.37	yellow	656.262	-	Uncharacterized protein LINC00116 homolog
evm.TU.scaffold_12.15	yellow	655.896	Fzd4	Frizzled-4
evm.TU.scaffold_168.1	yellow	655.602	Tmem88	Transmembrane protein 88
evm.TU.scaffold_65.44	yellow	655.597	C2CD2L	C2 domain-containing protein 2-like
evm.TU.scaffold_184.1	yellow	655.047	PMPCB	Mitochondrial-processing peptidase subunit beta
evm.TU.scaffold_214.23	yellow	654.965	Leprel4	Synaptonemal complex protein SC65
asmbl_63633|g.95306	yellow	654.958	-	-
evm.TU.scaffold_39.69	yellow	654.829	SLC16A1	Monocarboxylate transporter 1
evm.TU.scaffold_143.64	yellow	654.759	ACSL1	Long-chain-fatty-acid--CoA ligase 1
evm.TU.scaffold_45.15	yellow	654.51	GPR123	Probable G-protein coupled receptor 123
evm.TU.scaffold_434.8	yellow	652.702	NDUFA12	NADH dehydrogenase [ubiquinone] 1 alpha subcomplex subunit 12
evm.TU.scaffold_1.458	yellow	652.139	hist2h2l	Histone H2B 3
evm.TU.scaffold_6.230	yellow	651.849	dhrs7ca	Dehydrogenase/reductase SDR family member 7C-A
evm.TU.scaffold_30.14	yellow	651.848	-	-
evm.TU.scaffold_20.66	yellow	651.541	ANO8	Anoctamin-8
evm.TU.scaffold_93.12	yellow	651.15	Acaa2	3-ketoacyl-CoA thiolase, mitochondrial
evm.TU.scaffold_136.66	yellow	651.046	-	-
evm.TU.scaffold_17.113	yellow	651.029	Trim3	Tripartite motif-containing protein 3
evm.TU.scaffold_98.38	yellow	650.787	STAB1	Stabilin-1
evm.TU.scaffold_436.1	yellow	650.511	dok7	Protein Dok-7
evm.TU.scaffold_373.1	yellow	650.318	RDH8	Retinol dehydrogenase 8
evm.TU.scaffold_298.31	yellow	649.352	ndrg2	Protein NDRG2
asmbl_38958|g.58390	yellow	649.028	-	-
evm.TU.scaffold_239.9	yellow	648.95	Sccpdh	Saccharopine dehydrogenase-like oxidoreductase
evm.TU.scaffold_175.7	yellow	648.718	CD2--	OX-2 membrane glycoprotein
evm.TU.scaffold_5.63	yellow	648.346	Angptl2	Angiopoietin-related protein 2
evm.TU.scaffold_158.57	yellow	648.285	TSPAN33	Tetraspanin-33
evm.TU.scaffold_113.28	yellow	647.942	TBC1D16	TBC1 domain family member 16
evm.TU.scaffold_22.43	yellow	647.832	VGLL3	Transcription cofactor vestigial-like protein 3
evm.TU.scaffold_112.74	yellow	647.624	OBSL1	Obscurin-like protein 1
evm.TU.scaffold_136.55	yellow	647.62	HIPK3	Homeodomain-interacting protein kinase 3
evm.TU.scaffold_27.132	yellow	647.322	SRF	Serum response factor
evm.TU.scaffold_160.53	yellow	647.188	Zcchc2	Zinc finger CCHC domain-containing protein 2
evm.TU.scaffold_28.190	yellow	646.995	GYG1	Glycogenin-1
evm.TU.scaffold_25.59	yellow	646.384	-	-
evm.TU.scaffold_59.8	yellow	646.278	LRRFIP2	Leucine-rich repeat flightless-interacting protein 2
evm.TU.scaffold_37.79	yellow	646.272	KRTCAP3	Keratinocyte-associated protein 3
evm.TU.scaffold_118.16	yellow	646.136	ADPRH	[Protein ADP-ribosylarginine] hydrolase
evm.TU.scaffold_8.253	yellow	645.331	MSI1	RNA-binding protein Musashi homolog 1
evm.TU.scaffold_0.592	yellow	645.314	lrrc14b	Leucine-rich repeat-containing protein 14B
evm.TU.scaffold_134.86	yellow	645.267	SEC24C	Protein transport protein Sec24C
evm.TU.scaffold_8.139	yellow	645.039	mustn1	Musculoskeletal embryonic nuclear protein 1
evm.TU.scaffold_67.97	yellow	644.975	ACO2	Aconitate hydratase, mitochondrial
evm.TU.scaffold_32.89	yellow	644.626	NDUFB1	NADH dehydrogenase [ubiquinone] 1 beta subcomplex subunit 1
evm.TU.scaffold_5.76	yellow	644.591	fzd1--a	Frizzled-10-A
evm.TU.scaffold_73.17	yellow	644.39	RELT	Tumor necrosis factor receptor superfamily member 19L
evm.TU.scaffold_284.9	yellow	644.16	PDE4DIP	Myomegalin
evm.TU.scaffold_65.15	yellow	644.126	SLC25A15	Mitochondrial ornithine transporter 1
evm.TU.scaffold_465.8	yellow	642.639	NDUFS3	NADH dehydrogenase [ubiquinone] iron-sulfur protein 3, mitochondrial
evm.TU.scaffold_0.552	yellow	642.246	RUNX1T1	Protein CBFA2T1
evm.TU.scaffold_399.4	yellow	641.986	SLC6A4	Sodium-dependent serotonin transporter
evm.TU.scaffold_42.124	yellow	641.382	KIF13A	Kinesin-like protein KIF13A
evm.TU.scaffold_37.155	yellow	641.309	-	Uncharacterized protein C15orf52 homolog
evm.TU.scaffold_44.42	yellow	640.719	cdh2	Cadherin-2
evm.TU.scaffold_194.61	yellow	640.298	-	-
evm.TU.scaffold_55.54	yellow	639.971	PGRMC1	Membrane-associated progesterone receptor component 1
evm.TU.scaffold_35.28	yellow	639.76	Camsap2	Calmodulin-regulated spectrin-associated protein 2
evm.TU.scaffold_302.30	yellow	639.289	PICALM	Phosphatidylinositol-binding clathrin assembly protein
evm.TU.scaffold_129.45	yellow	639.117	HYAL2	Hyaluronidase-2
evm.TU.scaffold_478.6	yellow	638.785	Pgm2l1	Glucose 1,6-bisphosphate synthase
evm.TU.scaffold_152.35	yellow	637.466	ANKRD6	Ankyrin repeat domain-containing protein 6
evm.TU.scaffold_241.33	yellow	637.394	zgc:56556	UPF0489 protein C5orf22 homolog
evm.TU.scaffold_21.55	yellow	637.026	Enox1	Ecto-NOX disulfide-thiol exchanger 1
evm.TU.scaffold_74.13	yellow	636.898	CRLS1	Cardiolipin synthase
evm.TU.scaffold_420.5	yellow	636.63	Rusc2	Iporin
evm.TU.scaffold_268.9	yellow	636.478	samm5-b	Sorting and assembly machinery component 50 homolog B
evm.TU.scaffold_4.165	yellow	636.302	GPX3	Glutathione peroxidase 3
evm.TU.scaffold_104.31	yellow	636.231	CMYA5	Cardiomyopathy-associated protein 5
evm.TU.scaffold_380.3	yellow	635.568	NPDC1	Neural proliferation differentiation and control protein 1
asmbl_2430|g.3097	yellow	634.86	RPP25	Ribonuclease P protein subunit p25
evm.TU.scaffold_21.117	yellow	634.77	-	-
evm.TU.scaffold_207.7	yellow	634.269	b3gnt5a	Lactosylceramide 1,3-N-acetyl-beta-D-glucosaminyltransferase A
evm.TU.scaffold_29.102	yellow	633.895	DACH1	Dachshund homolog 1
evm.TU.scaffold_14.34	yellow	633.882	MCEE	Methylmalonyl-CoA epimerase, mitochondrial
evm.TU.scaffold_51.60	yellow	633.177	Synpo2	Synaptopodin-2
evm.TU.scaffold_273.19	yellow	633.047	SPEG	Striated muscle preferentially expressed protein kinase
evm.TU.scaffold_101.80	yellow	632.994	fam73a	Protein FAM73A
evm.TU.scaffold_76.101	yellow	632.702	CNNM4	Metal transporter CNNM4
evm.TU.scaffold_22.100	yellow	632.053	MXRA5	Matrix-reTUing-associated protein 5
evm.TU.scaffold_47.77	yellow	630.715	f2r	Proteinase-activated receptor 1
evm.TU.scaffold_171.77	yellow	630.458	SH3GLB2	Endophilin-B2
evm.TU.scaffold_17.159	yellow	630.379	Rab3-	Ras-related protein Rab-30
evm.TU.scaffold_8.55	yellow	630.348	Srpk1	SRSF protein kinase 1
evm.TU.scaffold_218.10	yellow	629.803	NDP	Norrin
evm.TU.scaffold_16.81	yellow	629.505	fam136a	Protein FAM136A
evm.TU.scaffold_7.156	yellow	629.351	Notum	Protein notum homolog
evm.TU.scaffold_19.57	yellow	629.235	Spryd4	SPRY domain-containing protein 4
evm.TU.scaffold_43.36	yellow	628.945	DTNA	Dystrobrevin alpha
evm.TU.scaffold_185.6	yellow	628.922	Tiam2	T-lymphoma invasion and metastasis-inducing protein 2
evm.TU.scaffold_5.372	yellow	628.838	Traf2	TNF receptor-associated factor 2
evm.TU.scaffold_18.205	yellow	628.805	ATP5E	ATP synthase subunit epsilon, mitochondrial
evm.TU.scaffold_10.216	yellow	628.591	ASAP2	Arf-GAP with SH3 domain, ANK repeat and PH domain-containing protein 2
evm.TU.scaffold_0.591	yellow	628.426	UQCRB	Cytochrome b-c1 complex subunit 7
evm.TU.scaffold_17.158	yellow	628.17	Ndufc2	NADH dehydrogenase [ubiquinone] 1 subunit C2
evm.TU.scaffold_56.41	yellow	627.812	notch1a	Neurogenic locus notch homolog protein 1
evm.TU.scaffold_68.19	yellow	627.811	PPIP5K1	Inositol hexakisphosphate and diphosphoinositol-pentakisphosphate kinase 1
evm.TU.scaffold_45.18	yellow	627.803	GPR125	Probable G-protein coupled receptor 125
evm.TU.scaffold_30.109	yellow	626.944	LDB2	LIM domain-binding protein 2
evm.TU.scaffold_163.1	yellow	626.922	RYR2	Ryanodine receptor 2
evm.TU.scaffold_322.6	yellow	626.202	Stk38l	Serine/threonine-protein kinase 38-like
evm.TU.scaffold_68.17	yellow	626.065	Ppip5k1	Inositol hexakisphosphate and diphosphoinositol-pentakisphosphate kinase 1
evm.TU.scaffold_178.55	yellow	624.774	timm8a	Mitochondrial import inner membrane translocase subunit Tim8 A
evm.TU.scaffold_41.16	yellow	624.248	mapk8a	Mitogen-activated protein kinase 8A
evm.TU.scaffold_39.137	yellow	624.09	ANKS1A	Ankyrin repeat and SAM domain-containing protein 1A
evm.TU.scaffold_116.102	yellow	623.99	Dnajc15	DnaJ homolog subfamily C member 15
evm.TU.scaffold_24.40	yellow	623.708	Kcna3	Potassium voltage-gated channel subfamily A member 3
evm.TU.scaffold_79.45	yellow	623.629	-	-
evm.TU.scaffold_33.18	yellow	623	P2RY1	P2Y purinoceptor 1
evm.TU.scaffold_104.65	yellow	622.618	IQCD	IQ domain-containing protein D
evm.TU.scaffold_6.118	yellow	621.931	Antxr1	Anthrax toxin receptor 1
evm.TU.scaffold_95.55	yellow	621.716	ldha	L-lactate dehydrogenase A chain
evm.TU.scaffold_368.1	yellow	621.092	SYNE2	Nesprin-2
evm.TU.scaffold_17.188	yellow	621.06	Fbxo4-	F-box only protein 40
evm.TU.scaffold_113.3	yellow	620.617	Rai1	Retinoic acid-induced protein 1
evm.TU.scaffold_8.76	yellow	620.343	MYH7	Myosin-7
evm.TU.scaffold_393.7	yellow	620.235	CORIN	Atrial natriuretic peptide-converting enzyme
evm.TU.scaffold_389.12	yellow	620.098	MAP1LC3A	Microtubule-associated proteins 1A/1B light chain 3A
evm.TU.scaffold_24.208	yellow	620.045	Vcl	Vinculin
evm.TU.scaffold_1.120	yellow	619.484	PRDX5	Peroxiredoxin-5, mitochondrial
evm.TU.scaffold_239.4	yellow	619.191	Cdc42bpa	Serine/threonine-protein kinase MRCK alpha
evm.TU.scaffold_206.33	yellow	618.153	APBB2	Amyloid beta A4 precursor protein-binding family B member 2
evm.TU.scaffold_260.2	yellow	618.028	Dusp3	Dual specificity protein phosphatase 3
evm.TU.scaffold_25.160	yellow	617.986	limd1	LIM domain-containing protein 1
evm.TU.scaffold_25.94	yellow	617.97	-	-
evm.TU.scaffold_23.219	yellow	617.571	FAM177A1	Protein FAM177A1
evm.TU.scaffold_27.86	yellow	617.367	NID1	Nidogen-1
evm.TU.scaffold_64.50	yellow	617.35	Esrrg	Estrogen-related receptor gamma
evm.TU.scaffold_180.50	yellow	616.862	NMRK2	Nicotinamide riboside kinase 2
evm.TU.scaffold_394.15	yellow	616.758	creb3l2	Cyclic AMP-responsive element-binding protein 3-like protein 2
evm.TU.scaffold_366.3	yellow	616.673	DIP2C	Disco-interacting protein 2 homolog C
evm.TU.scaffold_6.269	yellow	616.205	foxk2	Forkhead box protein K2
evm.TU.scaffold_433.13	yellow	615.67	CYB5R3	NADH-cytochrome b5 reductase 3
evm.TU.scaffold_84.3	yellow	614.801	Cdk18	Cyclin-dependent kinase 18
evm.TU.scaffold_150.11	yellow	613.773	Scamp1	Secretory carrier-associated membrane protein 1
evm.TU.scaffold_178.43	yellow	613.75	-	-
evm.TU.scaffold_5.22	yellow	613.701	star	Steroidogenic acute regulatory protein, mitochondrial
evm.TU.scaffold_11.127	yellow	613.662	CTTNBP2	Cortactin-binding protein 2
evm.TU.scaffold_6.15	yellow	613.589	-	Uncharacterized protein C16orf52 homolog B
evm.TU.scaffold_216.17	yellow	613.206	Myh1-	Myosin-10
evm.TU.scaffold_24.37	yellow	612.515	plekha7	Pleckstrin homology domain-containing family A member 7
evm.TU.scaffold_12.215	yellow	612.337	GRAMD1B	GRAM domain-containing protein 1B
evm.TU.scaffold_182.14	yellow	612.292	Ttn	Titin
evm.TU.scaffold_81.21	yellow	612.037	Leprel1	Prolyl 3-hydroxylase 2
evm.TU.scaffold_290.16	yellow	611.459	KLHL5	Kelch-like protein 5
evm.TU.scaffold_128.18	yellow	611.327	CHERP	Calcium homeostasis endoplasmic reticulum protein
asmbl_48001|g.72097	yellow	611.035	-	-
evm.TU.scaffold_95.28	yellow	610.823	-	-
evm.TU.scaffold_7.89	yellow	610.325	TRAK1	Trafficking kinesin-binding protein 1
evm.TU.scaffold_126.38	yellow	610.15	Jph1	Junctophilin-1
evm.TU.scaffold_15.6	yellow	608.191	PPFIBP2	Liprin-beta-2
evm.TU.scaffold_63.82	yellow	608.184	-	-
evm.TU.scaffold_473.2	yellow	608.127	Rgs3	Regulator of G-protein signaling 3
evm.TU.scaffold_27.98	yellow	608.078	SIPA1L2	Signal-induced proliferation-associated 1-like protein 2
asmbl_40752|g.61668	yellow	608.015	Gfpt1	Glutamine--fructose-6-phosphate aminotransferase [isomerizing] 1
evm.TU.scaffold_46.176	yellow	607.516	NFATC1	Nuclear factor of activated T-cells, cytoplasmic 1
evm.TU.scaffold_260.22	yellow	607.501	TRAF7	E3 ubiquitin-protein ligase TRAF7
evm.TU.scaffold_49.82	yellow	607.336	SCN2A	Sodium channel protein type 2 subunit alpha
evm.TU.scaffold_18.232	yellow	607.044	Sema3g	Semaphorin-3G
evm.TU.scaffold_33.157	yellow	605.877	Scn3b	Sodium channel subunit beta-3
evm.TU.scaffold_28.138	yellow	605.829	shisa2	Protein shisa-2
evm.TU.scaffold_10.290	yellow	605.651	sepn1	Selenoprotein N
evm.TU.scaffold_447.3	yellow	605.477	Scn5a	Sodium channel protein type 5 subunit alpha
evm.TU.scaffold_153.50	yellow	605.472	jag1b	Protein jagged-1b
evm.TU.scaffold_301.27	yellow	604.672	LRRC2	Leucine-rich repeat-containing protein 2
evm.TU.scaffold_273.20	yellow	604.623	OBSCN	Obscurin
evm.TU.scaffold_10.187	yellow	604.081	hif1a	Hypoxia-inducible factor 1-alpha
evm.TU.scaffold_0.573	yellow	603.805	klhl38	Kelch-like protein 38
evm.TU.scaffold_95.33	yellow	603.698	znf423	Zinc finger protein 423
evm.TU.scaffold_232.2	yellow	603.569	Elk3	ETS domain-containing protein Elk-3
evm.TU.scaffold_206.18	yellow	603.561	DLC1	Rho GTPase-activating protein 7
evm.TU.scaffold_64.72	yellow	603.458	RNF146	E3 ubiquitin-protein ligase RNF146
evm.TU.scaffold_95.60	yellow	603.353	ABTB2	Ankyrin repeat and BTB/POZ domain-containing protein 2
evm.TU.scaffold_8.127	yellow	601.992	Ip6k2	Inositol hexakisphosphate kinase 2
evm.TU.scaffold_84.27	yellow	601.816	ACAD9	Acyl-CoA dehydrogenase family member 9, mitochondrial
evm.TU.scaffold_37.80	yellow	601.603	PABPC4	Polyadenylate-binding protein 4
evm.TU.scaffold_265.8	yellow	601.446	fam124a	Protein FAM124A
evm.TU.scaffold_72.88	yellow	601.031	e2f8	Transcription factor E2F8
evm.TU.scaffold_94.62	yellow	601.003	PLXNA2	Plexin-A2
evm.TU.scaffold_289.24	yellow	600.688	Eci2	Enoyl-CoA delta isomerase 2, mitochondrial
evm.TU.scaffold_14.14	yellow	600.607	IGDCC3	Immunoglobulin superfamily DCC subclass member 3
evm.TU.scaffold_101.2	yellow	600.086	SDHC	Succinate dehydrogenase cytochrome b560 subunit, mitochondrial
evm.TU.scaffold_49.19	yellow	600.075	F13A1	Coagulation factor XIII A chain
evm.TU.scaffold_192.14	yellow	599.457	NDE1	Nuclear distribution protein nudE homolog 1
evm.TU.scaffold_277.20	yellow	599.223	Scn4b	Sodium channel subunit beta-4
evm.TU.scaffold_234.42	yellow	598.666	Fxr1	Fragile X mental retardation syndrome-related protein 1
evm.TU.scaffold_90.66	yellow	598.501	sobpa	Sine oculis-binding protein homolog
evm.TU.scaffold_102.53	yellow	598.443	dvl2	Segment polarity protein dishevelled homolog DVL-2
evm.TU.scaffold_8.16	yellow	598.426	foxp1b	Forkhead box protein P1-B
evm.TU.scaffold_18.32	yellow	597.915	eno1	Alpha-enolase
evm.TU.scaffold_0.239	yellow	597.863	-	Glutathione S-transferase A
evm.TU.scaffold_2.50	yellow	597.712	TSPAN3	Tetraspanin-3
evm.TU.scaffold_434.3	yellow	597.452	NTN4	Netrin-4
asmbl_51136|g.76661	yellow	597.146	EPSTI1	Epithelial-stromal interaction protein 1
evm.TU.scaffold_133.36	yellow	596.866	tigara	Probable fructose-2,6-bisphosphatase TIGAR A
evm.TU.scaffold_219.11	yellow	596.4	IRS2	Insulin receptor substrate 2
evm.TU.scaffold_308.6	yellow	596.145	-	-
evm.TU.scaffold_36.102	yellow	595.77	-	Cytochrome c oxidase subunit 6A, mitochondrial
evm.TU.scaffold_128.17	yellow	595.592	MRPL55	39S ribosomal protein L55, mitochondrial
evm.TU.scaffold_98.13	yellow	594.908	Nfs1	Cysteine desulfurase, mitochondrial
evm.TU.scaffold_65.151	yellow	594.904	Dlat	Dihydrolipoyllysine-residue acetyltransferase component of pyruvate dehydrogenase complex, mitochondrial
evm.TU.scaffold_165.19	yellow	593.891	TSHZ3	Teashirt homolog 3
evm.TU.scaffold_167.26	yellow	593.513	lyrm7	Complex III assembly factor LYRM7
evm.TU.scaffold_315.1	yellow	593	PHTF2	Putative homeodomain transcription factor 2
evm.TU.scaffold_182.16	yellow	592.404	TTN	Titin
evm.TU.scaffold_120.76	yellow	591.906	Cntfr	Ciliary neurotrophic factor receptor subunit alpha
evm.TU.scaffold_29.62	yellow	591.329	PPP2R3B	Serine/threonine-protein phosphatase 2A regulatory subunit B'' subunit beta
evm.TU.scaffold_173.19	yellow	590.745	CGNL1	Cingulin-like protein 1
evm.TU.scaffold_16.224	yellow	590.689	PALM2	Paralemmin-2
evm.TU.scaffold_128.40	yellow	590.164	ST3GAL3	CMP-N-acetylneuraminate-beta-1,4-galactoside alpha-2,3-sialyltransferase
evm.TU.scaffold_30.132	yellow	590.054	ETFDH	Electron transfer flavoprotein-ubiquinone oxidoreductase, mitochondrial
evm.TU.scaffold_53.138	yellow	590.052	calcoco1	Calcium-binding and coiled-coil domain-containing protein 1
evm.TU.scaffold_190.1	yellow	589.57	AADAT	Kynurenine/alpha-aminoadipate aminotransferase, mitochondrial
evm.TU.scaffold_185.32	yellow	589.467	FILIP1	Filamin-A-interacting protein 1
evm.TU.scaffold_68.22	yellow	589.437	EDIL3	EGF-like repeat and discoidin I-like domain-containing protein 3
evm.TU.scaffold_86.12	yellow	589.396	-	-
evm.TU.scaffold_10.27	yellow	587.529	crim1	Cysteine-rich motor neuron 1 protein
evm.TU.scaffold_65.133	yellow	587.447	Nrg2	Pro-neuregulin-2, membrane-bound isoform
evm.TU.scaffold_23.78	yellow	587.167	Plcb1	1-phosphatidylinositol 4,5-bisphosphate phosphodiesterase beta-1
evm.TU.scaffold_16.85	yellow	587.007	STARD7	StAR-related lipid transfer protein 7, mitochondrial
evm.TU.scaffold_162.8	yellow	586.874	PTPRB	Receptor-type tyrosine-protein phosphatase beta
evm.TU.scaffold_85.99	yellow	586.516	PRP2	Repetitive proline-rich cell wall protein 2
evm.TU.scaffold_213.17	yellow	585.541	-	-
evm.TU.scaffold_74.60	yellow	584.624	lnpb	Protein lunapark-B
evm.TU.scaffold_171.24	yellow	584.573	hsdl2	Hydroxysteroid dehydrogenase-like protein 2
evm.TU.scaffold_65.136	yellow	584.228	Nrg2	Pro-neuregulin-2, membrane-bound isoform
evm.TU.scaffold_107.30	yellow	583.955	CISH	Cytokine-inducible SH2-containing protein
evm.TU.scaffold_113.73	yellow	582.961	Srl	Sarcalumenin
evm.TU.scaffold_27.166	yellow	582.782	LRRFIP2	Leucine-rich repeat flightless-interacting protein 2
evm.TU.scaffold_3.120	yellow	582.29	Prkaa2	5'-AMP-activated protein kinase catalytic subunit alpha-2
evm.TU.scaffold_72.9	yellow	582.041	KCNQ1	Potassium voltage-gated channel subfamily KQT member 1
evm.TU.scaffold_63.84	yellow	581.769	NDUFC1	NADH dehydrogenase [ubiquinone] 1 subunit C1, mitochondrial
evm.TU.scaffold_452.9	yellow	581.596	cyp26b1	Cytochrome P450 26B1
evm.TU.scaffold_170.69	yellow	581.365	Unc13b	Protein unc-13 homolog B
asmbl_41307|g.62619	yellow	581.235	PSMB6	Proteasome subunit beta type-6
evm.TU.scaffold_39.138	yellow	581.112	Anks1a	Ankyrin repeat and SAM domain-containing protein 1A
evm.TU.scaffold_59.80	yellow	581.11	GekBS-24P	Methylmalonic aciduria and homocystinuria type D homolog, mitochondrial
evm.TU.scaffold_20.16	yellow	580.174	NDUFS7	NADH dehydrogenase [ubiquinone] iron-sulfur protein 7, mitochondrial
evm.TU.scaffold_70.14	yellow	579.795	RAP2A	Ras-related protein Rap-2a
asmbl_31648|g.47755	yellow	579.645	-	-
evm.TU.scaffold_303.22	yellow	579.537	Adarb1	Double-stranded RNA-specific editase 1
evm.TU.scaffold_198.8	yellow	579.51	-	-
evm.TU.scaffold_41.43	yellow	579.244	SLIT1	Slit homolog 1 protein
evm.TU.scaffold_202.28	yellow	579.092	NDUFS5	NADH dehydrogenase [ubiquinone] iron-sulfur protein 5
evm.TU.scaffold_181.20	yellow	578.865	efna1	Ephrin-A1
evm.TU.scaffold_274.3	yellow	577.915	-	-
evm.TU.scaffold_0.551	yellow	577.898	RUNX1T1	Protein CBFA2T1
evm.TU.scaffold_122.58	yellow	577.871	igf1r	Insulin-like growth factor 1 receptor
evm.TU.scaffold_249.45	yellow	577.51	pafah1b1-2	Lissencephaly-1 homolog B
evm.TU.scaffold_38.149	yellow	577.152	fzd1	Frizzled-1
evm.TU.scaffold_98.43	yellow	576.722	LMCD1	LIM and cysteine-rich domains protein 1
evm.TU.scaffold_136.31	yellow	576.189	Mpc1	Mitochondrial pyruvate carrier 1
evm.TU.scaffold_333.14	yellow	576.103	NFIA	Nuclear factor 1 A-type
evm.TU.scaffold_31.105	yellow	575.85	RHOBTB2	Rho-related BTB domain-containing protein 2
evm.TU.scaffold_204.6	yellow	575.265	mtnr1aa	Melatonin receptor type 1A-A
evm.TU.scaffold_11.245	yellow	575.134	-	Ferritin heavy chain, oocyte isoform
evm.TU.scaffold_158.56	yellow	574.89	tspan9	Tetraspanin-9
evm.TU.scaffold_356.9	yellow	574.833	-	-
evm.TU.scaffold_169.22	yellow	574.769	large	Glycosyltransferase-like protein LARGE1
evm.TU.scaffold_25.95	yellow	574.197	irx2	Iroquois-class homeodomain protein irx-2
evm.TU.scaffold_93.42	yellow	574.011	Fgf1-	Fibroblast growth factor 10
evm.TU.scaffold_205.10	yellow	574.008	GPR182	G-protein coupled receptor 182
evm.TU.scaffold_36.157	yellow	573.908	radil	Ras-associating and dilute domain-containing protein
evm.TU.scaffold_243.9	yellow	573.679	CHRM2	Muscarinic acetylcholine receptor M2
evm.TU.scaffold_13.109	yellow	573.482	rgl1	Ral guanine nucleotide dissociation stimulator-like 1
evm.TU.scaffold_11.43	yellow	573.342	KIF21A	Kinesin-like protein KIF21A
evm.TU.scaffold_37.154	yellow	572.024	-	Uncharacterized protein C15orf52 homolog
evm.TU.scaffold_8.121	yellow	571.995	Pfkfb4	6-phosphofructo-2-kinase/fructose-2,6-bisphosphatase 4
evm.TU.scaffold_31.117	yellow	571.799	Nfu1	NFU1 iron-sulfur cluster scaffold homolog, mitochondrial
evm.TU.scaffold_75.43	yellow	570.969	Rtn4rl1	Reticulon-4 receptor-like 1
evm.TU.scaffold_0.178	yellow	570.8	NDUFS6	NADH dehydrogenase [ubiquinone] iron-sulfur protein 6, mitochondrial
evm.TU.scaffold_124.86	yellow	570.738	RGS3	Regulator of G-protein signaling 3
evm.TU.scaffold_275.14	yellow	570.241	COX7A2	Cytochrome c oxidase subunit 7A2, mitochondrial
evm.TU.scaffold_3.283	yellow	570.124	atp1b1	Sodium/potassium-transporting ATPase subunit beta-1
evm.TU.scaffold_46.119	yellow	570.02	C1orf216	UPF0500 protein C1orf216
evm.TU.scaffold_56.67	yellow	569.675	Itga1	Integrin alpha-1
evm.TU.scaffold_77.12	yellow	568.845	CYR61	Protein CYR61
evm.TU.scaffold_260.15	yellow	568.713	Eci1	Enoyl-CoA delta isomerase 1, mitochondrial
evm.TU.scaffold_304.25	yellow	568.287	irf2bp2b	Interferon regulatory factor 2-binding protein 2-B
evm.TU.scaffold_111.33	yellow	568.037	VANGL1	Vang-like protein 1
evm.TU.scaffold_42.104	yellow	567.855	HIBADH	3-hydroxyisobutyrate dehydrogenase, mitochondrial
evm.TU.scaffold_17.54	yellow	567.806	LYRM9	LYR motif-containing protein 9
evm.TU.scaffold_55.28	yellow	567.717	Pcbd2	Pterin-4-alpha-carbinolamine dehydratase 2
evm.TU.scaffold_124.38	yellow	567.338	TGFBR3	Transforming growth factor beta receptor type 3
evm.TU.scaffold_86.8	yellow	566.484	Zp4	Zona pellucida sperm-binding protein 4
evm.TU.scaffold_55.120	yellow	565.331	aldocb	Fructose-bisphosphate aldolase C-B
evm.TU.scaffold_45.60	yellow	564.665	-	-
evm.TU.scaffold_65.135	yellow	563.999	NRG2	Pro-neuregulin-2, membrane-bound isoform
evm.TU.scaffold_3.421	yellow	563.216	Pbx1	Pre-B-cell leukemia transcription factor 1
evm.TU.scaffold_107.25	yellow	562.721	SLC25A2-	Mitochondrial carnitine/acylcarnitine carrier protein
evm.TU.scaffold_175.34	yellow	562.41	FAM184A	Protein FAM184A
evm.TU.scaffold_118.76	yellow	562.231	SDK2	Protein sidekick-2
evm.TU.scaffold_331.9	yellow	561.489	DAG1	Dystroglycan
evm.TU.scaffold_48.207	yellow	561.386	qki-b	Protein quaking-B
evm.TU.scaffold_348.8	yellow	561.166	FARS2	Phenylalanine--tRNA ligase, mitochondrial
evm.TU.scaffold_231.7	yellow	561.089	ATP5J	ATP synthase-coupling factor 6, mitochondrial
evm.TU.scaffold_463.6	yellow	560.764	-	-
evm.TU.scaffold_172.5	yellow	560.57	csp	Cysteine string protein
evm.TU.scaffold_289.20	yellow	560.386	Ptprm	Receptor-type tyrosine-protein phosphatase mu
evm.TU.scaffold_65.83	yellow	560.281	EPHB1	Ephrin type-B receptor 1
evm.TU.scaffold_75.32	yellow	560.268	-	-
evm.TU.scaffold_20.34	yellow	560.12	Jund	Transcription factor jun-D
evm.TU.scaffold_1.285	yellow	559.915	SLC37A4	Glucose-6-phosphate translocase
evm.TU.scaffold_123.34	yellow	559.829	DUSP7	Dual specificity protein phosphatase 7
evm.TU.scaffold_25.169	yellow	559.528	Tmem222	Transmembrane protein 222
evm.TU.scaffold_80.61	yellow	558.795	Celsr1	Cadherin EGF LAG seven-pass G-type receptor 1
evm.TU.scaffold_26.113	yellow	558.584	EDNRA	Endothelin-1 receptor
evm.TU.scaffold_120.48	yellow	558.144	STOM	Erythrocyte band 7 integral membrane protein
evm.TU.scaffold_45.20	yellow	558.096	Gpr124	G-protein coupled receptor 124
evm.TU.scaffold_66.35	yellow	557.38	TLN2	Talin-2
evm.TU.scaffold_4.309	yellow	557.079	CNKSR2	Connector enhancer of kinase suppressor of ras 2
evm.TU.scaffold_260.26	yellow	556.125	Gadd45gip1	Growth arrest and DNA damage-inducible proteins-interacting protein 1
evm.TU.scaffold_338.10	yellow	556.027	HID1	Protein HID1
evm.TU.scaffold_117.60	yellow	555.649	pnbA	Para-nitrobenzyl esterase
evm.TU.scaffold_53.86	yellow	555.611	phlda3	Pleckstrin homology-like domain family A member 3
evm.TU.scaffold_45.23	yellow	555.607	-	-
evm.TU.scaffold_105.84	yellow	554.217	Myo7a	Unconventional myosin-VIIa
evm.TU.scaffold_272.25	yellow	553.44	DACH2	Dachshund homolog 2
evm.TU.scaffold_130.85	yellow	552.68	ASB5	Ankyrin repeat and SOCS box protein 5
evm.TU.scaffold_11.89	yellow	552.03	-	-
evm.TU.scaffold_192.15	yellow	551.821	MPV17L	Mpv17-like protein
evm.TU.scaffold_79.43	yellow	551.787	Foxp2	Forkhead box protein P2
evm.TU.scaffold_4.357	yellow	551.695	CISD1	CDGSH iron-sulfur domain-containing protein 1
evm.TU.scaffold_7.25	yellow	551.649	GIMAP4	GTPase IMAP family member 4
evm.TU.scaffold_452.10	yellow	551.604	-	-
evm.TU.scaffold_2.149	yellow	551.255	Slc12a4	Solute carrier family 12 member 4
evm.TU.scaffold_348.4	yellow	550.76	FAM69C	Protein FAM69C
evm.TU.scaffold_101.8	yellow	550.394	tmem55ba	Transmembrane protein 55B-A
evm.TU.scaffold_8.210	yellow	550.334	IDH3B	Isocitrate dehydrogenase [NAD] subunit beta, mitochondrial
evm.TU.scaffold_1.14	yellow	550.061	GJA3	Gap junction alpha-3 protein
evm.TU.scaffold_9.233	yellow	549.749	sdhb	Succinate dehydrogenase [ubiquinone] iron-sulfur subunit, mitochondrial
evm.TU.scaffold_362.4	yellow	549.466	DOCK7	Dedicator of cytokinesis protein 7
evm.TU.scaffold_135.23	yellow	549.436	ubtd2	Ubiquitin domain-containing protein 2
evm.TU.scaffold_333.11	yellow	549.184	NFIA	Nuclear factor 1 A-type
evm.TU.scaffold_1.85	yellow	548.915	PCDH1-	Protocadherin-10
evm.TU.scaffold_53.81	yellow	548.881	-	-
evm.TU.scaffold_12.203	yellow	548.75	Sacs	Sacsin
evm.TU.scaffold_75.28	yellow	548.527	nxn	Nucleoredoxin
evm.TU.scaffold_142.52	yellow	548.118	H2afy2	Core histone macro-H2A.2
evm.TU.scaffold_13.31	yellow	547.988	qil1	Protein QIL1
evm.TU.scaffold_514.1	yellow	547.796	Unc13a	Protein unc-13 homolog A
evm.TU.scaffold_23.75	yellow	547.388	Pak7	Serine/threonine-protein kinase PAK 7
evm.TU.scaffold_196.37	yellow	547.291	Ube2k	Ubiquitin-conjugating enzyme E2 K
evm.TU.scaffold_17.88	yellow	547.123	-	-
evm.TU.scaffold_111.62	yellow	546.791	Xirp2	Xin actin-binding repeat-containing protein 2
evm.TU.scaffold_50.23	yellow	546.581	tmem177	Transmembrane protein 177
evm.TU.scaffold_79.71	yellow	546.314	Prickle1	Prickle-like protein 1
evm.TU.scaffold_35.49	yellow	546.212	GATAD2A	Transcriptional repressor p66-alpha
evm.TU.scaffold_29.106	yellow	546.08	KLF12	Krueppel-like factor 12
evm.TU.scaffold_176.49	yellow	545.902	Epb41l1	Band 4.1-like protein 1
evm.TU.scaffold_110.10	yellow	544.852	44811	Septin-7
evm.TU.scaffold_143.49	yellow	544.836	SOD3	Extracellular superoxide dismutase [Cu-Zn]
evm.TU.scaffold_28.7	yellow	543.765	Skida1	SKI/DACH domain-containing protein 1
evm.TU.scaffold_14.111	yellow	543.673	grtp1a	Growth hormone-regulated TBC protein 1-A
evm.TU.scaffold_10.90	yellow	543.644	TTLL5	Tubulin polyglutamylase TTLL5
evm.TU.scaffold_8.297	yellow	543.547	DLGAP4	Disks large-associated protein 4
evm.TU.scaffold_82.28	yellow	543.32	LPAR1	Lysophosphatidic acid receptor 1
evm.TU.scaffold_107.41	yellow	543.314	Bicd2	Protein bicaudal D homolog 2
evm.TU.scaffold_64.5	yellow	543.107	sox7	Transcription factor Sox-7
evm.TU.scaffold_67.115	yellow	542.974	Atp5j2	ATP synthase subunit f, mitochondrial
evm.TU.scaffold_434.7	yellow	542.804	FGD6	FYVE, RhoGEF and PH domain-containing protein 6
evm.TU.scaffold_224.27	yellow	542.757	MANF	Mesencephalic astrocyte-derived neurotrophic factor
evm.TU.scaffold_9.166	yellow	542.635	calcrl	Calcitonin gene-related peptide type 1 receptor
evm.TU.scaffold_325.4	yellow	542.313	ccdc1-2a	Coiled-coil domain-containing protein 102A
evm.TU.scaffold_316.10	yellow	542.093	pol	Pol polyprotein
evm.TU.scaffold_45.22	yellow	540.695	-	-
evm.TU.scaffold_82.68	yellow	540.692	efna5b	Ephrin-A5b
evm.TU.scaffold_3.164	yellow	540.536	kdr	Vascular endothelial growth factor receptor 2
evm.TU.scaffold_52.90	yellow	540.209	SDK1	Protein sidekick-1
evm.TU.scaffold_242.2	yellow	540.072	Mak	Serine/threonine-protein kinase MAK
evm.TU.scaffold_61.85	yellow	538.534	Syngap1	Ras/Rap GTPase-activating protein SynGAP
evm.TU.scaffold_367.25	yellow	538.195	SPTBN1	Spectrin beta chain, non-erythrocytic 1
evm.TU.scaffold_54.82	yellow	538.012	CHD4	Chromodomain-helicase-DNA-binding protein 4
evm.TU.scaffold_129.38	yellow	537.65	twf2	Twinfilin-2
evm.TU.scaffold_91.23	yellow	537.455	MRPS34	28S ribosomal protein S34, mitochondrial
evm.TU.scaffold_31.31	yellow	537.242	Arrdc3	Arrestin domain-containing protein 3
evm.TU.scaffold_235.25	yellow	537.209	TLX3	T-cell leukemia homeobox protein 3
evm.TU.scaffold_4.65	yellow	537.208	GDF9	Growth/differentiation factor 9
evm.TU.scaffold_58.87	yellow	536.597	bbip1	BBSome-interacting protein 1
evm.TU.scaffold_21.115	yellow	536.131	Eva1c	Protein eva-1 homolog C
evm.TU.scaffold_7.6	yellow	535.78	NDUFB7	NADH dehydrogenase [ubiquinone] 1 beta subcomplex subunit 7
evm.TU.scaffold_121.14	yellow	535.62	NHSL1	NHS-like protein 1
evm.TU.scaffold_164.35	yellow	534.896	TFB2M	Dimethyladenosine transferase 2, mitochondrial
evm.TU.scaffold_16.72	yellow	534.539	ATP6V-A2	V-type proton ATPase 116 kDa subunit a isoform 2
evm.TU.scaffold_58.95	yellow	534.337	ADD3	Gamma-adducin
evm.TU.scaffold_16.147	yellow	533.707	ADORA2A	Adenosine receptor A2a
evm.TU.scaffold_168.50	yellow	531.999	Nfib	Nuclear factor 1 B-type
evm.TU.scaffold_123.19	yellow	531.922	Vgll4	Transcription cofactor vestigial-like protein 4
evm.TU.scaffold_298.27	yellow	531.424	-	-
evm.TU.scaffold_104.22	yellow	531.311	PIP5K1B	Phosphatidylinositol 4-phosphate 5-kinase type-1 beta
evm.TU.scaffold_47.114	yellow	531.185	Rilpl1	RILP-like protein 1
evm.TU.scaffold_27.170	yellow	531.077	DNAJC12	DnaJ homolog subfamily C member 12
evm.TU.scaffold_2.312	yellow	530.955	Mmp15	Matrix metalloproteinase-15
evm.TU.scaffold_67.73	yellow	529.847	NDUFA6	NADH dehydrogenase [ubiquinone] 1 alpha subcomplex subunit 6
evm.TU.scaffold_346.11	yellow	529.806	SAPCD2	Suppressor APC domain-containing protein 2
evm.TU.scaffold_34.48	yellow	529.538	FZD6	Frizzled-6
evm.TU.scaffold_60.49	yellow	529.18	-	-
evm.TU.scaffold_17.182	yellow	529.082	cntn5	Contactin-5
evm.TU.scaffold_54.161	yellow	528.738	mpv17l	Mpv17-like protein
asmbl_62106|g.93511	yellow	528.732	-	-
evm.TU.scaffold_10.289	yellow	528.636	Oxr1	Oxidation resistance protein 1
evm.TU.scaffold_61.1	yellow	527.747	Pbxip1	Pre-B-cell leukemia transcription factor-interacting protein 1
evm.TU.scaffold_350.18	yellow	527.523	-	-
evm.TU.scaffold_24.2	yellow	527.429	ABLIM1	Actin-binding LIM protein 1
evm.TU.scaffold_286.5	yellow	526.354	TXLNB	Beta-taxilin
evm.TU.scaffold_62.107	yellow	525.953	-	-
evm.TU.scaffold_0.180	yellow	525.502	irx4-b	Iroquois-class homeodomain protein irx-4-B
evm.TU.scaffold_214.28	yellow	524.652	DNAJC7	DnaJ homolog subfamily C member 7
evm.TU.scaffold_132.4	yellow	524.629	Frmd4a	FERM domain-containing protein 4A
evm.TU.scaffold_31.164	yellow	524.6	-	-
evm.TU.scaffold_19.4	yellow	524.257	PNPLA8	Calcium-independent phospholipase A2-gamma
evm.TU.scaffold_10.53	yellow	524.23	Rgs6	Regulator of G-protein signaling 6
evm.TU.scaffold_341.12	yellow	524.226	Pex19	Peroxisomal biogenesis factor 19
evm.TU.scaffold_452.7	yellow	524.211	cyp26b1	Cytochrome P450 26B1
evm.TU.scaffold_0.350	yellow	524.062	Tax1bp1	Tax1-binding protein 1 homolog
evm.TU.scaffold_300.14	yellow	523.856	MRPS21	28S ribosomal protein S21, mitochondrial
evm.TU.scaffold_394.11	yellow	523.747	Abcc9	ATP-binding cassette sub-family C member 9
evm.TU.scaffold_21.61	yellow	522.756	timm8a	Mitochondrial import inner membrane translocase subunit Tim8 A
evm.TU.scaffold_145.8	yellow	522.673	dlgap1	Disks large-associated protein 1
evm.TU.scaffold_207.42	yellow	522.502	NLGN1	Neuroligin-1
evm.TU.scaffold_333.15	yellow	522.055	-	-
evm.TU.scaffold_0.352	yellow	521.849	HIBADH	3-hydroxyisobutyrate dehydrogenase, mitochondrial
evm.TU.scaffold_72.107	yellow	521.624	SAMD4A	Protein Smaug homolog 1
evm.TU.scaffold_150.7	yellow	521.616	CRHBP	Corticotropin-releasing factor-binding protein
evm.TU.scaffold_110.16	yellow	520.796	RARB	Retinoic acid receptor beta
evm.TU.scaffold_93.53	yellow	520.773	CSPG4	Chondroitin sulfate proteoglycan 4
evm.TU.scaffold_54.116	yellow	520.645	Necap1	Adaptin ear-binding coat-associated protein 1
evm.TU.scaffold_17.170	yellow	520.208	tenm4	Teneurin-4
evm.TU.scaffold_7.88	yellow	519.938	TRAK1	Trafficking kinesin-binding protein 1
evm.TU.scaffold_14.50	yellow	519.79	Spg7	Paraplegin
evm.TU.scaffold_213.47	yellow	519.663	Ramp1	Receptor activity-modifying protein 1
evm.TU.scaffold_24.98	yellow	519.437	ENTPD1	Ectonucleoside triphosphate diphosphohydrolase 1
evm.TU.scaffold_32.36	yellow	519.211	EPM2A	Laforin
asmbl_23684|g.36484	yellow	518.955	TRUB1	Probable tRNA pseudouridine synthase 1
evm.TU.scaffold_36.12	yellow	518.731	Cacnb1	Voltage-dependent L-type calcium channel subunit beta-1
evm.TU.scaffold_183.42	yellow	518.432	HAND1	Heart- and neural crest derivatives-expressed protein 1
evm.TU.scaffold_140.66	yellow	518.404	-	Zinc-binding protein A33
asmbl_65349|g.98032	yellow	518.042	NOSTRIN	Nostrin
evm.TU.scaffold_38.43	yellow	517.985	Ctnnb1	Catenin beta-1
evm.TU.scaffold_141.83	yellow	517.691	TRIM54	Tripartite motif-containing protein 54
evm.TU.scaffold_25.83	yellow	517.391	irx1	Iroquois-class homeodomain protein irx-1
evm.TU.scaffold_181.40	yellow	517.358	SHE	SH2 domain-containing adapter protein E
evm.TU.scaffold_282.24	yellow	516.866	ELK3	ETS domain-containing protein Elk-3
evm.TU.scaffold_463.3	yellow	516.794	nfil3	Nuclear factor interleukin-3-regulated protein
evm.TU.scaffold_49.161	yellow	516.645	JUN	Transcription factor AP-1
evm.TU.scaffold_297.27	yellow	516.595	fibin	Fin bud initiation factor
evm.TU.scaffold_42.94	yellow	516.059	hdac9b	Histone deacetylase 9-B
evm.TU.scaffold_47.41	yellow	515.157	ANKRA2	Ankyrin repeat family A protein 2
evm.TU.scaffold_83.73	yellow	514.974	Serinc1	Serine incorporator 1
evm.TU.scaffold_262.14	yellow	514.629	-	Beta-galactoside-binding lectin
evm.TU.scaffold_32.55	yellow	514.269	msgn1	Mesogenin-1
evm.TU.scaffold_85.87	yellow	514.001	LBH	Protein LBH
evm.TU.scaffold_0.237	yellow	513.801	FHOD3	FH1/FH2 domain-containing protein 3
evm.TU.scaffold_54.144	yellow	513.688	-	-
evm.TU.scaffold_28.111	yellow	513.644	ARMC1	Armadillo repeat-containing protein 1
evm.TU.scaffold_136.2	yellow	513.471	rcn1	Reticulocalbin-1
evm.TU.scaffold_36.152	yellow	513.156	Sult3a1	Amine sulfotransferase
asmbl_33475|g.49895	yellow	512.973	GPRIN3	G protein-regulated inducer of neurite outgrowth 3
evm.TU.scaffold_125.8	yellow	512.948	-	-
asmbl_6588|g.10160	yellow	511.404	Chka	Choline kinase alpha
evm.TU.scaffold_53.21	yellow	511.025	Zhx3	Zinc fingers and homeoboxes protein 3
evm.TU.scaffold_122.54	yellow	509.962	-	-
evm.TU.scaffold_115.79	yellow	509.85	MAGI2	Membrane-associated guanylate kinase, WW and PDZ domain-containing protein 2
evm.TU.scaffold_4.322	yellow	509.512	ITM2B	Integral membrane protein 2B
evm.TU.scaffold_134.44	yellow	508.748	cnot6l	CCR4-NOT transcription complex subunit 6-like
evm.TU.scaffold_370.4	yellow	508.373	ARTN	Artemin
evm.TU.scaffold_45.59	yellow	508.284	Socs5	Suppressor of cytokine signaling 5
evm.TU.scaffold_151.23	yellow	507.513	-	Dihydropyridine-sensitive L-type skeletal muscle calcium channel subunit alpha-1
evm.TU.scaffold_53.82	yellow	507.41	TEAD3	Transcriptional enhancer factor TEF-5
evm.TU.scaffold_153.80	yellow	507.375	Mapre3	Microtubule-associated protein RP/EB family member 3
evm.TU.scaffold_292.12	yellow	507.139	SKI	Ski oncogene
evm.TU.scaffold_40.58	yellow	506.677	FIGN	Fidgetin
evm.TU.scaffold_73.96	yellow	506.387	PHKG1	Phosphorylase b kinase gamma catalytic chain, skeletal muscle/heart isoform
asmbl_48264|g.72688	yellow	506.358	-	-
evm.TU.scaffold_87.38	yellow	506.035	GABRB2	Gamma-aminobutyric acid receptor subunit beta-2
evm.TU.scaffold_141.52	yellow	505.992	Man1a1	Mannosyl-oligosaccharide 1,2-alpha-mannosidase IA
evm.TU.scaffold_219.40	yellow	505.896	ILDR2	Immunoglobulin-like domain-containing receptor 2
evm.TU.scaffold_119.23	yellow	505.054	NFATC1	Nuclear factor of activated T-cells, cytoplasmic 1
evm.TU.scaffold_155.81	yellow	504.46	aarsd1	Alanyl-tRNA editing protein Aarsd1
asmbl_19238|g.28980	yellow	504.298	fkbp1a	Peptidyl-prolyl cis-trans isomerase FKBP1A
evm.TU.scaffold_183.20	yellow	503.864	-	Uncharacterized protein C21orf59 homolog
evm.TU.scaffold_160.61	yellow	503.805	ranbp1-	Ran-binding protein 10
evm.TU.scaffold_13.160	yellow	503.716	Uqcrh	Cytochrome b-c1 complex subunit 6, mitochondrial
evm.TU.scaffold_3.441	yellow	503.445	KCNMB2	Calcium-activated potassium channel subunit beta-2
evm.TU.scaffold_181.2	yellow	503.061	Ash1l	Histone-lysine N-methyltransferase ASH1L
evm.TU.scaffold_200.53	yellow	502.772	-	-
evm.TU.scaffold_121.43	yellow	502.69	gata4	Transcription factor GATA-4
evm.TU.scaffold_19.180	yellow	502.362	SLMAP	Sarcolemmal membrane-associated protein
evm.TU.scaffold_76.34	yellow	502.318	SLC27A2	Very long-chain acyl-CoA synthetase
evm.TU.scaffold_95.27	yellow	502.298	TMEM189	Transmembrane protein 189
evm.TU.scaffold_31.160	yellow	502.148	MN1	Probable tumor suppressor protein MN1
evm.TU.scaffold_221.9	yellow	502.044	Pgm5	Phosphoglucomutase-like protein 5
evm.TU.scaffold_100.7	yellow	501.367	PDLIM5	PDZ and LIM domain protein 5
evm.TU.scaffold_219.35	yellow	501.049	MPC2	Mitochondrial pyruvate carrier 2
evm.TU.scaffold_223.21	yellow	500.654	CRLF1	Cytokine receptor-like factor 1
evm.TU.scaffold_70.18	yellow	500.221	Farp1	FERM, RhoGEF and pleckstrin domain-containing protein 1
evm.TU.scaffold_49.59	yellow	500.173	SALL2	Sal-like protein 2
evm.TU.scaffold_46.27	yellow	499.448	TGFBR2	TGF-beta receptor type-2
evm.TU.scaffold_356.11	yellow	498.998	MYLK4	Myosin light chain kinase family member 4
evm.TU.scaffold_21.114	yellow	498.802	CLIC2	Chloride intracellular channel protein 2
evm.TU.scaffold_161.36	yellow	498.515	ispd	Isoprenoid synthase domain-containing protein
evm.TU.scaffold_24.14	yellow	498.302	ANKFN1	Ankyrin repeat and fibronectin type-III domain-containing protein 1
evm.TU.scaffold_381.12	yellow	498.239	adhfe1	Hydroxyacid-oxoacid transhydrogenase, mitochondrial
evm.TU.scaffold_33.102	yellow	497.925	-	Calmodulin
evm.TU.scaffold_21.125	yellow	497.846	mid1ip1l	Mid1-interacting protein 1-like
evm.TU.scaffold_91.14	yellow	497.806	TUFM	Elongation factor Tu, mitochondrial
evm.TU.scaffold_20.23	yellow	497.634	IFI3-	Gamma-interferon-inducible lysosomal thiol reductase
evm.TU.scaffold_196.29	yellow	497.603	GRHPR	Glyoxylate reductase/hydroxypyruvate reductase
evm.TU.scaffold_289.19	yellow	497.517	Ptprm	Receptor-type tyrosine-protein phosphatase mu
evm.TU.scaffold_352.4	yellow	497.266	SDPR	Serum deprivation-response protein
evm.TU.scaffold_5.142	yellow	496.733	ATP5I	ATP synthase subunit e, mitochondrial
evm.TU.scaffold_224.14	yellow	496.619	ASB13	Ankyrin repeat and SOCS box protein 13
evm.TU.scaffold_52.92	yellow	496.302	ARPC1A	Actin-related protein 2/3 complex subunit 1A
evm.TU.scaffold_117.61	yellow	495.855	Emilin1	EMILIN-1
evm.TU.scaffold_202.12	yellow	495.299	eef1a	Elongation factor 1-alpha
evm.TU.scaffold_44.39	yellow	495.188	cdh2	Cadherin-2
evm.TU.scaffold_6.21	yellow	494.918	Cyth3	Cytohesin-3
evm.TU.scaffold_84.4	yellow	494.13	mfsd4a	Major facilitator superfamily domain-containing protein 4-A
evm.TU.scaffold_196.55	yellow	494.106	FGF18	Fibroblast growth factor 18
evm.TU.scaffold_35.70	yellow	493.273	Unc13a	Protein unc-13 homolog A
evm.TU.scaffold_122.85	yellow	493.191	GCSH	Glycine cleavage system H protein, mitochondrial
evm.TU.scaffold_40.56	yellow	492.904	METTL7A	Methyltransferase-like protein 7A
evm.TU.scaffold_194.45	yellow	492.896	IGSF3	Immunoglobulin superfamily member 3
evm.TU.scaffold_0.557	yellow	492.796	-	-
evm.TU.scaffold_120.42	yellow	492.434	TMEM23-	Transmembrane protein 230
evm.TU.scaffold_344.14	yellow	491.897	PROSC	Proline synthase co-transcribed bacterial homolog protein
evm.TU.scaffold_11.264	yellow	491.397	ANKRD26	Ankyrin repeat domain-containing protein 26
evm.TU.scaffold_49.204	yellow	491.262	SLC35D2	UDP-N-acetylglucosamine/UDP-glucose/GDP-mannose transporter
evm.TU.scaffold_428.4	yellow	491.212	ANKRD9	Ankyrin repeat domain-containing protein 9
evm.TU.scaffold_48.45	yellow	491.014	HID1	Protein HID1
evm.TU.scaffold_298.3	yellow	490.982	B3GNT1	N-acetyllactosaminide beta-1,3-N-acetylglucosaminyltransferase
evm.TU.scaffold_338.8	yellow	490.91	BAHCC1	BAH and coiled-coil domain-containing protein 1
evm.TU.scaffold_47.129	yellow	490.506	TTC28	Tetratricopeptide repeat protein 28
evm.TU.scaffold_4.220	yellow	490.475	ABLIM3	Actin-binding LIM protein 3
evm.TU.scaffold_25.103	yellow	489.856	irx4-a	Iroquois-class homeodomain protein irx-4-A
evm.TU.scaffold_69.91	yellow	489.827	GJD2	Gap junction delta-2 protein
evm.TU.scaffold_218.23	yellow	489.598	TRIM45	Tripartite motif-containing protein 45
evm.TU.scaffold_117.68	yellow	489.449	TPPP3	Tubulin polymerization-promoting protein family member 3
evm.TU.scaffold_3.73	yellow	489.289	RALGPS1	Ras-specific guanine nucleotide-releasing factor RalGPS1
evm.TU.scaffold_76.36	yellow	488.937	CHSY3	Chondroitin sulfate synthase 3
evm.TU.scaffold_233.56	yellow	488.894	Kcna1	Potassium voltage-gated channel subfamily A member 1
evm.TU.scaffold_393.14	yellow	488.511	Kif1c	Kinesin-like protein KIF1C
evm.TU.scaffold_64.53	yellow	488.457	vegfaa	Vascular endothelial growth factor A-A
evm.TU.scaffold_4.162	yellow	488.005	ANXA6	Annexin A6
evm.TU.scaffold_263.29	yellow	487.813	-	-
evm.TU.scaffold_14.217	yellow	487.581	Fam1-3a1	RNMT-activating mini protein
evm.TU.scaffold_70.91	yellow	486.755	KLHL41	Kelch-like protein 41
evm.TU.scaffold_38.50	yellow	485.903	Stx12	Syntaxin-12
evm.TU.scaffold_210.31	yellow	485.732	-	-
evm.TU.scaffold_62.93	yellow	485.687	Etfb	Electron transfer flavoprotein subunit beta
evm.TU.scaffold_47.132	yellow	484.328	TTC28	Tetratricopeptide repeat protein 28
evm.TU.scaffold_143.63	yellow	484.237	ACSL1	Long-chain-fatty-acid--CoA ligase 1
evm.TU.scaffold_3.5	yellow	484.007	YJEFN3	YjeF N-terminal domain-containing protein 3
evm.TU.scaffold_314.34	yellow	483.998	HMGB2	High mobility group protein B2
evm.TU.scaffold_517.3	yellow	483.717	-	LINE-1 reverse transcriptase homolog
evm.TU.scaffold_11.257	yellow	483.698	AFG3L2	AFG3-like protein 2
evm.TU.scaffold_20.22	yellow	483.584	Pik3r2	Phosphatidylinositol 3-kinase regulatory subunit beta
evm.TU.scaffold_213.16	yellow	483.509	Agap1	Arf-GAP with GTPase, ANK repeat and PH domain-containing protein 1
evm.TU.scaffold_177.12	yellow	482.701	NPAS3	Neuronal PAS domain-containing protein 3
evm.TU.scaffold_3.366	yellow	482.668	ccbl2	Kynurenine--oxoglutarate transaminase 3
evm.TU.scaffold_216.23	yellow	482.623	PKN2	Serine/threonine-protein kinase N2
evm.TU.scaffold_293.5	yellow	482.251	GNG7	Guanine nucleotide-binding protein G(I)/G(S)/G(O) subunit gamma-7
evm.TU.scaffold_16.21	yellow	482.159	wdr7-	WD repeat-containing protein 70
evm.TU.scaffold_302.3	yellow	481.699	ZNF536	Zinc finger protein 536
evm.TU.scaffold_39.88	yellow	481.254	CSRP1	Cysteine and glycine-rich protein 1
evm.TU.scaffold_133.57	yellow	480.915	-	-
evm.TU.scaffold_53.28	yellow	480.824	Nuak1	NUAK family SNF1-like kinase 1
evm.TU.scaffold_37.108	yellow	480.439	Filip1	Filamin-A-interacting protein 1
evm.TU.scaffold_304.20	yellow	480.278	ndufaf5	NADH dehydrogenase [ubiquinone] 1 alpha subcomplex assembly factor 5
evm.TU.scaffold_145.41	yellow	480.031	Chst2	Carbohydrate sulfotransferase 2
evm.TU.scaffold_13.225	yellow	479.844	fh	Fumarate hydratase, mitochondrial
evm.TU.scaffold_8.81	yellow	479.722	Arhgap39	Rho GTPase-activating protein 39
evm.TU.scaffold_93.35	yellow	479.601	Arhgef28	Rho guanine nucleotide exchange factor 28
evm.TU.scaffold_142.4	yellow	479.574	Ltbp1	Latent-transforming growth factor beta-binding protein 1
evm.TU.scaffold_294.27	yellow	478.695	adrb1	Beta-1 adrenergic receptor
evm.TU.scaffold_5.86	yellow	478.618	-	-
asmbl_30408|g.45814	yellow	478.615	-	-
evm.TU.scaffold_166.18	yellow	478.61	Pcca	Propionyl-CoA carboxylase alpha chain, mitochondrial
evm.TU.scaffold_105.74	yellow	478.575	Ech1	Delta(3,5)-Delta(2,4)-dienoyl-CoA isomerase, mitochondrial
evm.TU.scaffold_249.15	yellow	478.465	-	-
evm.TU.scaffold_32.48	yellow	478.354	SYNE1	Nesprin-1
evm.TU.scaffold_52.88	yellow	477.7	-	-
evm.TU.scaffold_135.24	yellow	477.64	adrb2	Beta-2 adrenergic receptor
evm.TU.scaffold_219.39	yellow	477.207	Me3	NADP-dependent malic enzyme, mitochondrial
evm.TU.scaffold_6.252	yellow	476.887	MYOCD	Myocardin
evm.TU.scaffold_135.25	yellow	476.593	ABLIM3	Actin-binding LIM protein 3
evm.TU.scaffold_86.79	yellow	476.314	-	-
evm.TU.scaffold_68.72	yellow	476.295	HDAC1-	Histone deacetylase 10
evm.TU.scaffold_114.30	yellow	476.264	Sptbn1	Spectrin beta chain, non-erythrocytic 1
evm.TU.scaffold_65.69	yellow	476.157	IL13RA2	Interleukin-13 receptor subunit alpha-2
evm.TU.scaffold_81.26	yellow	476.024	Lrrc15	Leucine-rich repeat-containing protein 15
evm.TU.scaffold_36.161	yellow	475.993	U2af2	Splicing factor U2AF 65 kDa subunit
evm.TU.scaffold_94.89	yellow	475.397	ACAP3	Arf-GAP with coiled-coil, ANK repeat and PH domain-containing protein 3
evm.TU.scaffold_168.60	yellow	475.043	Ppp3ca	Serine/threonine-protein phosphatase 2B catalytic subunit alpha isoform
evm.TU.scaffold_120.53	yellow	474.981	TSC1	Hamartin
evm.TU.scaffold_169.20	yellow	474.89	-	-
evm.TU.scaffold_241.39	yellow	474.603	AGL	Glycogen debranching enzyme
evm.TU.scaffold_59.100	yellow	474.222	NDUFV3	NADH dehydrogenase [ubiquinone] flavoprotein 3, mitochondrial
evm.TU.scaffold_8.41	yellow	473.86	BHLHE4-	Class E basic helix-loop-helix protein 40
evm.TU.scaffold_68.81	yellow	473.785	TEAD4	Transcriptional enhancer factor TEF-3
evm.TU.scaffold_12.304	yellow	472.191	P2rx5	P2X purinoceptor 5
evm.TU.scaffold_394.14	yellow	472.144	LAMB1	Laminin subunit beta-1
evm.TU.scaffold_60.50	yellow	471.759	BCKDK	[3-methyl-2-oxobutanoate dehydrogenase [lipoamide]] kinase, mitochondrial
evm.TU.scaffold_24.145	yellow	471.185	GHITM	Growth hormone-inducible transmembrane protein
evm.TU.scaffold_386.6	yellow	471.118	TEF	Transcription factor VBP
asmbl_48129|g.72351	yellow	471.02	REXO2	Oligoribonuclease, mitochondrial
evm.TU.scaffold_10.89	yellow	470.96	TGFB3	Transforming growth factor beta-3
evm.TU.scaffold_120.44	yellow	470.895	DPYSL2	Dihydropyrimidinase-related protein 2
evm.TU.scaffold_308.1	yellow	469.931	-	-
evm.TU.scaffold_66.103	yellow	469.928	SMAD3	Mothers against decapentaplegic homolog 3
evm.TU.scaffold_104.69	yellow	469.878	aidB	Putative acyl-CoA dehydrogenase AidB
evm.TU.scaffold_20.59	yellow	469.876	NEK7	Serine/threonine-protein kinase Nek7
evm.TU.scaffold_48.67	yellow	469.875	MAT1A	S-adenosylmethionine synthase isoform type-1
evm.TU.scaffold_6.270	yellow	469.781	wdr45b	WD repeat domain phosphoinositide-interacting protein 3
evm.TU.scaffold_49.87	yellow	469.749	C21orf2	Protein C21orf2
evm.TU.scaffold_56.79	yellow	469.566	Slc45a2	Membrane-associated transporter protein
evm.TU.scaffold_0.233	yellow	468.957	SYNC	Syncoilin
evm.TU.scaffold_4.98	yellow	468.279	Prps1	Ribose-phosphate pyrophosphokinase 1
evm.TU.scaffold_111.25	yellow	467.067	KLHL41	Kelch-like protein 41
evm.TU.scaffold_517.2	yellow	466.846	Pol	Retrovirus-related Pol polyprotein LINE-1
evm.TU.scaffold_276.26	yellow	466.53	MRPS5	28S ribosomal protein S5, mitochondrial
evm.TU.scaffold_41.191	yellow	466.214	Pcsk2	Neuroendocrine convertase 2
evm.TU.scaffold_0.461	yellow	466.066	RAPGEF5	Rap guanine nucleotide exchange factor 5
evm.TU.scaffold_269.1	yellow	465.637	HSD17B1-	3-hydroxyacyl-CoA dehydrogenase type-2
evm.TU.scaffold_0.464	yellow	465.525	TOMM7	Mitochondrial import receptor subunit TOM7 homolog
evm.TU.scaffold_55.82	yellow	464.972	vps36	Vacuolar protein-sorting-associated protein 36
evm.TU.scaffold_364.1	yellow	464.949	Cnn3	Calponin-3
asmbl_34202|g.51643	yellow	464.8	-	-
evm.TU.scaffold_384.17	yellow	464.573	tiprl	TIP41-like protein
evm.TU.scaffold_42.97	yellow	464.358	-	Acetylcholinesterase collagenic tail peptide
evm.TU.scaffold_50.22	yellow	464.33	MRAS	Ras-related protein M-Ras
evm.TU.scaffold_173.55	yellow	463.559	Cd82	CD82 antigen
evm.TU.scaffold_6.43	yellow	463.323	Atpaf2	ATP synthase mitochondrial F1 complex assembly factor 2
evm.TU.scaffold_77.85	yellow	463.222	Ube2l3	Ubiquitin-conjugating enzyme E2 L3
evm.TU.scaffold_57.100	yellow	461.584	RECK	Reversion-inducing cysteine-rich protein with Kazal motifs
evm.TU.scaffold_65.61	yellow	461.189	-	-
evm.TU.scaffold_4.324	yellow	460.73	Lpar4	Lysophosphatidic acid receptor 4
evm.TU.scaffold_34.40	yellow	460.701	COQ3	Hexaprenyldihydroxybenzoate methyltransferase, mitochondrial
evm.TU.scaffold_121.58	yellow	460.551	dlst	Dihydrolipoyllysine-residue succinyltransferase component of 2-oxoglutarate dehydrogenase complex, mitochondrial (Fragment)
evm.TU.scaffold_145.62	yellow	460.513	PLOD2	Procollagen-lysine,2-oxoglutarate 5-dioxygenase 2
evm.TU.scaffold_18.135	yellow	460.427	-	-
evm.TU.scaffold_3.77	yellow	460.408	RALGPS2	Ras-specific guanine nucleotide-releasing factor RalGPS2
evm.TU.scaffold_76.71	yellow	460.12	Acads	Short-chain specific acyl-CoA dehydrogenase, mitochondrial
evm.TU.scaffold_7.347	yellow	459.713	SEC14L1	SEC14-like protein 1
evm.TU.scaffold_42.46	yellow	459.508	APLP1	Amyloid-like protein 1
evm.TU.scaffold_1.136	yellow	459.47	-	-
evm.TU.scaffold_22.172	yellow	459.429	CD3-2	CD302 antigen
evm.TU.scaffold_122.56	yellow	459.351	TTC23	Tetratricopeptide repeat protein 23
evm.TU.scaffold_150.19	yellow	459.308	Lzts3	Leucine zipper putative tumor suppressor 3
evm.TU.scaffold_221.5	yellow	459.212	Ptch1	Protein patched homolog 1
evm.TU.scaffold_151.30	yellow	458.684	Avpr2	Vasopressin V2 receptor
evm.TU.scaffold_1.148	yellow	458.498	P2rx5	P2X purinoceptor 5
evm.TU.scaffold_51.73	yellow	458.398	Gpr125	Probable G-protein coupled receptor 125
evm.TU.scaffold_168.54	yellow	458.392	NFIB	Nuclear factor 1 B-type
evm.TU.scaffold_41.54	yellow	457.467	slc25a28	Mitoferrin-2
evm.TU.scaffold_297.15	yellow	457.153	TSPAN4	Tetraspanin-4
evm.TU.scaffold_16.132	yellow	456.966	nrarpa	Notch-regulated ankyrin repeat-containing protein A
evm.TU.scaffold_18.113	yellow	456.86	PHACTR3	Phosphatase and actin regulator 3
evm.TU.scaffold_66.30	yellow	456.73	ETFA	Electron transfer flavoprotein subunit alpha, mitochondrial
evm.TU.scaffold_339.13	yellow	456.62	Npr1	Atrial natriuretic peptide receptor 1
evm.TU.scaffold_66.56	yellow	456.383	BNIP2	BCL2/adenovirus E1B 19 kDa protein-interacting protein 2
evm.TU.scaffold_286.19	yellow	456.052	ATP5S	ATP synthase subunit s, mitochondrial
evm.TU.scaffold_53.67	yellow	455.675	Cd9	CD9 antigen
evm.TU.scaffold_56.87	yellow	455.517	AFF3	AF4/FMR2 family member 3
evm.TU.scaffold_92.77	yellow	455.276	SEMA6D	Semaphorin-6D
evm.TU.scaffold_5.67	yellow	454.851	Ncs1	Neuronal calcium sensor 1
evm.TU.scaffold_67.24	yellow	454.212	junb	Transcription factor jun-B
evm.TU.scaffold_93.111	yellow	454.161	OAM	Ovarian abundant message protein
evm.TU.scaffold_124.33	yellow	454.092	Gpsm1	G-protein-signaling modulator 1
evm.TU.scaffold_142.41	yellow	453.614	Hspa12a	Heat shock 70 kDa protein 12A
evm.TU.scaffold_16.248	yellow	453.454	hdhd2	Haloacid dehalogenase-like hydrolase domain-containing protein 2
evm.TU.scaffold_44.65	yellow	453.305	PRKAG2	5'-AMP-activated protein kinase subunit gamma-2
evm.TU.scaffold_208.1	yellow	453.009	hdac3	Histone deacetylase 3
asmbl_32588|g.49154	yellow	452.879	Nim1	Serine/threonine-protein kinase NIM1
evm.TU.scaffold_389.18	yellow	452.444	SEMA3D	Semaphorin-3D
evm.TU.scaffold_467.1	yellow	451.8	PTPRN2	Receptor-type tyrosine-protein phosphatase N2
evm.TU.scaffold_167.40	yellow	451.58	adss	Adenylosuccinate synthetase isozyme 2
evm.TU.scaffold_95.30	yellow	451.458	znf423	Zinc finger protein 423
evm.TU.scaffold_186.22	yellow	451.322	Nhsl2	NHS-like protein 2
asmbl_60580|g.91543	yellow	451.305	FAAP1--	Fanconi anemia-associated protein of 100 kDa
evm.TU.scaffold_21.118	yellow	450.74	-	-
evm.TU.scaffold_215.7	yellow	450.603	PEAR1	Platelet endothelial aggregation receptor 1
evm.TU.scaffold_62.142	yellow	450.296	Tmod4	Tropomodulin-4
evm.TU.scaffold_233.19	yellow	448.938	TSPAN12	Tetraspanin-12
evm.TU.scaffold_170.59	yellow	448.9	DDR2	Discoidin domain-containing receptor 2
evm.TU.scaffold_138.69	yellow	448.825	HSPB8	Heat shock protein beta-8
evm.TU.scaffold_20.144	yellow	448.564	DOCK7	Dedicator of cytokinesis protein 7
evm.TU.scaffold_0.351	yellow	448.505	Hibadh	3-hydroxyisobutyrate dehydrogenase, mitochondrial
evm.TU.scaffold_281.18	yellow	448.021	tbx5a	T-box transcription factor TBX5-A
evm.TU.scaffold_24.25	yellow	447.395	MSS51	Putative protein MSS51 homolog, mitochondrial
evm.TU.scaffold_92.3	yellow	447.212	BBS4	Bardet-Biedl syndrome 4 protein
evm.TU.scaffold_1.122	yellow	446.905	DUSP1-	Dual specificity protein phosphatase 10
asmbl_43411|g.65572	yellow	446.664	-	-
evm.TU.scaffold_240.18	yellow	446.465	ppp1cb	Serine/threonine-protein phosphatase PP1-beta catalytic subunit
evm.TU.scaffold_370.3	yellow	445.982	Gtf3a	Transcription factor IIIA
evm.TU.scaffold_324.30	yellow	445.343	CYB561	Cytochrome b561
evm.TU.scaffold_27.74	yellow	445.328	irf2bp2a	Interferon regulatory factor 2-binding protein 2-A
evm.TU.scaffold_481.1	yellow	445.253	anks1b	Ankyrin repeat and sterile alpha motif domain-containing protein 1B
evm.TU.scaffold_403.14	yellow	444.43	-	-
evm.TU.scaffold_99.17	yellow	443.88	Arhgap6	Rho GTPase-activating protein 6
evm.TU.scaffold_178.30	yellow	443.803	CUEDC1	CUE domain-containing protein 1
evm.TU.scaffold_75.80	yellow	443.553	Ncam1	Neural cell adhesion molecule 1
evm.TU.scaffold_175.24	yellow	443.043	-	-
evm.TU.scaffold_81.3	yellow	442.824	KLHL23	Kelch-like protein 23
evm.TU.scaffold_405.19	yellow	442.664	-	-
evm.TU.scaffold_249.14	yellow	442.659	-	-
evm.TU.scaffold_177.29	yellow	442.573	STRN3	Striatin-3
evm.TU.scaffold_235.26	yellow	442.409	JAKMIP2	Janus kinase and microtubule-interacting protein 2
evm.TU.scaffold_145.6	yellow	441.976	OTUD1	OTU domain-containing protein 1
evm.TU.scaffold_171.71	yellow	441.831	Zdhhc12	Probable palmitoyltransferase ZDHHC12
evm.TU.scaffold_48.206	yellow	441.639	timm23	Mitochondrial import inner membrane translocase subunit Tim23
evm.TU.scaffold_7.180	yellow	441.605	GCDH	Glutaryl-CoA dehydrogenase, mitochondrial
asmbl_70868|g.105741	yellow	441.583	-	-
evm.TU.scaffold_54.148	yellow	441.568	rbfox1l	RNA binding protein fox-1 homolog 1-like
evm.TU.scaffold_51.79	yellow	441.248	PPARGC1A	Peroxisome proliferator-activated receptor gamma coactivator 1-alpha
evm.TU.scaffold_67.36	yellow	440.406	foxred2	FAD-dependent oxidoreductase domain-containing protein 2
evm.TU.scaffold_39.145	yellow	440.149	TIMM17A	Mitochondrial import inner membrane translocase subunit Tim17-A
evm.TU.scaffold_24.172	yellow	440.019	star	Steroidogenic acute regulatory protein, mitochondrial
evm.TU.scaffold_70.86	yellow	439.94	KLHL23	Kelch-like protein 23
evm.TU.scaffold_104.29	yellow	439.105	HOMER1	Homer protein homolog 1
evm.TU.scaffold_171.91	yellow	438.857	Pam	Peptidyl-glycine alpha-amidating monooxygenase
evm.TU.scaffold_3.207	yellow	438.747	PALLD	Palladin
evm.TU.scaffold_31.106	yellow	438.015	PEBP4	Phosphatidylethanolamine-binding protein 4
evm.TU.scaffold_360.12	yellow	437.472	LDHD	Probable D-lactate dehydrogenase, mitochondrial
evm.TU.scaffold_65.127	yellow	437.421	Cxxc5	CXXC-type zinc finger protein 5
evm.TU.scaffold_323.26	yellow	437.262	Fxr1	Fragile X mental retardation syndrome-related protein 1
evm.TU.scaffold_17.145	yellow	436.626	foxo1a	Forkhead box protein O1-A
evm.TU.scaffold_13.122	yellow	436.372	Sema6b	Semaphorin-6B
evm.TU.scaffold_31.129	yellow	436.354	SORBS3	Vinexin
evm.TU.scaffold_198.9	yellow	436.276	tmem182	Transmembrane protein 182
evm.TU.scaffold_249.40	yellow	436.132	CCT6A	T-complex protein 1 subunit zeta
evm.TU.scaffold_29.18	yellow	436.057	MAP4K4	Mitogen-activated protein kinase kinase kinase kinase 4
evm.TU.scaffold_517.1	yellow	435.723	L1TD1	LINE-1 type transposase domain-containing protein 1
evm.TU.scaffold_232.13	yellow	435.389	NT5DC3	5'-nucleotidase domain-containing protein 3
evm.TU.scaffold_15.227	yellow	435.177	EXT2	Exostosin-2
evm.TU.scaffold_5.203	yellow	435.146	ZDHHC8	Probable palmitoyltransferase ZDHHC8
evm.TU.scaffold_44.114	yellow	434.649	MRPS14	28S ribosomal protein S14, mitochondrial
evm.TU.scaffold_108.34	yellow	434.126	Asap1	Arf-GAP with SH3 domain, ANK repeat and PH domain-containing protein 1
evm.TU.scaffold_143.67	yellow	433.4	TACR3	Neuromedin-K receptor
evm.TU.scaffold_182.20	yellow	432.453	Olfr49	Olfactory receptor 49
evm.TU.scaffold_223.33	yellow	432.014	GNA11	Guanine nucleotide-binding protein subunit alpha-11
evm.TU.scaffold_248.4	yellow	431.944	rgs8	Regulator of G-protein signaling 8
evm.TU.scaffold_105.50	yellow	431.909	CDC42EP2	Cdc42 effector protein 2
evm.TU.scaffold_143.44	yellow	431.68	ACER2	Alkaline ceramidase 2
evm.TU.scaffold_45.77	yellow	431.661	zfp36l2-B	Zinc finger protein 36, C3H1 type-like 2-B
evm.TU.scaffold_52.39	yellow	431.59	ICAM1	Intercellular adhesion molecule 1
evm.TU.scaffold_97.104	yellow	431.296	Ptplad2	Very-long-chain (3R)-3-hydroxyacyl-[acyl-carrier protein] dehydratase 4
evm.TU.scaffold_52.21	yellow	431.134	GRAP	GRB2-related adapter protein
evm.TU.scaffold_457.4	yellow	431.116	PCDHAC2	Protocadherin alpha-C2
evm.TU.scaffold_9.18	yellow	431.065	-	-
evm.TU.scaffold_55.113	yellow	430.91	SLC25A1	Tricarboxylate transport protein, mitochondrial
evm.TU.scaffold_234.41	yellow	430.405	DNAJC19	Mitochondrial import inner membrane translocase subunit TIM14
evm.TU.scaffold_473.5	yellow	430.098	ENDOG	Endonuclease G, mitochondrial
evm.TU.scaffold_16.137	yellow	430.066	cdc37l1	Hsp90 co-chaperone Cdc37-like 1
evm.TU.scaffold_178.61	yellow	430.052	ADAMTS8	A disintegrin and metalloproteinase with thrombospondin motifs 8
evm.TU.scaffold_89.16	yellow	429.514	nrp1a	Neuropilin-1a
evm.TU.scaffold_368.10	yellow	429.25	SYT16	Synaptotagmin-16
evm.TU.scaffold_260.21	yellow	429.224	Caskin1	Caskin-1
evm.TU.scaffold_360.3	yellow	429.207	PREY	Protein preY, mitochondrial
evm.TU.scaffold_117.59	yellow	429.126	USP6NL	USP6 N-terminal-like protein
evm.TU.scaffold_0.522	yellow	428.947	fabp3	Fatty acid-binding protein, heart
evm.TU.scaffold_25.148	yellow	428.777	NDRG1	Protein NDRG1
asmbl_26027|g.39753	yellow	428.292	-	-
evm.TU.scaffold_2.81	yellow	428.058	MYO5A	Unconventional myosin-Va
evm.TU.scaffold_245.13	yellow	427.91	PXMP4	Peroxisomal membrane protein 4
evm.TU.scaffold_117.31	yellow	427.73	-	-
evm.TU.scaffold_1.103	yellow	427.518	Kdm6b	Lysine-specific demethylase 6B
evm.TU.scaffold_44.70	yellow	427.507	DPP6	Dipeptidyl aminopeptidase-like protein 6
evm.TU.scaffold_27.105	yellow	427.143	-	-
evm.TU.scaffold_49.168	yellow	427.102	-	-
evm.TU.scaffold_138.60	yellow	427.078	PEBP1	Phosphatidylethanolamine-binding protein 1
evm.TU.scaffold_49.201	yellow	426.738	PIK3R3	Phosphatidylinositol 3-kinase regulatory subunit gamma
evm.TU.scaffold_0.424	yellow	426.569	acdh-6	Probable acyl-CoA dehydrogenase 6
evm.TU.scaffold_65.35	yellow	426.159	Bco2	Beta,beta-carotene 9',10'-oxygenase
evm.TU.scaffold_153.55	yellow	424.844	-	-
evm.TU.scaffold_91.6	yellow	424.394	FAM173A	Protein FAM173A
evm.TU.scaffold_362.12	yellow	423.238	HMCN1	Hemicentin-1
evm.TU.scaffold_167.6	yellow	423.021	ccdc1-4	Coiled-coil domain-containing protein 104
evm.TU.scaffold_75.79	yellow	422.884	Ncam1	Neural cell adhesion molecule 1
evm.TU.scaffold_4.63	yellow	422.808	CCNG1	Cyclin-G1
evm.TU.scaffold_96.44	yellow	422.669	lfng	Beta-1,3-N-acetylglucosaminyltransferase lunatic fringe
evm.TU.scaffold_23.118	yellow	422.496	Ubxn2a	UBX domain-containing protein 2A
evm.TU.scaffold_211.41	yellow	422.431	igf2bp1	Insulin-like growth factor 2 mRNA-binding protein 1
evm.TU.scaffold_41.152	yellow	422.117	Ppia	Peptidyl-prolyl cis-trans isomerase A
evm.TU.scaffold_16.2	yellow	422.053	BMP1-	Bone morphogenetic protein 10
evm.TU.scaffold_90.63	yellow	421.395	CLIP4	CAP-Gly domain-containing linker protein 4
evm.TU.scaffold_113.80	yellow	421.354	Hmox2	Heme oxygenase 2
evm.TU.scaffold_464.8	yellow	421.325	-	-
evm.TU.scaffold_1.47	yellow	421.005	MYO18A	Unconventional myosin-XVIIIa
evm.TU.scaffold_107.32	yellow	420.939	rpusd4	RNA pseudouridylate synthase domain-containing protein 4
evm.TU.scaffold_125.50	yellow	420.938	-	-
evm.TU.scaffold_93.110	yellow	420.635	Zan	Zonadhesin
evm.TU.scaffold_265.31	yellow	420.607	CREB1	Cyclic AMP-responsive element-binding protein 1
evm.TU.scaffold_82.34	yellow	419.946	Fam129b	Niban-like protein 1
evm.TU.scaffold_16.216	yellow	419.884	Antxr1	Anthrax toxin receptor 1
evm.TU.scaffold_29.141	yellow	419.77	-	-
evm.TU.scaffold_68.51	yellow	419.642	INSC	Protein inscuteable homolog
evm.TU.scaffold_113.26	yellow	419.466	Cbx8	Chromobox protein homolog 8
evm.TU.scaffold_13.317	yellow	419.362	tnfaip8l1	Tumor necrosis factor alpha-induced protein 8-like protein 1
evm.TU.scaffold_65.59	yellow	419.294	LTBP3	Latent-transforming growth factor beta-binding protein 3
evm.TU.scaffold_162.6	yellow	419.253	scn4ab	Sodium channel protein type 4 subunit alpha B
evm.TU.scaffold_170.1	yellow	419.221	Unc13b	Protein unc-13 homolog B
evm.TU.scaffold_235.10	yellow	419.143	PCDHGA11	Protocadherin gamma-A11
evm.TU.scaffold_28.36	yellow	418.996	SEMA5A	Semaphorin-5A
evm.TU.scaffold_54.78	yellow	418.905	MLF2	Myeloid leukemia factor 2
evm.TU.scaffold_75.82	yellow	418.829	NCAM1	Neural cell adhesion molecule 1
evm.TU.scaffold_278.8	yellow	418.004	TROVE2	60 kDa SS-A/Ro ribonucleoprotein
evm.TU.scaffold_329.18	yellow	417.871	HSPA9	Stress-70 protein, mitochondrial
evm.TU.scaffold_132.27	yellow	417.598	CACNA2D1	Voltage-dependent calcium channel subunit alpha-2/delta-1
evm.TU.scaffold_188.47	yellow	417.18	-	-
evm.TU.scaffold_28.163	yellow	417.085	klhl4-	Kelch-like protein 40
evm.TU.scaffold_54.173	yellow	416.79	Adamtsl4	ADAMTS-like protein 4
evm.TU.scaffold_73.97	yellow	415.827	Chchd2	Coiled-coil-helix-coiled-coil-helix domain-containing protein 2, mitochondrial
evm.TU.scaffold_32.117	yellow	415.458	Gphn	Gephyrin
evm.TU.scaffold_48.59	yellow	415.429	MAP3K14	Mitogen-activated protein kinase kinase kinase 14
evm.TU.scaffold_82.35	yellow	415.23	Stxbp1	Syntaxin-binding protein 1
evm.TU.scaffold_111.98	yellow	414.413	Dmd	Dystrophin
evm.TU.scaffold_332.22	yellow	414.304	-	-
evm.TU.scaffold_69.3	yellow	414.04	FAM211A	Leucine-rich repeat-containing protein FAM211A
evm.TU.scaffold_13.126	yellow	414.023	Sema6b	Semaphorin-6B
evm.TU.scaffold_98.7	yellow	413.649	Rem1	GTP-binding protein REM 1
evm.TU.scaffold_35.184	yellow	413.556	STK25	Serine/threonine-protein kinase 25
evm.TU.scaffold_48.196	yellow	413.302	-	-
evm.TU.scaffold_0.524	yellow	412.983	cyhr1	Cysteine and histidine-rich protein 1
evm.TU.scaffold_41.85	yellow	412.471	STOX1	Storkhead-box protein 1
asmbl_52566|g.78759	yellow	411.919	-	-
evm.TU.scaffold_17.154	yellow	411.612	Rcsd1	CapZ-interacting protein
evm.TU.scaffold_79.86	yellow	411.605	Nampt	Nicotinamide phosphoribosyltransferase
evm.TU.scaffold_148.49	yellow	411.588	Sptlc2	Serine palmitoyltransferase 2
evm.TU.scaffold_6.14	yellow	411.492	TMEM114	Transmembrane protein 114
evm.TU.scaffold_24.64	yellow	411.078	R1-2.4	Uncharacterized protein R102.4
evm.TU.scaffold_124.20	yellow	410.516	FAM78A	Protein FAM78A
asmbl_48216|g.72769	yellow	409.668	-	-
evm.TU.scaffold_80.49	yellow	409.162	pyroxd1	Pyridine nucleotide-disulfide oxidoreductase domain-containing protein 1
evm.TU.scaffold_310.6	yellow	408.98	TSC22D2	TSC22 domain family protein 2
evm.TU.scaffold_65.65	yellow	408.955	KLHL13	Kelch-like protein 13
evm.TU.scaffold_185.53	yellow	408.843	Cnksr3	Connector enhancer of kinase suppressor of ras 3
evm.TU.scaffold_363.1	yellow	408.426	PRKG1	cGMP-dependent protein kinase 1
evm.TU.scaffold_44.8	yellow	408.381	foxc1a	Forkhead box C1-A
evm.TU.scaffold_42.50	yellow	407.964	Kirrel	Kin of IRRE-like protein 1
evm.TU.scaffold_65.131	yellow	407.766	PURA	Transcriptional activator protein Pur-alpha
evm.TU.scaffold_173.43	yellow	407.435	-	-
evm.TU.scaffold_123.45	yellow	407.214	PDE1B	Calcium/calmodulin-dependent 3',5'-cyclic nucleotide phosphodiesterase 1B
evm.TU.scaffold_127.42	yellow	407.153	IPO4	Importin-4
evm.TU.scaffold_111.87	yellow	406.983	BMPR2	Bone morphogenetic protein receptor type-2
evm.TU.scaffold_231.4	yellow	406.839	-	-
evm.TU.scaffold_7.292	yellow	406.565	-	Beta-crystallin A3-2
evm.TU.scaffold_321.15	yellow	405.854	MB21D2	Protein MB21D2
evm.TU.scaffold_131.82	yellow	405.853	hspb11	Heat shock protein beta-11
evm.TU.scaffold_78.47	yellow	405.455	B3GNT7	UDP-GlcNAc:betaGal beta-1,3-N-acetylglucosaminyltransferase 7
evm.TU.scaffold_248.51	yellow	405.217	GLRX2	Glutaredoxin-2, mitochondrial
evm.TU.scaffold_98.49	yellow	405.118	Ip6k1	Inositol hexakisphosphate kinase 1
evm.TU.scaffold_38.39	yellow	404.882	TRAK1	Trafficking kinesin-binding protein 1
evm.TU.scaffold_68.79	yellow	404.663	TEAD3	Transcriptional enhancer factor TEF-5
evm.TU.scaffold_63.131	yellow	404.33	Immt	Mitochondrial inner membrane protein
evm.TU.scaffold_23.10	yellow	404.136	slc25a47a	Solute carrier family 25 member 47-A
evm.TU.scaffold_253.20	yellow	404.111	Dyrk2	Dual specificity tyrosine-phosphorylation-regulated kinase 2
evm.TU.scaffold_82.130	yellow	403.927	CCNI	Cyclin-I
evm.TU.scaffold_304.24	yellow	403.683	MAP1LC3C	Microtubule-associated proteins 1A/1B light chain 3C
evm.TU.scaffold_185.17	yellow	402.781	hey2	Hairy/enhancer-of-split related with YRPW motif protein 2
evm.TU.scaffold_24.206	yellow	402.509	ADK	Adenosine kinase
evm.TU.scaffold_111.18	yellow	402.401	AHR	Aryl hydrocarbon receptor
evm.TU.scaffold_177.28	yellow	402.379	-	Protein Hikeshi
evm.TU.scaffold_93.60	yellow	402.149	SLC2-A2	Sodium-dependent phosphate transporter 2
evm.TU.scaffold_160.14	yellow	402.048	rassf1-	Ras association domain-containing protein 10
evm.TU.scaffold_158.13	yellow	401.453	BCL2L13	Bcl-2-like protein 13
evm.TU.scaffold_37.32	yellow	401.45	-	-
evm.TU.scaffold_17.147	yellow	401.449	lhfp	Lipoma HMGIC fusion partner homolog
evm.TU.scaffold_95.85	yellow	401.25	th	Tyrosine 3-monooxygenase
evm.TU.scaffold_218.3	yellow	400.973	sh3bp4	SH3 domain-binding protein 4
evm.TU.scaffold_61.53	yellow	400.684	ptk2	Focal adhesion kinase 1
evm.TU.scaffold_111.57	yellow	400.265	B3GALT1	Beta-1,3-galactosyltransferase 1
asmbl_4451|g.6724	yellow	399.901	-	-
evm.TU.scaffold_35.164	yellow	399.768	UQCRH	Cytochrome b-c1 complex subunit 6, mitochondrial
evm.TU.scaffold_5.23	yellow	399.456	ELMOD3	ELMO domain-containing protein 3
evm.TU.scaffold_0.540	yellow	398.31	Tinagl1	Tubulointerstitial nephritis antigen-like
evm.TU.scaffold_31.159	yellow	398.225	-	-
evm.TU.scaffold_16.99	yellow	398.125	SCARB2	Lysosome membrane protein 2
evm.TU.scaffold_100.74	yellow	397.721	nodal	Nodal homolog
evm.TU.scaffold_53.61	yellow	397.072	Usp21	Ubiquitin carboxyl-terminal hydrolase 21
evm.TU.scaffold_9.11	yellow	396.774	-	-
evm.TU.scaffold_338.13	yellow	396.234	-	-
evm.TU.scaffold_92.51	yellow	395.946	SMAD3	Mothers against decapentaplegic homolog 3
evm.TU.scaffold_42.175	yellow	395.663	ZNF782	Zinc finger protein 782
evm.TU.scaffold_16.217	yellow	395.653	rasgef1ba	Ras-GEF domain-containing family member 1B-A
evm.TU.scaffold_176.11	yellow	395.414	PDZRN3	E3 ubiquitin-protein ligase PDZRN3
evm.TU.scaffold_43.189	yellow	395.176	EMILIN2	EMILIN-2
evm.TU.scaffold_336.9	yellow	394.994	Mccc2	Methylcrotonoyl-CoA carboxylase beta chain, mitochondrial
evm.TU.scaffold_28.11	yellow	394.977	gpt2l	Alanine aminotransferase 2-like
evm.TU.scaffold_68.31	yellow	394.812	samm5-a	Sorting and assembly machinery component 50 homolog A
evm.TU.scaffold_3.74	yellow	394.766	RALGPS1	Ras-specific guanine nucleotide-releasing factor RalGPS1
evm.TU.scaffold_39.71	yellow	394.482	tshb	Thyrotropin subunit beta
evm.TU.scaffold_1.321	yellow	394.274	-	-
evm.TU.scaffold_386.5	yellow	393.855	Znf865	Zinc finger protein 865
evm.TU.scaffold_62.69	yellow	393.608	Ets1	Protein C-ets-1
evm.TU.scaffold_242.16	yellow	393.454	ACSS2	Acetyl-coenzyme A synthetase, cytoplasmic
evm.TU.scaffold_56.64	yellow	393.418	HNRNPK	Heterogeneous nuclear ribonucleoprotein K
evm.TU.scaffold_125.52	yellow	393.29	SLC24A3	Sodium/potassium/calcium exchanger 3
evm.TU.scaffold_124.90	yellow	392.775	RGS3	Regulator of G-protein signaling 3
evm.TU.scaffold_39.26	yellow	392.593	DHRS3	Short-chain dehydrogenase/reductase 3
evm.TU.scaffold_278.20	yellow	392.576	fyttd1	UAP56-interacting factor
evm.TU.scaffold_130.33	yellow	392.501	klhl3	Kelch-like protein 3
evm.TU.scaffold_167.28	yellow	392.317	CEP17-	Centrosomal protein of 170 kDa
evm.TU.scaffold_113.79	yellow	390.924	DNAJA3	DnaJ homolog subfamily A member 3, mitochondrial
evm.TU.scaffold_35.88	yellow	390.618	GPX4	Phospholipid hydroperoxide glutathione peroxidase, mitochondrial
evm.TU.scaffold_2.181	yellow	390.39	fto	Alpha-ketoglutarate-dependent dioxygenase FTO
evm.TU.scaffold_409.3	yellow	389.941	NAGS	N-acetylglutamate synthase, mitochondrial
evm.TU.scaffold_262.29	yellow	389.934	Spag9	C-Jun-amino-terminal kinase-interacting protein 4
evm.TU.scaffold_70.103	yellow	389.748	CSRNP3	Cysteine/serine-rich nuclear protein 3
evm.TU.scaffold_73.98	yellow	389.595	Ccdc64	Bicaudal D-related protein 1
evm.TU.scaffold_5.103	yellow	389.447	klhl22	Kelch-like protein 22
evm.TU.scaffold_6.211	yellow	388.409	-	-
evm.TU.scaffold_16.68	yellow	388.237	pptc7	Protein phosphatase PTC7 homolog
evm.TU.scaffold_7.318	yellow	388.117	-	-
evm.TU.scaffold_33.61	yellow	388.058	DNAJC3-	DnaJ homolog subfamily C member 30
evm.TU.scaffold_110.3	yellow	388.01	-	-
evm.TU.scaffold_166.3	yellow	387.966	Rin2	Ras and Rab interactor 2
evm.TU.scaffold_7.4	yellow	385.988	-	-
evm.TU.scaffold_188.35	yellow	385.663	PMEPA1	Transmembrane prostate androgen-induced protein
evm.TU.scaffold_244.30	yellow	385.536	rfng	Beta-1,3-N-acetylglucosaminyltransferase radical fringe
evm.TU.scaffold_104.32	yellow	385.219	mtx3	Metaxin-3
evm.TU.scaffold_67.7	yellow	384.805	Wiz	Protein Wiz
evm.TU.scaffold_175.33	yellow	384.589	Kcnh8	Potassium voltage-gated channel subfamily H member 8
evm.TU.scaffold_79.68	yellow	384.509	Yaf2	YY1-associated factor 2
evm.TU.scaffold_464.7	yellow	384.215	XYLT1	Xylosyltransferase 1
evm.TU.scaffold_104.86	yellow	384.073	Mmab	Cob(I)yrinic acid a,c-diamide adenosyltransferase, mitochondrial
evm.TU.scaffold_265.30	yellow	383.827	-	-
evm.TU.scaffold_189.7	yellow	382.952	-	-
evm.TU.scaffold_174.8	yellow	382.791	DACT2	Dapper homolog 2
evm.TU.scaffold_117.74	yellow	382.189	PLEKHG4B	Pleckstrin homology domain-containing family G member 4B
evm.TU.scaffold_243.10	yellow	381.537	-	-
evm.TU.scaffold_442.10	yellow	381.509	PDHA1	Pyruvate dehydrogenase E1 component subunit alpha, somatic form, mitochondrial
evm.TU.scaffold_78.109	yellow	381.079	-	-
evm.TU.scaffold_121.31	yellow	380.916	Prox1	Prospero homeobox protein 1
evm.TU.scaffold_367.4	yellow	380.607	MARK1	Serine/threonine-protein kinase MARK1
evm.TU.scaffold_101.56	yellow	380.561	SDR39U1	Epimerase family protein SDR39U1
evm.TU.scaffold_219.23	yellow	380.473	app	Amyloid beta A4 protein
evm.TU.scaffold_277.30	yellow	380.232	Ucp2	Mitochondrial uncoupling protein 2
evm.TU.scaffold_332.20	yellow	379.227	PTPRN2	Receptor-type tyrosine-protein phosphatase N2
evm.TU.scaffold_163.48	yellow	379.226	atg16	Autophagy-related protein 16
evm.TU.scaffold_8.252	yellow	378.641	Tmem233	Transmembrane protein 233
evm.TU.scaffold_55.130	yellow	378.442	arhgap42	Rho GTPase-activating protein 42
evm.TU.scaffold_132.63	yellow	377.887	SSPN	Sarcospan
evm.TU.scaffold_120.47	yellow	377.358	GSN	Gelsolin
evm.TU.scaffold_113.59	yellow	377.15	Sun1	SUN domain-containing protein 1
evm.TU.scaffold_35.104	yellow	377.018	DNAH11	Dynein heavy chain 11, axonemal
evm.TU.scaffold_4.318	yellow	377.009	HMGN1	Non-histone chromosomal protein HMG-14
evm.TU.scaffold_354.16	yellow	376.346	isca1	Iron-sulfur cluster assembly 1 homolog, mitochondrial
evm.TU.scaffold_29.37	yellow	376.249	LATS2	Serine/threonine-protein kinase LATS2
evm.TU.scaffold_132.61	yellow	376.187	RASSF8	Ras association domain-containing protein 8
evm.TU.scaffold_76.47	yellow	375.955	Lrsam1	E3 ubiquitin-protein ligase LRSAM1
evm.TU.scaffold_365.17	yellow	375.396	FSTL1	Follistatin-related protein 1
evm.TU.scaffold_340.21	yellow	375.229	Serpina1-	Protein Z-dependent protease inhibitor
evm.TU.scaffold_35.67	yellow	374.544	tcf3	Transcription factor E2-alpha
evm.TU.scaffold_17.204	yellow	373.949	-	-
evm.TU.scaffold_54.118	yellow	373.831	Sbk2	Serine/threonine-protein kinase SBK2
evm.TU.scaffold_339.15	yellow	373.635	Zfp26	Zinc finger protein 26
evm.TU.scaffold_54.134	yellow	372.821	ZNF524	Zinc finger protein 524
evm.TU.scaffold_242.43	yellow	372.77	arhgap29	Rho GTPase-activating protein 29
evm.TU.scaffold_112.47	yellow	372.766	Kif5c	Kinesin heavy chain isoform 5C
evm.TU.scaffold_183.9	yellow	372.546	Trim3	Tripartite motif-containing protein 3
evm.TU.scaffold_306.12	yellow	372.296	PHACTR2	Phosphatase and actin regulator 2
evm.TU.scaffold_42.129	yellow	372.217	tbrg4	Protein TBRG4
evm.TU.scaffold_15.181	yellow	371.029	AMPD3	AMP deaminase 3
evm.TU.scaffold_70.23	yellow	370.176	GPR1	G-protein coupled receptor 1
evm.TU.scaffold_271.5	yellow	369.792	tmem1-6b	Transmembrane protein 106B
evm.TU.scaffold_1.142	yellow	369.501	SPECC1	Cytospin-B
evm.TU.scaffold_97.72	yellow	369.239	ETS2	Protein C-ets-2
evm.TU.scaffold_154.45	yellow	369.123	Myh6	Myosin-6
evm.TU.scaffold_41.189	yellow	369.037	PCSK2	Neuroendocrine convertase 2
evm.TU.scaffold_132.67	yellow	369.024	NUDT4	Diphosphoinositol polyphosphate phosphohydrolase 2
evm.TU.scaffold_204.45	yellow	368.987	Takr99D	Tachykinin-like peptides receptor 99D
evm.TU.scaffold_81.18	yellow	368.873	PRRG1	Transmembrane gamma-carboxyglutamic acid protein 1
evm.TU.scaffold_350.17	yellow	368.746	TSPAN9	Tetraspanin-9
evm.TU.scaffold_31.170	yellow	368.682	TTC28	Tetratricopeptide repeat protein 28
evm.TU.scaffold_21.211	yellow	368.497	SESN3	Sestrin-3
evm.TU.scaffold_67.64	yellow	368.406	TCF2-	Transcription factor 20
evm.TU.scaffold_174.19	yellow	368.316	F8	Coagulation factor VIII
evm.TU.scaffold_52.18	yellow	368.079	chst12	Carbohydrate sulfotransferase 12
evm.TU.scaffold_210.36	yellow	367.787	wnt5b	Protein Wnt-5b
evm.TU.scaffold_66.65	yellow	367.755	RPS27L	40S ribosomal protein S27-like
evm.TU.scaffold_221.4	yellow	367.631	-	-
evm.TU.scaffold_56.56	yellow	367.623	Dnajb5	DnaJ homolog subfamily B member 5
evm.TU.scaffold_31.95	yellow	367.504	tmem2	Transmembrane protein 2
evm.TU.scaffold_69.2	yellow	367.454	-	-
evm.TU.scaffold_23.201	yellow	367.04	TSHR	Thyrotropin receptor
evm.TU.scaffold_11.92	yellow	366.881	DUSP6	Dual specificity protein phosphatase 6
evm.TU.scaffold_137.19	yellow	366.874	FNBP1	Formin-binding protein 1
evm.TU.scaffold_35.72	yellow	366.603	EEF2	Elongation factor 2
evm.TU.scaffold_4.73	yellow	366.354	sh3rf1	E3 ubiquitin-protein ligase SH3RF1
evm.TU.scaffold_11.169	yellow	366.336	-	-
evm.TU.scaffold_174.61	yellow	366.141	KLHL4	Kelch-like protein 4
evm.TU.scaffold_183.2	yellow	365.992	Postn	Periostin
evm.TU.scaffold_42.116	yellow	365.853	OSBPL3	Oxysterol-binding protein-related protein 3
evm.TU.scaffold_160.10	yellow	365.764	-	-
evm.TU.scaffold_40.130	yellow	365.665	MAPKAPK2	MAP kinase-activated protein kinase 2 (Fragment)
evm.TU.scaffold_311.8	yellow	365.526	Bmpr1a	Bone morphogenetic protein receptor type-1A
evm.TU.scaffold_158.16	yellow	365.402	agk	Acylglycerol kinase, mitochondrial
evm.TU.scaffold_2.136	yellow	365.358	PKM	Pyruvate kinase PKM
evm.TU.scaffold_121.28	yellow	365.204	smyd2-a	N-lysine methyltransferase SMYD2-A
evm.TU.scaffold_8.215	yellow	365.196	CAST	Calpastatin
evm.TU.scaffold_37.45	yellow	365.125	adi1	1,2-dihydroxy-3-keto-5-methylthiopentene dioxygenase
evm.TU.scaffold_1.272	yellow	365.118	UVRAG	UV radiation resistance-associated gene protein
evm.TU.scaffold_260.8	yellow	365.101	Tnnt1	Troponin T, slow skeletal muscle
evm.TU.scaffold_29.124	yellow	365.028	RAB33B	Ras-related protein Rab-33B
evm.TU.scaffold_0.546	yellow	364.838	KAT2B	Histone acetyltransferase KAT2B
evm.TU.scaffold_222.7	yellow	364.49	TSHZ3	Teashirt homolog 3
evm.TU.scaffold_173.20	yellow	364.217	AQP9	Aquaporin-9
evm.TU.scaffold_247.4	yellow	364.064	nppa	Natriuretic peptides A
evm.TU.scaffold_57.104	yellow	364.038	HCCS	Cytochrome c-type heme lyase
evm.TU.scaffold_348.22	yellow	363.939	murc	Muscle-related coiled-coil protein
evm.TU.scaffold_124.36	yellow	363.852	-	-
evm.TU.scaffold_15.108	yellow	363.709	TCF12	Transcription factor 12
evm.TU.scaffold_235.9	yellow	363.516	PCDHGA5	Protocadherin gamma-A5
evm.TU.scaffold_48.209	yellow	363.475	PRPH2	Peripherin-2
evm.TU.scaffold_0.426	yellow	363.191	TFPI2	Tissue factor pathway inhibitor 2
evm.TU.scaffold_15.184	yellow	363.15	sbf2	Myotubularin-related protein 13
evm.TU.scaffold_11.74	yellow	362.372	EIF4G2	Eukaryotic translation initiation factor 4 gamma 2
evm.TU.scaffold_239.3	yellow	362.228	Fzd3	Frizzled-3
evm.TU.scaffold_44.99	yellow	361.991	amotl2a	Angiomotin-like 2a
evm.TU.scaffold_124.87	yellow	361.973	-	-
evm.TU.scaffold_32.74	yellow	361.956	PLEKHG1	Pleckstrin homology domain-containing family G member 1
asmbl_8438|g.12764	yellow	361.918	ldlrap1-b	Low density lipoprotein receptor adapter protein 1-B
evm.TU.scaffold_40.147	yellow	361.895	MDFI	MyoD family inhibitor
evm.TU.scaffold_172.41	yellow	361.674	AURKAIP1	Aurora kinase A-interacting protein
evm.TU.scaffold_11.200	yellow	361.241	WASL	Neural Wiskott-Aldrich syndrome protein
evm.TU.scaffold_94.63	yellow	361.01	-	-
evm.TU.scaffold_28.177	yellow	359.617	xirp1	Xin actin-binding repeat-containing protein 1
asmbl_28155|g.42845	yellow	359.454	ELOVL7	Elongation of very long chain fatty acids protein 7
evm.TU.scaffold_131.43	yellow	359.396	CLIP2	CAP-Gly domain-containing linker protein 2
evm.TU.scaffold_330.7	yellow	359.375	zfpm1	Zinc finger protein ZFPM1 (Fragment)
evm.TU.scaffold_30.15	yellow	359.216	-	-
evm.TU.scaffold_346.17	yellow	359.203	Fbxw5	F-box/WD repeat-containing protein 5
evm.TU.scaffold_67.87	yellow	359.102	CSNK1E	Casein kinase I isoform epsilon
evm.TU.scaffold_86.60	yellow	359.067	NFIX	Nuclear factor 1 X-type
evm.TU.scaffold_44.55	yellow	358.812	Znf521	Zinc finger protein 521
evm.TU.scaffold_240.35	yellow	358.771	MATN3	Matrilin-3
evm.TU.scaffold_2.259	yellow	358.613	tarsl2	Probable threonine--tRNA ligase 2, cytoplasmic
evm.TU.scaffold_286.15	yellow	358.457	SAV1	Protein salvador homolog 1
evm.TU.scaffold_8.19	yellow	358.383	lxr1	L-xylulose reductase
evm.TU.scaffold_163.11	yellow	358.253	-	-
evm.TU.scaffold_9.148	yellow	358.132	chchd6	Coiled-coil-helix-coiled-coil-helix domain-containing protein 6, mitochondrial
evm.TU.scaffold_49.67	yellow	357.947	EIF2B5	Translation initiation factor eIF-2B subunit epsilon
evm.TU.scaffold_128.33	yellow	357.84	ARHGAP39	Rho GTPase-activating protein 39
evm.TU.scaffold_140.41	yellow	357.773	SAMD1	Atherin
evm.TU.scaffold_55.144	yellow	357.732	CRYAB	Alpha-crystallin B chain
evm.TU.scaffold_81.93	yellow	357.488	ankrd13c-a	Ankyrin repeat domain-containing protein 13C-A
evm.TU.scaffold_129.44	yellow	357.346	Tusc2	Tumor suppressor candidate 2
evm.TU.scaffold_118.46	yellow	356.909	TANC2	Protein TANC2
evm.TU.scaffold_104.50	yellow	356.887	DNAJB5	DnaJ homolog subfamily B member 5
evm.TU.scaffold_35.29	yellow	356.851	WDR47	WD repeat-containing protein 47
evm.TU.scaffold_122.86	yellow	356.257	Fam1-7b	Protein FAM107B
evm.TU.scaffold_244.34	yellow	355.987	cyp26a1	Cytochrome P450 26A1
evm.TU.scaffold_34.116	yellow	355.974	Pabpc1	Polyadenylate-binding protein 1
asmbl_27717|g.42538	yellow	355.936	-	-
evm.TU.scaffold_19.189	yellow	355.675	Pcbp2	Poly(rC)-binding protein 2
evm.TU.scaffold_333.18	yellow	355.512	FREM1	FRAS1-related extracellular matrix protein 1
evm.TU.scaffold_308.14	yellow	355.296	BOLA1	BolA-like protein 1
evm.TU.scaffold_81.13	yellow	355.287	Obscn	Obscurin
evm.TU.scaffold_12.74	yellow	355.022	Rasa2	Ras GTPase-activating protein 2
evm.TU.scaffold_349.10	yellow	353.704	ACSS3	Acyl-CoA synthetase short-chain family member 3, mitochondrial
evm.TU.scaffold_103.87	yellow	353.667	tgfb1	Transforming growth factor beta-1
evm.TU.scaffold_17.96	yellow	353.565	Sbds	Ribosome maturation protein SBDS
evm.TU.scaffold_107.88	yellow	353.517	Slc6a13	Sodium- and chloride-dependent GABA transporter 2
evm.TU.scaffold_33.106	yellow	353.21	Rtn2	Reticulon-2
evm.TU.scaffold_29.96	yellow	353.193	zic5	Zinc finger protein ZIC 5
evm.TU.scaffold_119.65	yellow	353.189	ZADH2	Zinc-binding alcohol dehydrogenase domain-containing protein 2
evm.TU.scaffold_278.16	yellow	352.954	-	-
evm.TU.scaffold_262.5	yellow	352.837	GSTT1	Glutathione S-transferase theta-1
evm.TU.scaffold_41.106	yellow	352.729	Mark1	Serine/threonine-protein kinase MARK1
evm.TU.scaffold_125.48	yellow	352.699	STK1-	Serine/threonine-protein kinase 10
evm.TU.scaffold_334.18	yellow	352.649	TGFBI	Transforming growth factor-beta-induced protein ig-h3
evm.TU.scaffold_56.58	yellow	352.62	BNIP3	BCL2/adenovirus E1B 19 kDa protein-interacting protein 3
evm.TU.scaffold_0.513	yellow	352.156	Yes1	Tyrosine-protein kinase Yes
evm.TU.scaffold_8.270	yellow	351.842	Evc	Ellis-van Creveld syndrome protein homolog
evm.TU.scaffold_11.77	yellow	351.61	Lyve1	Lymphatic vessel endothelial hyaluronic acid receptor 1
evm.TU.scaffold_7.111	yellow	351.542	Usmg5	Up-regulated during skeletal muscle growth protein 5
evm.TU.scaffold_113.57	yellow	351.529	F1-	Coagulation factor X
asmbl_19328|g.29380	yellow	351.302	SPBC1289.15	Putative cell agglutination protein C1289.15
evm.TU.scaffold_107.15	yellow	351.113	mrpl2-	39S ribosomal protein L20, mitochondrial
evm.TU.scaffold_4.361	yellow	350.989	Pura	Transcriptional activator protein Pur-alpha
evm.TU.scaffold_50.39	yellow	350.896	FN1	Fibronectin
evm.TU.scaffold_42.197	yellow	350.876	RCC1	Regulator of chromosome condensation
evm.TU.scaffold_97.39	yellow	350.773	mblac1	Metallo-beta-lactamase domain-containing protein 1
asmbl_63805|g.95831	yellow	350.376	fbln1	Fibulin-1
evm.TU.scaffold_102.54	yellow	350.304	RNF183	RING finger protein 183
asmbl_55938|g.84047	yellow	349.957	-	-
evm.TU.scaffold_160.13	yellow	349.708	-	-
asmbl_287|g.1506	yellow	349.472	-	-
evm.TU.scaffold_267.31	yellow	349.468	Loxl3	Lysyl oxidase homolog 3
evm.TU.scaffold_247.5	yellow	349.333	-	-
evm.TU.scaffold_403.21	yellow	349.199	Slco2b1	Solute carrier organic anion transporter family member 2B1
evm.TU.scaffold_136.32	yellow	349.052	kbp	KIF1-binding protein homolog
evm.TU.scaffold_78.67	yellow	349.006	CAMSAP2	Calmodulin-regulated spectrin-associated protein 2
evm.TU.scaffold_43.124	yellow	348.977	-	-
evm.TU.scaffold_22.3	yellow	348.784	fzd7-a	Frizzled-7-A
evm.TU.scaffold_81.12	yellow	348.285	GUK1	Guanylate kinase
evm.TU.scaffold_22.169	yellow	348.257	Tanc1	Protein TANC1
evm.TU.scaffold_160.31	yellow	347.914	TCP11L1	T-complex protein 11-like protein 1
evm.TU.scaffold_124.93	yellow	347.906	-	-
evm.TU.scaffold_103.101	yellow	347.786	PPP1R13L	RelA-associated inhibitor
evm.TU.scaffold_3.367	yellow	347.721	Lrrc8c	Leucine-rich repeat-containing protein 8C
asmbl_59703|g.89853	yellow	347.463	ADD1	Alpha-adducin
evm.TU.scaffold_114.52	yellow	347.322	PPP2R3A	Serine/threonine-protein phosphatase 2A regulatory subunit B'' subunit alpha
evm.TU.scaffold_45.47	yellow	346.932	-	-
evm.TU.scaffold_63.126	yellow	346.923	setd7	Histone-lysine N-methyltransferase SETD7
evm.TU.scaffold_0.196	yellow	346.734	Adcy2	Adenylate cyclase type 2
evm.TU.scaffold_46.134	yellow	346.723	smim13	Small integral membrane protein 13
evm.TU.scaffold_17.148	yellow	345.965	-	-
evm.TU.scaffold_7.107	yellow	345.733	NT5C2	Cytosolic purine 5'-nucleotidase
evm.TU.scaffold_390.3	yellow	345.342	SYNE2	Nesprin-2
evm.TU.scaffold_226.38	yellow	345.181	SLIRP	SRA stem-loop-interacting RNA-binding protein, mitochondrial
evm.TU.scaffold_42.125	yellow	344.89	NHLRC1	E3 ubiquitin-protein ligase NHLRC1
evm.TU.scaffold_43.111	yellow	344.672	-	-
evm.TU.scaffold_340.35	yellow	344.24	kidins22-	Kinase D-interacting substrate of 220 kDa
evm.TU.scaffold_3.368	yellow	344.116	-	-
evm.TU.scaffold_8.49	yellow	343.677	Sema3f	Semaphorin-3F
evm.TU.scaffold_193.21	yellow	343.676	RARRES3	Retinoic acid receptor responder protein 3
evm.TU.scaffold_395.5	yellow	342.567	-	-
evm.TU.scaffold_234.25	yellow	342.522	MCCC1	Methylcrotonoyl-CoA carboxylase subunit alpha, mitochondrial
evm.TU.scaffold_1.224	yellow	342.496	-	-
evm.TU.scaffold_29.190	yellow	341.436	FHL2	Four and a half LIM domains protein 2
evm.TU.scaffold_52.78	yellow	341.416	GNA12	Guanine nucleotide-binding protein subunit alpha-12
evm.TU.scaffold_132.59	yellow	341.405	ZNF469	Zinc finger protein 469
evm.TU.scaffold_498.1	yellow	341.121	-	-
evm.TU.scaffold_29.35	yellow	341.061	N6AMT2	N(6)-adenine-specific DNA methyltransferase 2
evm.TU.scaffold_95.78	yellow	340.428	mrpl23	39S ribosomal protein L23, mitochondrial
evm.TU.scaffold_111.4	yellow	340.392	DPP1-	Inactive dipeptidyl peptidase 10
evm.TU.scaffold_213.25	yellow	340.304	CLCN4	H(+)/Cl(-) exchange transporter 4
evm.TU.scaffold_42.139	yellow	339.951	Atxn1	Ataxin-1
evm.TU.scaffold_230.29	yellow	339.806	Caskin2	Caskin-2
evm.TU.scaffold_135.15	yellow	339.708	BOD1	Biorientation of chromosomes in cell division protein 1
evm.TU.scaffold_133.61	yellow	339.554	-	-
evm.TU.scaffold_43.48	yellow	339.319	AGAP3	Arf-GAP with GTPase, ANK repeat and PH domain-containing protein 3
evm.TU.scaffold_42.79	yellow	339.239	FHOD3	FH1/FH2 domain-containing protein 3
evm.TU.scaffold_100.60	yellow	339.186	SMTN	Smoothelin
evm.TU.scaffold_98.6	yellow	339.163	Pnp	Purine nucleoside phosphorylase
evm.TU.scaffold_315.16	yellow	339.147	-	-
evm.TU.scaffold_294.23	yellow	338.999	NRAP	Nebulin-related-anchoring protein
evm.TU.scaffold_146.17	yellow	338.863	Frmd3	FERM domain-containing protein 3
evm.TU.scaffold_277.27	yellow	338.371	Ucp2	Mitochondrial uncoupling protein 2
evm.TU.scaffold_35.134	yellow	338.005	Jund	Transcription factor jun-D
evm.TU.scaffold_14.97	yellow	337.297	MRPL16	39S ribosomal protein L16, mitochondrial
evm.TU.scaffold_22.6	yellow	337.244	TSC22D1	TSC22 domain family protein 1
evm.TU.scaffold_3.428	yellow	336.921	cpt2	Carnitine O-palmitoyltransferase 2, mitochondrial
evm.TU.scaffold_403.13	yellow	336.298	Fam122a	Protein FAM122A
evm.TU.scaffold_15.44	yellow	335.843	-	Cytochrome c oxidase subunit 4 isoform 1, mitochondrial
evm.TU.scaffold_52.115	yellow	335.771	cuta	Protein CutA homolog
evm.TU.scaffold_425.1	yellow	335.006	PPP1R3D	Protein phosphatase 1 regulatory subunit 3D
asmbl_34662|g.52828	yellow	334.925	-	-
evm.TU.scaffold_124.16	yellow	334.857	EDF1	Endothelial differentiation-related factor 1
evm.TU.scaffold_18.264	yellow	334.849	impdh2	Inosine-5'-monophosphate dehydrogenase 2
evm.TU.scaffold_0.16	yellow	334.529	Edn2	Endothelin-2
evm.TU.scaffold_7.7	yellow	334.451	vcp	Transitional endoplasmic reticulum ATPase
evm.TU.scaffold_34.34	yellow	334.394	Me3	NADP-dependent malic enzyme, mitochondrial
evm.TU.scaffold_21.192	yellow	334.345	CHIC1	Cysteine-rich hydrophobic domain 1 protein
evm.TU.scaffold_372.20	yellow	333.628	RNLS	Renalase
evm.TU.scaffold_206.23	yellow	333.573	Tmem134	Transmembrane protein 134
evm.TU.scaffold_14.213	yellow	333.369	phka2	Phosphorylase b kinase regulatory subunit alpha, liver isoform
evm.TU.scaffold_158.12	yellow	333.122	ATP6V1E1	V-type proton ATPase subunit E 1
evm.TU.scaffold_5.222	yellow	333.018	ARVCF	Armadillo repeat protein deleted in velo-cardio-facial syndrome
evm.TU.scaffold_170.55	yellow	332.997	SNX2	Sorting nexin-2
evm.TU.scaffold_198.21	yellow	332.621	Acadl	Long-chain specific acyl-CoA dehydrogenase, mitochondrial
evm.TU.scaffold_297.20	yellow	332.6	Prx	Periaxin
evm.TU.scaffold_13.207	yellow	332.329	esg1	Transducin-like enhancer protein 1
asmbl_30552|g.45951	yellow	332.312	-	-
evm.TU.scaffold_66.132	yellow	331.706	PPP1R12B	Protein phosphatase 1 regulatory subunit 12B
evm.TU.scaffold_23.15	yellow	331.692	hsp9-a.1	Heat shock protein HSP 90-alpha 1
evm.TU.scaffold_132.73	yellow	331.66	PPFIBP1	Liprin-beta-1
evm.TU.scaffold_246.20	yellow	331.656	fbln1	Fibulin-1
evm.TU.scaffold_253.19	yellow	331.487	Tspan6	Tetraspanin-6
evm.TU.scaffold_465.1	yellow	331.341	SERINC5	Serine incorporator 5
evm.TU.scaffold_7.120	yellow	331.194	zgc:56719	UPF0585 protein C16orf13 homolog A
evm.TU.scaffold_9.21	yellow	330.915	Slco4a1	Solute carrier organic anion transporter family member 4A1
evm.TU.scaffold_118.11	yellow	330.901	FAM57B	Protein FAM57B
evm.TU.scaffold_35.180	yellow	330.859	pkn2	Serine/threonine-protein kinase N2
evm.TU.scaffold_301.24	yellow	330.62	OGDH	2-oxoglutarate dehydrogenase, mitochondrial
evm.TU.scaffold_270.17	yellow	330.616	ADCY1	Adenylate cyclase type 1
evm.TU.scaffold_121.29	yellow	330.512	Prox1	Prospero homeobox protein 1
evm.TU.scaffold_42.123	yellow	329.642	GRINA	Protein lifeguard 1
evm.TU.scaffold_123.66	yellow	329.52	DDIT3	DNA damage-inducible transcript 3 protein
evm.TU.scaffold_12.58	yellow	329.401	GDPD1	Glycerophosphodiester phosphodiesterase domain-containing protein 1
evm.TU.scaffold_147.30	yellow	329.23	Stk35	Serine/threonine-protein kinase 35
evm.TU.scaffold_367.21	yellow	329.04	-	Calpain-1 catalytic subunit
evm.TU.scaffold_230.3	yellow	328.873	EIF1	Eukaryotic translation initiation factor 1
evm.TU.scaffold_25.175	yellow	328.502	FAM46A	Protein FAM46A
evm.TU.scaffold_277.19	yellow	328.274	Arhgap35	Rho GTPase-activating protein 35
evm.TU.scaffold_28.170	yellow	328.249	cry-dash	Cryptochrome DASH
evm.TU.scaffold_48.58	yellow	327.634	Arf1	ADP-ribosylation factor 1
evm.TU.scaffold_287.3	yellow	327.53	TECPR1	Tectonin beta-propeller repeat-containing protein 1
evm.TU.scaffold_194.43	yellow	327.334	-	-
evm.TU.scaffold_9.195	yellow	327.236	AMPD1	AMP deaminase 1
evm.TU.scaffold_96.20	yellow	327.062	Ramp1	Receptor activity-modifying protein 1
evm.TU.scaffold_3.86	yellow	326.726	JUN	Transcription factor AP-1
evm.TU.scaffold_174.5	yellow	326.511	ubxn1	UBX domain-containing protein 1
evm.TU.scaffold_71.30	yellow	326.23	psme4a	Proteasome activator complex subunit 4A
evm.TU.scaffold_160.8	yellow	326.034	-	-
evm.TU.scaffold_14.68	yellow	326.014	Dync1li2	Cytoplasmic dynein 1 light intermediate chain 2
evm.TU.scaffold_195.16	yellow	325.719	Ptchd1	Patched domain-containing protein 1
evm.TU.scaffold_50.34	yellow	325.188	-	-
evm.TU.scaffold_69.12	yellow	325.074	Ecel1	Endothelin-converting enzyme-like 1
evm.TU.scaffold_228.5	yellow	324.812	mrpl14	39S ribosomal protein L14, mitochondrial
evm.TU.scaffold_18.130	yellow	324.803	CCDC3-	Coiled-coil domain-containing protein 30
evm.TU.scaffold_131.81	yellow	324.676	Fam53c	Protein FAM53C
evm.TU.scaffold_8.317	yellow	324.674	Eif4b	Eukaryotic translation initiation factor 4B
evm.TU.scaffold_67.106	yellow	324.238	XPNPEP3	Probable Xaa-Pro aminopeptidase 3
evm.TU.scaffold_251.19	yellow	323.849	GADD45G	Growth arrest and DNA damage-inducible protein GADD45 gamma
evm.TU.scaffold_10.132	yellow	323.462	ASPG	60 kDa lysophospholipase
evm.TU.scaffold_8.194	yellow	323.453	PRICKLE2	Prickle-like protein 2
evm.TU.scaffold_36.180	yellow	323.418	FOXK2	Forkhead box protein K2
evm.TU.scaffold_171.7	yellow	322.78	Apc	Adenomatous polyposis coli protein
evm.TU.scaffold_22.117	yellow	322.573	TMEM169	Transmembrane protein 169
evm.TU.scaffold_81.17	yellow	322.415	TMEM47	Transmembrane protein 47
evm.TU.scaffold_43.113	yellow	322.377	-	-
evm.TU.scaffold_73.10	yellow	322.339	Gucy1a2	Guanylate cyclase soluble subunit alpha-2
evm.TU.scaffold_16.19	yellow	322.236	Pdlim5	PDZ and LIM domain protein 5
evm.TU.scaffold_4.382	yellow	321.827	KIAA1211L	Uncharacterized protein KIAA1211-like
evm.TU.scaffold_134.43	yellow	321.707	Mrpl1	39S ribosomal protein L1, mitochondrial
evm.TU.scaffold_67.98	yellow	321.632	TOB2	Protein Tob2
evm.TU.scaffold_24.13	yellow	321.533	nog2	Noggin-2
evm.TU.scaffold_91.124	yellow	321.486	FLII	Protein flightless-1 homolog
evm.TU.scaffold_215.27	yellow	321.415	-	Tanabin
evm.TU.scaffold_38.177	yellow	321.221	DYRK1B	Dual specificity tyrosine-phosphorylation-regulated kinase 1B
evm.TU.scaffold_394.12	yellow	321.2	ABCC9	ATP-binding cassette sub-family C member 9
asmbl_32124|g.48715	yellow	321.158	-	-
evm.TU.scaffold_27.204	yellow	320.803	PCBP3	Poly(rC)-binding protein 3
evm.TU.scaffold_313.8	yellow	320.782	LRRC16A	Leucine-rich repeat-containing protein 16A
evm.TU.scaffold_315.26	yellow	320.771	ASB15	Ankyrin repeat and SOCS box protein 15
evm.TU.scaffold_0.6	yellow	320.635	STMN1	Stathmin
evm.TU.scaffold_184.20	yellow	320.516	Nap1l1	Nucleosome assembly protein 1-like 1
evm.TU.scaffold_28.61	yellow	320.244	Tceb1	Transcription elongation factor B polypeptide 1
asmbl_29624|g.44711	yellow	320.201	ZNF782	Zinc finger protein 782
evm.TU.scaffold_8.137	yellow	320.099	ITIH3	Inter-alpha-trypsin inhibitor heavy chain H3
evm.TU.scaffold_13.197	yellow	319.274	CPAMD8	C3 and PZP-like alpha-2-macroglobulin domain-containing protein 8
evm.TU.scaffold_111.11	yellow	319.22	mstnb	Growth/differentiation factor 8
evm.TU.scaffold_96.62	yellow	319.119	MAFK	Transcription factor MafK
evm.TU.scaffold_45.174	yellow	318.994	FANCL	E3 ubiquitin-protein ligase FANCL
evm.TU.scaffold_4.170	yellow	318.721	CTNNA1	Catenin alpha-1
evm.TU.scaffold_373.14	yellow	318.693	trip1-	Cdc42-interacting protein 4 homolog
evm.TU.scaffold_33.94	yellow	318.478	ppp1r37	Protein phosphatase 1 regulatory subunit 37
evm.TU.scaffold_63.160	yellow	318.259	enpp6	Ectonucleotide pyrophosphatase/phosphodiesterase family member 6
evm.TU.scaffold_94.98	yellow	318.004	PLEKHG5	Pleckstrin homology domain-containing family G member 5
asmbl_4440|g.6729	yellow	317.973	ass1	Argininosuccinate synthase
evm.TU.scaffold_41.62	yellow	317.924	SFRP5	Secreted frizzled-related protein 5
evm.TU.scaffold_221.2	yellow	317.81	HSD17B3	Testosterone 17-beta-dehydrogenase 3
evm.TU.scaffold_39.133	yellow	317.706	SLC2A1	Solute carrier family 2, facilitated glucose transporter member 1
evm.TU.scaffold_35.132	yellow	317.572	UPF1	Regulator of nonsense transcripts 1
evm.TU.scaffold_0.17	yellow	317.442	-	-
evm.TU.scaffold_159.38	yellow	317.374	Abca4	Retinal-specific ATP-binding cassette transporter
evm.TU.scaffold_49.169	yellow	317.133	IPO13	Importin-13
evm.TU.scaffold_386.4	yellow	317.119	Shisa7	Protein shisa-7
evm.TU.scaffold_28.158	yellow	316.949	vipr1	Vasoactive intestinal polypeptide receptor
evm.TU.scaffold_48.50	yellow	316.923	Ramp1	Receptor activity-modifying protein 1
evm.TU.scaffold_11.170	yellow	316.746	Kbtbd13	Kelch repeat and BTB domain-containing protein 13
evm.TU.scaffold_24.1	yellow	316.552	Mprip	Myosin phosphatase Rho-interacting protein
evm.TU.scaffold_93.82	yellow	316.524	MRPS3-	28S ribosomal protein S30, mitochondrial
evm.TU.scaffold_3.247	yellow	316.187	REPS2	RalBP1-associated Eps domain-containing protein 2
evm.TU.scaffold_121.10	yellow	315.986	Tdrp	Testis development-related protein
evm.TU.scaffold_1.269	yellow	315.932	Map6	Microtubule-associated protein 6
evm.TU.scaffold_115.67	yellow	315.862	ERC1	ELKS/Rab6-interacting/CAST family member 1
evm.TU.scaffold_17.57	yellow	315.675	Mrps23	28S ribosomal protein S23, mitochondrial
evm.TU.scaffold_36.89	yellow	315.175	Dcaf7	DDB1- and CUL4-associated factor 7
evm.TU.scaffold_15.88	yellow	315.099	GFOD2	Glucose-fructose oxidoreductase domain-containing protein 2
evm.TU.scaffold_98.39	yellow	314.989	kctd6	BTB/POZ domain-containing protein KCTD6
evm.TU.scaffold_26.95	yellow	313.972	smad1	Mothers against decapentaplegic homolog 1
evm.TU.scaffold_280.2	yellow	313.737	ARHGAP21	Rho GTPase-activating protein 21
evm.TU.scaffold_67.26	yellow	313.369	Mast1	Microtubule-associated serine/threonine-protein kinase 1
evm.TU.scaffold_16.145	yellow	313.143	CAMKK2	Calcium/calmodulin-dependent protein kinase kinase 2
evm.TU.scaffold_7.48	yellow	312.32	-	-
evm.TU.scaffold_1.43	yellow	312.113	MSI2	RNA-binding protein Musashi homolog 2
evm.TU.scaffold_4.28	yellow	312	tmem179	Transmembrane protein 179
evm.TU.scaffold_18.22	yellow	311.866	-	Antigen WC1.1
evm.TU.scaffold_85.74	yellow	311.818	fermt2	Fermitin family homolog 2
evm.TU.scaffold_2.206	yellow	311.745	-	-
evm.TU.scaffold_128.10	yellow	311.685	phb2	Prohibitin-2
evm.TU.scaffold_384.15	yellow	311.154	Amot	Angiomotin
evm.TU.scaffold_347.20	yellow	310.762	TESK2	Dual specificity testis-specific protein kinase 2
evm.TU.scaffold_67.35	yellow	310.561	ankrd54	Ankyrin repeat domain-containing protein 54
evm.TU.scaffold_41.95	yellow	309.961	SFXN1	Sideroflexin-1
evm.TU.scaffold_19.136	yellow	309.593	-	-
evm.TU.scaffold_61.50	yellow	309.555	Dennd3	DENN domain-containing protein 3
evm.TU.scaffold_0.400	yellow	309.45	MPP6	MAGUK p55 subfamily member 6
evm.TU.scaffold_4.123	yellow	309.433	GRIA3	Glutamate receptor 3
evm.TU.scaffold_136.30	yellow	309.362	Ddx21	Nucleolar RNA helicase 2
evm.TU.scaffold_35.123	yellow	309.05	Spsb4	SPRY domain-containing SOCS box protein 4
evm.TU.scaffold_38.30	yellow	308.788	gapdh-2	Glyceraldehyde 3-phosphate dehydrogenase 2
evm.TU.scaffold_56.124	yellow	308.719	-	-
evm.TU.scaffold_1.457	yellow	308.686	-	Histone H2A
evm.TU.scaffold_121.30	yellow	308.405	-	-
evm.TU.scaffold_259.22	yellow	308.396	-	Gonadotropin-releasing hormone II receptor
evm.TU.scaffold_54.2	yellow	308.261	Tmem145	Transmembrane protein 145
evm.TU.scaffold_6.91	yellow	308.141	Cdc42ep1	Cdc42 effector protein 1
evm.TU.scaffold_166.5	yellow	308.126	RIN2	Ras and Rab interactor 2
evm.TU.scaffold_171.97	yellow	307.803	PURG	Purine-rich element-binding protein gamma
evm.TU.scaffold_3.276	yellow	307.764	UBE3A	Ubiquitin-protein ligase E3A
evm.TU.scaffold_416.6	yellow	307.665	Abca4	Retinal-specific ATP-binding cassette transporter
evm.TU.scaffold_140.33	yellow	307.322	Mrpl12	39S ribosomal protein L12, mitochondrial
evm.TU.scaffold_295.17	yellow	307.311	Slc43a1	Large neutral amino acids transporter small subunit 3
evm.TU.scaffold_54.157	yellow	306.139	BAIAP2	Brain-specific angiogenesis inhibitor 1-associated protein 2
evm.TU.scaffold_186.1	yellow	306.085	Exoc6b	Exocyst complex component 6B
evm.TU.scaffold_83.56	yellow	306.081	ginm1	Glycoprotein integral membrane protein 1
evm.TU.scaffold_81.37	yellow	305.936	ALDH7A1	Alpha-aminoadipic semialdehyde dehydrogenase
evm.TU.scaffold_291.25	yellow	305.686	tmem53-a	Transmembrane protein 53-A
evm.TU.scaffold_8.269	yellow	305.508	EVC2	Limbin
evm.TU.scaffold_123.40	yellow	305.268	alas1	5-aminolevulinate synthase, nonspecific, mitochondrial
evm.TU.scaffold_57.36	yellow	305.257	MAPT	Microtubule-associated protein tau
evm.TU.scaffold_71.69	yellow	305.251	col21a1	Collagen alpha-1(XXI) chain
asmbl_68896|g.103147	yellow	304.991	GHR	Growth hormone receptor
evm.TU.scaffold_260.35	yellow	304.901	Cnn1	Calponin-1
evm.TU.scaffold_201.30	yellow	304.618	Decr1	2,4-dienoyl-CoA reductase, mitochondrial
evm.TU.scaffold_118.34	yellow	304.571	TACO1	Translational activator of cytochrome c oxidase 1
evm.TU.scaffold_103.86	yellow	304.32	ILK	Integrin-linked protein kinase
evm.TU.scaffold_123.50	yellow	303.817	lrrc3	Leucine-rich repeat-containing protein 3
asmbl_4503|g.6420	yellow	303.811	-	-
evm.TU.scaffold_181.59	yellow	303.691	slc25a4-	Solute carrier family 25 member 40
evm.TU.scaffold_53.56	yellow	303.343	B4GALT3	Beta-1,4-galactosyltransferase 3
evm.TU.scaffold_186.30	yellow	303.277	SHROOM4	Protein Shroom4
evm.TU.scaffold_5.48	yellow	302.779	C9orf172	Uncharacterized protein C9orf172
evm.TU.scaffold_4.11	yellow	302.653	FLRT1	Leucine-rich repeat transmembrane protein FLRT1
evm.TU.scaffold_215.28	yellow	302.571	mef2d	Myocyte-specific enhancer factor 2D homolog
evm.TU.scaffold_84.70	yellow	302.385	Klf15	Krueppel-like factor 15
evm.TU.scaffold_53.44	yellow	302.373	CTTNBP2NL	CTTNBP2 N-terminal-like protein
evm.TU.scaffold_15.89	yellow	302.257	-	-
evm.TU.scaffold_19.5	yellow	302.093	SLC16A7	Monocarboxylate transporter 2
evm.TU.scaffold_242.17	yellow	301.994	NDUFV2	NADH dehydrogenase [ubiquinone] flavoprotein 2, mitochondrial
evm.TU.scaffold_50.2	yellow	301.935	DDB_G-268948	Putative methyltransferase DDB_G0268948
evm.TU.scaffold_215.36	yellow	301.832	si:ch211-238a12.2	Protein C19orf12 homolog
evm.TU.scaffold_19.217	yellow	301.558	ZNF512B	Zinc finger protein 512B
evm.TU.scaffold_131.14	yellow	301.299	GATSL2	GATS-like protein 2
evm.TU.scaffold_9.118	yellow	300.676	Slc41a3	Solute carrier family 41 member 3
evm.TU.scaffold_3.48	yellow	300.526	UBXN6	UBX domain-containing protein 6
evm.TU.scaffold_107.18	yellow	300.423	Crocc	Rootletin
evm.TU.scaffold_37.136	yellow	300.372	LGALS8	Galectin-8
evm.TU.scaffold_266.37	yellow	300.312	MRPL21	39S ribosomal protein L21, mitochondrial
evm.TU.scaffold_123.4	yellow	300.126	park7	Protein DJ-1
evm.TU.scaffold_28.152	yellow	300.093	fam162b	Protein FAM162B
evm.TU.scaffold_313.9	yellow	299.63	ENPP3	Ectonucleotide pyrophosphatase/phosphodiesterase family member 3
evm.TU.scaffold_48.186	yellow	299.467	ormdl3	ORM1-like protein 3
evm.TU.scaffold_20.65	yellow	299.457	dda1	DET1- and DDB1-associated protein 1
evm.TU.scaffold_278.19	yellow	299.293	TSC22D2	TSC22 domain family protein 2
evm.TU.scaffold_22.124	yellow	298.888	si:dkey-24b15.2	UPF0524 protein C3orf70 homolog A
evm.TU.scaffold_7.23	yellow	298.839	CLDN6	Claudin-6
evm.TU.scaffold_36.25	yellow	298.813	SVIL	Supervillin
evm.TU.scaffold_311.14	yellow	298.697	USP54	Inactive ubiquitin carboxyl-terminal hydrolase 54
evm.TU.scaffold_421.2	yellow	298.565	STX6	Syntaxin-6
evm.TU.scaffold_234.7	yellow	298.512	atpaf1	ATP synthase mitochondrial F1 complex assembly factor 1
evm.TU.scaffold_84.6	yellow	298.34	Klf15	Krueppel-like factor 15
evm.TU.scaffold_171.106	yellow	298.265	ier5l	Immediate early response gene 5-like protein
evm.TU.scaffold_45.16	yellow	298.205	-	-
evm.TU.scaffold_29.97	yellow	298.049	Clybl	Citrate lyase subunit beta-like protein, mitochondrial
evm.TU.scaffold_29.30	yellow	297.836	GJA3	Gap junction alpha-3 protein
evm.TU.scaffold_12.39	yellow	297.706	CLPB	Caseinolytic peptidase B protein homolog
evm.TU.scaffold_84.83	yellow	297.51	C24G6.8	Probable peptidyl-tRNA hydrolase 2
evm.TU.scaffold_5.357	yellow	297.241	tm2d2	TM2 domain-containing protein 2
evm.TU.scaffold_194.34	yellow	297.217	-	-
evm.TU.scaffold_5.292	yellow	297.099	pptc7	Protein phosphatase PTC7 homolog
evm.TU.scaffold_136.59	yellow	297.079	QSER1	Glutamine and serine-rich protein 1
evm.TU.scaffold_139.28	yellow	296.995	Adamts2-	A disintegrin and metalloproteinase with thrombospondin motifs 20
evm.TU.scaffold_193.24	yellow	296.72	C2-orf194	Uncharacterized protein C20orf194
evm.TU.scaffold_54.147	yellow	296.52	leng8	Leukocyte receptor cluster member 8 homolog
evm.TU.scaffold_1.318	yellow	296.482	USP25	Ubiquitin carboxyl-terminal hydrolase 25
evm.TU.scaffold_1.107	yellow	295.879	VSIG1	V-set and immunoglobulin domain-containing protein 1
evm.TU.scaffold_277.29	yellow	295.652	ucp2	Mitochondrial uncoupling protein 2
evm.TU.scaffold_190.38	yellow	295.525	mrpl52	39S ribosomal protein L52, mitochondrial
evm.TU.scaffold_28.39	yellow	295.328	timm21	Mitochondrial import inner membrane translocase subunit Tim21
evm.TU.scaffold_40.74	yellow	295.209	rargb	Retinoic acid receptor gamma-B
evm.TU.scaffold_353.19	yellow	294.714	anxa2-a	Annexin A2-A
evm.TU.scaffold_221.8	yellow	293.896	Cbwd1	COBW domain-containing protein 1
evm.TU.scaffold_149.56	yellow	293.763	Syne3	Nesprin-3
evm.TU.scaffold_3.322	yellow	293.567	Ryk	Tyrosine-protein kinase RYK
evm.TU.scaffold_113.15	yellow	293.551	msrb1	Methionine-R-sulfoxide reductase B1-A
evm.TU.scaffold_6.55	yellow	293.529	GRID2IP	Delphilin
evm.TU.scaffold_178.26	yellow	292.925	MYO18A	Unconventional myosin-XVIIIa
evm.TU.scaffold_264.17	yellow	291.8	Serpinh1	Serpin H1
evm.TU.scaffold_131.12	yellow	291.791	ARHGEF12	Rho guanine nucleotide exchange factor 12
evm.TU.scaffold_156.27	yellow	291.724	ADD3	Gamma-adducin
evm.TU.scaffold_189.27	yellow	291.694	CITED3	Cbp/p300-interacting transactivator 3
evm.TU.scaffold_60.117	yellow	291.571	DLC1	Rho GTPase-activating protein 7
evm.TU.scaffold_34.62	yellow	291.514	ZFPM2	Zinc finger protein ZFPM2
asmbl_48952|g.74251	yellow	290.992	Vwa5a	von Willebrand factor A domain-containing protein 5A
evm.TU.scaffold_118.4	yellow	290.791	eif3c	Eukaryotic translation initiation factor 3 subunit C
evm.TU.scaffold_103.29	yellow	290.34	Fry	Protein furry homolog
evm.TU.scaffold_13.124	yellow	289.756	Sema6b	Semaphorin-6B
evm.TU.scaffold_3.324	yellow	289.48	-	-
evm.TU.scaffold_19.135	yellow	288.203	Bicd2	Protein bicaudal D homolog 2
evm.TU.scaffold_214.54	yellow	287.939	Stat3	Signal transducer and activator of transcription 3
evm.TU.scaffold_43.13	yellow	287.857	PRKACB	cAMP-dependent protein kinase catalytic subunit beta
asmbl_26979|g.40898	yellow	287.698	Itgb3	Integrin beta-3
evm.TU.scaffold_28.137	yellow	287.565	Atp8a2	Probable phospholipid-transporting ATPase IB
evm.TU.scaffold_112.49	yellow	287.285	-	-
evm.TU.scaffold_181.65	yellow	286.711	fam171a1	Protein FAM171A1
evm.TU.scaffold_13.30	yellow	286.649	Spin1	Spindlin-1
evm.TU.scaffold_61.94	yellow	286.642	Pabpc1	Polyadenylate-binding protein 1
evm.TU.scaffold_0.601	yellow	286.44	Acot13	Acyl-coenzyme A thioesterase 13
evm.TU.scaffold_15.140	yellow	286.291	-	-
evm.TU.scaffold_52.87	yellow	286.193	-	-
evm.TU.scaffold_56.74	yellow	286.156	PPAP2A	Lipid phosphate phosphohydrolase 1
evm.TU.scaffold_53.99	yellow	286.052	RHOA	Transforming protein RhoA
evm.TU.scaffold_33.98	yellow	286.005	GEMIN7	Gem-associated protein 7
evm.TU.scaffold_6.57	yellow	285.954	LCMT1	Leucine carboxyl methyltransferase 1
evm.TU.scaffold_97.78	yellow	285.95	RWDD4	RWD domain-containing protein 4
evm.TU.scaffold_4.358	yellow	285.535	CXXC5	CXXC-type zinc finger protein 5
evm.TU.scaffold_295.35	yellow	285.284	CHRNA7	Neuronal acetylcholine receptor subunit alpha-7
evm.TU.scaffold_54.174	yellow	285.263	TARSL2	Probable threonine--tRNA ligase 2, cytoplasmic
evm.TU.scaffold_57.14	yellow	285.231	Zeb1	Zinc finger E-box-binding homeobox 1
[truncated: 18,878 more rows]
