# Supplementary material for: Transcriptomic Networks Reveal the Tissue-Specific Cold Shock Responses in Japanese Flounder (Paralichthys olivaceus)
Source: Biology (Basel). 2023 May 28;12(6):784. doi: 10.3390/biology12060784 (PMC10295398; doi:10.3390/biology12060784)
Supplement: Supplementary file 1 [file biology-12-00784-s001.zip › Table S3-SRM-DEG Correlation.xlsx]

## Sheet: Sheet1
color	module size	NO.genes	gill up					gill down					heart up					heart down					liver up					liver down					spleen up					spleen down
			NO.DEGs	NO.DEGs in the module	ratio	Pvalue	FDR	NO.DEGs	NO.DEGs in the module	ratio	Pvalue	FDR	NO.DEGs	NO.DEGs in the module	ratio	Pvalue	FDR	NO.DEGs	NO.DEGs in the module	ratio	Pvalue	FDR	NO.DEGs	NO.DEGs in the module	ratio	Pvalue	FDR	NO.DEGs	NO.DEGs in the module	ratio	Pvalue	FDR	NO.DEGs	NO.DEGs in the module	ratio	Pvalue	FDR	NO.DEGs	NO.DEGs in the module	ratio	Pvalue	FDR
yellow	3580	20877	105	15	0.00418994	0.817407	1	171	4	0.00111732	1	1	80	53	0.0148045	2.13732e-22	3.63345e-21	190	5	0.00139665	1	1	57	7	0.00195531	0.878919	1	83	7	0.00195531	0.992627	1	234	19	0.00530726	0.99998	1	223	10	0.0027933	1	1
cyan	404	20877	105	1	0.00247525	0.872163	1	171	2	0.0049505	0.84636	1	80	2	0.0049505	0.460248	1	190	2	0.0049505	0.885199	1	57	13	0.0321782	4.98806e-11	8.4797e-10	83	2	0.0049505	0.479349	1	234	4	0.00990099	0.666375	1	223	1	0.00247525	0.98749	1
red	931	20877	105	6	0.00644468	0.327042	1	171	1	0.00107411	0.999604	1	80	3	0.00322234	0.698419	1	190	1	0.00107411	0.999835	1	57	0	0	1	1	83	1	0.00107411	0.977496	1	234	88	0.094522	6.11596e-58	1.03971e-56	223	0	0	1	1
midnightblue	398	20877	105	1	0.00251256	0.868158	1	171	4	0.0100503	0.411571	1	80	1	0.00251256	0.786218	1	190	5	0.0125628	0.296746	1	57	2	0.00502513	0.296411	1	83	2	0.00502513	0.471528	1	234	4	0.0100503	0.654884	1	223	4	0.0100503	0.617439	1
pink	898	20877	105	11	0.0122494	0.00550428	0.0467864	171	5	0.00556793	0.863788	1	80	2	0.00222717	0.864107	1	190	4	0.00445434	0.96572	1	57	3	0.00334076	0.446472	1	83	2	0.00222717	0.877452	1	234	46	0.0512249	3.15295e-18	2.68e-17	223	1	0.00111359	0.999948	1
brown	1649	20877	105	1	0.000606428	0.999827	1	171	3	0.00181928	0.999909	1	80	4	0.00242571	0.885659	1	190	4	0.00242571	0.999867	1	57	0	0	1	1	83	3	0.00181928	0.964403	1	234	2	0.00121286	1	1	223	9	0.00545785	0.993232	1
turquoise	3613	20877	105	45	0.012455	7.72537e-10	1.31331e-08	171	19	0.00525879	0.990908	1	80	10	0.00276778	0.905459	1	190	14	0.0038749	0.999981	1	57	21	0.00581234	0.000335928	0.00285539	83	1	0.000276778	1	1	234	27	0.00747301	0.994505	1	223	21	0.00581234	0.999723	1
purple	786	20877	105	6	0.00763359	0.204015	1	171	16	0.0203562	0.000760257	0.00646218	80	1	0.00127226	0.953858	1	190	5	0.00636132	0.846887	1	57	3	0.00381679	0.363545	1	83	0	0	1	1	234	6	0.00763359	0.878444	1	223	7	0.00890585	0.738998	1
blue	2610	20877	105	9	0.00344828	0.920713	1	171	18	0.00689655	0.814742	1	80	4	0.00153257	0.992828	1	190	24	0.0091954	0.511434	1	57	6	0.00229885	0.732942	1	83	20	0.00766284	0.00263245	0.0223758	234	15	0.00574713	0.999262	1	223	17	0.00651341	0.992925	1
black	929	20877	105	0	0	1	1	171	0	0	1	1	80	0	0	1	1	190	0	0	1	1	57	0	0	1	1	83	1	0.00107643	0.977307	1	234	0	0	1	1	223	1	0.00107643	0.999963	1
green	1189	20877	105	5	0.00420521	0.72075	1	171	7	0.0058873	0.86115	1	80	0	0	1	1	190	37	0.0311186	3.89457e-11	2.20693e-10	57	0	0	1	1	83	3	0.00252313	0.858729	1	234	8	0.00672834	0.959649	1	223	10	0.00841043	0.8227	1
greenyellow	1051	20877	105	1	0.000951475	0.99565	1	171	83	0.0789724	2.05794e-61	3.49849e-60	80	0	0	1	1	190	49	0.0466223	7.69996e-22	1.30899e-20	57	0	0	1	1	83	34	0.0323501	8.94336e-23	1.52037e-21	234	1	0.000951475	0.999995	1	223	131	0.124643	1.07122e-111	1.82107e-110
grey60	307	20877	105	0	0	1	1	171	0	0	1	1	80	0	0	1	1	190	0	0	1	1	57	0	0	1	1	83	0	0	1	1	234	0	0	1	1	223	0	0	1	1
lightcyan	310	20877	105	0	0	1	1	171	0	0	1	1	80	0	0	1	1	190	1	0.00322581	0.942472	1	57	0	0	1	1	83	1	0.00322581	0.711818	1	234	0	0	1	1	223	2	0.00645161	0.846339	1
lightgreen	288	20877	105	0	0	1	1	171	0	0	1	1	80	0	0	1	1	190	1	0.00347222	0.929449	1	57	2	0.00694444	0.185646	1	83	0	0	1	1	234	0	0	1	1	223	1	0.00347222	0.955596	1
magenta	844	20877	105	3	0.0035545	0.8023	1	171	9	0.0106635	0.256106	1	80	0	0	1	1	190	38	0.0450237	2.04799e-16	1.74079e-15	57	0	0	1	1	83	5	0.00592417	0.244814	1	234	8	0.00947867	0.733935	1	223	8	0.00947867	0.684012	1
salmon	433	20877	105	1	0.00230947	0.889883	1	171	0	0	1	1	80	0	0	1	1	190	0	0	1	1	57	0	0	1	1	83	0	0	1	1	234	1	0.00230947	0.992789	1	223	0	0	1	1
tan	657	20877	105	0	0	1	1	171	0	0	1	1	80	0	0	1	1	190	0	0	1	1	57	0	0	1	1	83	1	0.00152207	0.930003	1	234	5	0.00761035	0.863303	1	223	0	0	1	1
