# Supplementary material for: Transcriptomic Networks Reveal the Tissue-Specific Cold Shock Responses in Japanese Flounder (Paralichthys olivaceus)
Source: Biology (Basel). 2023 May 28;12(6):784. doi: 10.3390/biology12060784 (PMC10295398; doi:10.3390/biology12060784)
Supplement: Supplementary file 1 [file biology-12-00784-s001.zip › Table S4-SRM.GO-12-100.xlsx]

## Sheet: Tissue specific responsive modu
	gill	heart	liver	spleen
MEturquoise
MEpink
MEyellow
MEcyan
MEred
MEgreenyellow
MEpurple
MEmagenta
MEgreen
MEblue

## Sheet: turquoise-gill-liver-up
GO_ID	GO_Term	GO_Class	Pvalue	AdjustedPv	x1	x2	n	N	EnrichDirect	GOlevl	GeneID
GO:0016020	membrane	CC	3.23459e-12	6.49181e-09	519	2318	2559	14759	Over	3	asmbl_12484|g.18447,asmbl_1518|g.1786,asmbl_18901|g.28696,asmbl_25515|g.38528,asmbl_26279|g.39367,asmbl_27065|g.41172,asmbl_27766|g.42442,asmbl_28150|g.42842,asmbl_33702|g.50700,asmbl_34463|g.51822,asmbl_38625|g.59721,asmbl_39523|g.59985,asmbl_41515|g.62900,asmbl_4649|g.7182,asmbl_50181|g.74772,asmbl_50572|g.75799,asmbl_53291|g.79761,asmbl_55123|g.83473,asmbl_5653|g.8729,asmbl_63436|g.95645,asmbl…
GO:0005923	bicellular tight junction	CC	2.82163e-11	1.41575e-08	28	53	2559	14759	Over	7	evm.TU.scaffold_1.91,evm.TU.scaffold_10.323,evm.TU.scaffold_111.28,evm.TU.scaffold_140.30,evm.TU.scaffold_16.209,evm.TU.scaffold_17.100,evm.TU.scaffold_17.101,evm.TU.scaffold_17.102,evm.TU.scaffold_17.103,evm.TU.scaffold_17.120,evm.TU.scaffold_17.121,evm.TU.scaffold_17.122,evm.TU.scaffold_17.123,evm.TU.scaffold_17.97,evm.TU.scaffold_17.99,evm.TU.scaffold_185.5,evm.TU.scaffold_249.31,evm.TU.scaffo…
GO:0043296	apical junction complex	CC	2.82163e-11	1.41575e-08	28	53	2559	14759	Over	6	evm.TU.scaffold_1.91,evm.TU.scaffold_10.323,evm.TU.scaffold_111.28,evm.TU.scaffold_140.30,evm.TU.scaffold_16.209,evm.TU.scaffold_17.100,evm.TU.scaffold_17.101,evm.TU.scaffold_17.102,evm.TU.scaffold_17.103,evm.TU.scaffold_17.120,evm.TU.scaffold_17.121,evm.TU.scaffold_17.122,evm.TU.scaffold_17.123,evm.TU.scaffold_17.97,evm.TU.scaffold_17.99,evm.TU.scaffold_185.5,evm.TU.scaffold_249.31,evm.TU.scaffo…
GO:0070160	tight junction	CC	2.82163e-11	1.41575e-08	28	53	2559	14759	Over	6	evm.TU.scaffold_1.91,evm.TU.scaffold_10.323,evm.TU.scaffold_111.28,evm.TU.scaffold_140.30,evm.TU.scaffold_16.209,evm.TU.scaffold_17.100,evm.TU.scaffold_17.101,evm.TU.scaffold_17.102,evm.TU.scaffold_17.103,evm.TU.scaffold_17.120,evm.TU.scaffold_17.121,evm.TU.scaffold_17.122,evm.TU.scaffold_17.123,evm.TU.scaffold_17.97,evm.TU.scaffold_17.99,evm.TU.scaffold_185.5,evm.TU.scaffold_249.31,evm.TU.scaffo…
GO:0097159	organic cyclic compound binding	MF	3.62056e-10	1.21108e-07	544	3872	2559	14759	Under	3	asmbl_11182|g.17002,asmbl_26163|g.39452,asmbl_26780|g.40742,asmbl_28334|g.43048,asmbl_30206|g.45525,asmbl_37212|g.56911,asmbl_44030|g.66526,asmbl_4802|g.7046,asmbl_49331|g.74544,asmbl_5435|g.7773,asmbl_54517|g.82095,asmbl_63239|g.94743,asmbl_66735|g.100498,asmbl_72486|g.108484,asmbl_8687|g.13658,evm.TU.scaffold_0.119,evm.TU.scaffold_0.229,evm.TU.scaffold_0.241,evm.TU.scaffold_0.245,evm.TU.scaffol…
GO:1901363	heterocyclic compound binding	MF	3.62056e-10	1.21108e-07	544	3872	2559	14759	Under	3	asmbl_11182|g.17002,asmbl_26163|g.39452,asmbl_26780|g.40742,asmbl_28334|g.43048,asmbl_30206|g.45525,asmbl_37212|g.56911,asmbl_44030|g.66526,asmbl_4802|g.7046,asmbl_49331|g.74544,asmbl_5435|g.7773,asmbl_54517|g.82095,asmbl_63239|g.94743,asmbl_66735|g.100498,asmbl_72486|g.108484,asmbl_8687|g.13658,evm.TU.scaffold_0.119,evm.TU.scaffold_0.229,evm.TU.scaffold_0.241,evm.TU.scaffold_0.245,evm.TU.scaffol…
GO:0050794	regulation of cellular process	BP	1.24802e-08	3.57825e-06	429	1959	2559	14759	Over	3	asmbl_11182|g.17002,asmbl_15133|g.22674,asmbl_17530|g.26753,asmbl_18524|g.27615,asmbl_18831|g.28311,asmbl_1975|g.3525,asmbl_20027|g.30237,asmbl_25515|g.38528,asmbl_33702|g.50700,asmbl_41515|g.62900,asmbl_44744|g.68247,asmbl_45555|g.68871,asmbl_53240|g.79997,asmbl_55123|g.83473,asmbl_56043|g.83935,asmbl_56574|g.84874,asmbl_5696|g.8689,asmbl_63239|g.94743,asmbl_72711|g.109032,asmbl_8687|g.13658,evm…
GO:0065007	biological regulation	BP	1.5421e-08	3.86875e-06	444	2040	2559	14759	Over	2	asmbl_11182|g.17002,asmbl_15133|g.22674,asmbl_17530|g.26753,asmbl_18524|g.27615,asmbl_18831|g.28311,asmbl_1975|g.3525,asmbl_20027|g.30237,asmbl_25515|g.38528,asmbl_33702|g.50700,asmbl_41515|g.62900,asmbl_44744|g.68247,asmbl_45555|g.68871,asmbl_53240|g.79997,asmbl_55123|g.83473,asmbl_56043|g.83935,asmbl_56574|g.84874,asmbl_5696|g.8689,asmbl_63239|g.94743,asmbl_72711|g.109032,asmbl_8687|g.13658,evm…
GO:0050789	regulation of biological process	BP	2.57917e-08	5.75155e-06	433	1990	2559	14759	Over	2	asmbl_11182|g.17002,asmbl_15133|g.22674,asmbl_17530|g.26753,asmbl_18524|g.27615,asmbl_18831|g.28311,asmbl_1975|g.3525,asmbl_20027|g.30237,asmbl_25515|g.38528,asmbl_33702|g.50700,asmbl_41515|g.62900,asmbl_44744|g.68247,asmbl_45555|g.68871,asmbl_53240|g.79997,asmbl_55123|g.83473,asmbl_56043|g.83935,asmbl_56574|g.84874,asmbl_5696|g.8689,asmbl_63239|g.94743,asmbl_72711|g.109032,asmbl_8687|g.13658,evm…
GO:0016021	integral component of membrane	CC	2.88613e-08	5.79246e-06	253	1074	2559	14759	Over	4	asmbl_1518|g.1786,asmbl_25515|g.38528,asmbl_26279|g.39367,asmbl_27766|g.42442,asmbl_28150|g.42842,asmbl_33702|g.50700,asmbl_34463|g.51822,asmbl_4649|g.7182,asmbl_50181|g.74772,asmbl_50572|g.75799,asmbl_53291|g.79761,asmbl_5653|g.8729,asmbl_65900|g.99227,asmbl_68336|g.102398,asmbl_72135|g.107883,asmbl_72711|g.109032,evm.TU.scaffold_0.454,evm.TU.scaffold_0.510,evm.TU.scaffold_1.1,evm.TU.scaffold_1.…
GO:0031224	intrinsic component of membrane	CC	3.51176e-08	6.40737e-06	254	1081	2559	14759	Over	3	asmbl_1518|g.1786,asmbl_25515|g.38528,asmbl_26279|g.39367,asmbl_27766|g.42442,asmbl_28150|g.42842,asmbl_33702|g.50700,asmbl_34463|g.51822,asmbl_4649|g.7182,asmbl_50181|g.74772,asmbl_50572|g.75799,asmbl_53291|g.79761,asmbl_5653|g.8729,asmbl_65900|g.99227,asmbl_68336|g.102398,asmbl_72135|g.107883,asmbl_72711|g.109032,evm.TU.scaffold_0.454,evm.TU.scaffold_0.510,evm.TU.scaffold_1.1,evm.TU.scaffold_1.…
GO:0005911	cell-cell junction	CC	4.4263e-08	7.40299e-06	34	84	2559	14759	Over	5	evm.TU.scaffold_0.259,evm.TU.scaffold_1.387,evm.TU.scaffold_1.91,evm.TU.scaffold_10.323,evm.TU.scaffold_105.80,evm.TU.scaffold_111.28,evm.TU.scaffold_140.30,evm.TU.scaffold_16.209,evm.TU.scaffold_17.100,evm.TU.scaffold_17.101,evm.TU.scaffold_17.102,evm.TU.scaffold_17.103,evm.TU.scaffold_17.120,evm.TU.scaffold_17.121,evm.TU.scaffold_17.122,evm.TU.scaffold_17.123,evm.TU.scaffold_17.97,evm.TU.scaffo…
GO:0004888	transmembrane signaling receptor activity	MF	6.0588e-08	9.35386e-06	134	508	2559	14759	Over	4	asmbl_33702|g.50700,asmbl_41515|g.62900,asmbl_55123|g.83473,asmbl_72711|g.109032,evm.TU.scaffold_0.510,evm.TU.scaffold_1.1,evm.TU.scaffold_1.109,evm.TU.scaffold_10.281,evm.TU.scaffold_10.298,evm.TU.scaffold_102.88,evm.TU.scaffold_107.11,evm.TU.scaffold_108.16,evm.TU.scaffold_11.174,evm.TU.scaffold_11.180,evm.TU.scaffold_111.99,evm.TU.scaffold_13.162,evm.TU.scaffold_13.51,evm.TU.scaffold_135.58,ev…
GO:0016758	transferase activity, transferring hexosyl groups	MF	9.73797e-08	1.39601e-05	42	115	2559	14759	Over	5	asmbl_7162|g.10621,evm.TU.scaffold_0.447,evm.TU.scaffold_0.453,evm.TU.scaffold_1.280,evm.TU.scaffold_100.33,evm.TU.scaffold_122.73,evm.TU.scaffold_129.15,evm.TU.scaffold_151.15,evm.TU.scaffold_173.35,evm.TU.scaffold_19.155,evm.TU.scaffold_2.127,evm.TU.scaffold_206.10,evm.TU.scaffold_212.30,evm.TU.scaffold_215.13,evm.TU.scaffold_223.4,evm.TU.scaffold_24.8,evm.TU.scaffold_25.174,evm.TU.scaffold_278…
GO:0003676	nucleic acid binding	MF	1.98501e-07	2.65595e-05	273	2055	2559	14759	Under	4	asmbl_11182|g.17002,asmbl_26780|g.40742,asmbl_28334|g.43048,asmbl_30206|g.45525,asmbl_37212|g.56911,asmbl_44030|g.66526,asmbl_54517|g.82095,asmbl_63239|g.94743,asmbl_8687|g.13658,evm.TU.scaffold_0.119,evm.TU.scaffold_0.229,evm.TU.scaffold_0.241,evm.TU.scaffold_0.245,evm.TU.scaffold_0.357,evm.TU.scaffold_0.366,evm.TU.scaffold_0.367,evm.TU.scaffold_0.368,evm.TU.scaffold_0.402,evm.TU.scaffold_0.403,…
GO:0070161	anchoring junction	CC	2.57771e-07	3.23341e-05	34	88	2559	14759	Over	4	evm.TU.scaffold_0.259,evm.TU.scaffold_1.387,evm.TU.scaffold_1.91,evm.TU.scaffold_10.323,evm.TU.scaffold_105.80,evm.TU.scaffold_111.28,evm.TU.scaffold_140.30,evm.TU.scaffold_16.209,evm.TU.scaffold_17.100,evm.TU.scaffold_17.101,evm.TU.scaffold_17.102,evm.TU.scaffold_17.103,evm.TU.scaffold_17.120,evm.TU.scaffold_17.121,evm.TU.scaffold_17.122,evm.TU.scaffold_17.123,evm.TU.scaffold_17.97,evm.TU.scaffo…
GO:0005576	extracellular region	CC	3.33516e-07	3.93745e-05	79	271	2559	14759	Over	3	asmbl_15133|g.22674,asmbl_19255|g.28993,asmbl_36664|g.55551,asmbl_53240|g.79997,evm.TU.scaffold_1.305,evm.TU.scaffold_101.62,evm.TU.scaffold_101.63,evm.TU.scaffold_107.17,evm.TU.scaffold_11.120,evm.TU.scaffold_11.3,evm.TU.scaffold_11.56,evm.TU.scaffold_112.58,evm.TU.scaffold_117.2,evm.TU.scaffold_13.240,evm.TU.scaffold_13.243,evm.TU.scaffold_13.25,evm.TU.scaffold_136.61,evm.TU.scaffold_151.3,evm.…
GO:0023052	signaling	BP	5.71029e-07	6.36698e-05	273	1208	2559	14759	Over	2	asmbl_15133|g.22674,asmbl_17530|g.26753,asmbl_18524|g.27615,asmbl_20027|g.30237,asmbl_33702|g.50700,asmbl_41515|g.62900,asmbl_44744|g.68247,asmbl_45555|g.68871,asmbl_55123|g.83473,asmbl_56043|g.83935,asmbl_5696|g.8689,asmbl_72711|g.109032,evm.TU.scaffold_0.393,evm.TU.scaffold_0.454,evm.TU.scaffold_0.510,evm.TU.scaffold_0.543,evm.TU.scaffold_1.1,evm.TU.scaffold_10.281,evm.TU.scaffold_10.298,evm.TU…
GO:0007165	signal transduction	BP	6.83396e-07	6.61583e-05	270	1195	2559	14759	Over	3	asmbl_15133|g.22674,asmbl_17530|g.26753,asmbl_18524|g.27615,asmbl_20027|g.30237,asmbl_33702|g.50700,asmbl_41515|g.62900,asmbl_44744|g.68247,asmbl_45555|g.68871,asmbl_55123|g.83473,asmbl_56043|g.83935,asmbl_5696|g.8689,asmbl_72711|g.109032,evm.TU.scaffold_0.393,evm.TU.scaffold_0.454,evm.TU.scaffold_0.510,evm.TU.scaffold_0.543,evm.TU.scaffold_1.1,evm.TU.scaffold_10.281,evm.TU.scaffold_10.298,evm.TU…
GO:0038023	signaling receptor activity	MF	6.9224e-07	6.61583e-05	145	578	2559	14759	Over	3	asmbl_33702|g.50700,asmbl_41515|g.62900,asmbl_55123|g.83473,asmbl_63239|g.94743,asmbl_72711|g.109032,asmbl_8687|g.13658,evm.TU.scaffold_0.510,evm.TU.scaffold_1.1,evm.TU.scaffold_1.109,evm.TU.scaffold_1.119,evm.TU.scaffold_10.281,evm.TU.scaffold_10.298,evm.TU.scaffold_102.88,evm.TU.scaffold_107.11,evm.TU.scaffold_108.16,evm.TU.scaffold_11.174,evm.TU.scaffold_11.180,evm.TU.scaffold_110.30,evm.TU.sc…
GO:0060089	molecular transducer activity	MF	6.9224e-07	6.61583e-05	145	578	2559	14759	Over	2	asmbl_33702|g.50700,asmbl_41515|g.62900,asmbl_55123|g.83473,asmbl_63239|g.94743,asmbl_72711|g.109032,asmbl_8687|g.13658,evm.TU.scaffold_0.510,evm.TU.scaffold_1.1,evm.TU.scaffold_1.109,evm.TU.scaffold_1.119,evm.TU.scaffold_10.281,evm.TU.scaffold_10.298,evm.TU.scaffold_102.88,evm.TU.scaffold_107.11,evm.TU.scaffold_108.16,evm.TU.scaffold_11.174,evm.TU.scaffold_11.180,evm.TU.scaffold_110.30,evm.TU.sc…
GO:0110165	cellular anatomical entity	CC	7.89493e-07	7.20233e-05	791	3978	2559	14759	Over	2	asmbl_12484|g.18447,asmbl_15133|g.22674,asmbl_1518|g.1786,asmbl_16044|g.24226,asmbl_18831|g.28311,asmbl_18901|g.28696,asmbl_19255|g.28993,asmbl_1975|g.3525,asmbl_22281|g.33560,asmbl_25515|g.38528,asmbl_26279|g.39367,asmbl_27065|g.41172,asmbl_27766|g.42442,asmbl_28150|g.42842,asmbl_33702|g.50700,asmbl_34463|g.51822,asmbl_36664|g.55551,asmbl_38625|g.59721,asmbl_39523|g.59985,asmbl_41515|g.62900,asm…
GO:0005575	cellular_component	CC	1.39138e-06	0.00012083	848	4306	2559	14759	Over	1	asmbl_12484|g.18447,asmbl_15133|g.22674,asmbl_1518|g.1786,asmbl_16044|g.24226,asmbl_18831|g.28311,asmbl_18901|g.28696,asmbl_19255|g.28993,asmbl_1975|g.3525,asmbl_20027|g.30237,asmbl_22281|g.33560,asmbl_25515|g.38528,asmbl_26279|g.39367,asmbl_27065|g.41172,asmbl_27766|g.42442,asmbl_28150|g.42842,asmbl_33702|g.50700,asmbl_34463|g.51822,asmbl_36664|g.55551,asmbl_38625|g.59721,asmbl_39523|g.59985,asm…
GO:0007154	cell communication	BP	1.4449e-06	0.00012083	276	1235	2559	14759	Over	3	asmbl_15133|g.22674,asmbl_17530|g.26753,asmbl_18524|g.27615,asmbl_20027|g.30237,asmbl_33702|g.50700,asmbl_41515|g.62900,asmbl_44744|g.68247,asmbl_45555|g.68871,asmbl_55123|g.83473,asmbl_56043|g.83935,asmbl_5696|g.8689,asmbl_72711|g.109032,evm.TU.scaffold_0.259,evm.TU.scaffold_0.393,evm.TU.scaffold_0.454,evm.TU.scaffold_0.510,evm.TU.scaffold_0.543,evm.TU.scaffold_1.1,evm.TU.scaffold_10.281,evm.TU.…
GO:0050896	response to stimulus	BP	3.53696e-06	0.000283947	315	1448	2559	14759	Over	2	asmbl_15133|g.22674,asmbl_17530|g.26753,asmbl_18524|g.27615,asmbl_18901|g.28696,asmbl_20027|g.30237,asmbl_27065|g.41172,asmbl_27766|g.42442,asmbl_33702|g.50700,asmbl_36664|g.55551,asmbl_41515|g.62900,asmbl_44744|g.68247,asmbl_45555|g.68871,asmbl_55123|g.83473,asmbl_56043|g.83935,asmbl_5696|g.8689,asmbl_72711|g.109032,evm.TU.scaffold_0.393,evm.TU.scaffold_0.410,evm.TU.scaffold_0.454,evm.TU.scaffol…
GO:0005840	ribosome	CC	4.10685e-06	0.00031137	1	117	2559	14759	Under	5	evm.TU.scaffold_13.237
GO:0007186	G protein-coupled receptor signaling pathway	BP	4.18884e-06	0.00031137	120	474	2559	14759	Over	4	asmbl_33702|g.50700,asmbl_72711|g.109032,evm.TU.scaffold_0.510,evm.TU.scaffold_1.1,evm.TU.scaffold_10.281,evm.TU.scaffold_10.298,evm.TU.scaffold_102.88,evm.TU.scaffold_107.11,evm.TU.scaffold_108.16,evm.TU.scaffold_11.174,evm.TU.scaffold_11.178,evm.TU.scaffold_11.180,evm.TU.scaffold_111.99,evm.TU.scaffold_113.33,evm.TU.scaffold_129.70,evm.TU.scaffold_129.79,evm.TU.scaffold_13.216,evm.TU.scaffold_1…
GO:0003735	structural constituent of ribosome	MF	5.72093e-06	0.000410068	1	114	2559	14759	Under	3	evm.TU.scaffold_13.237
GO:0005488	binding	MF	7.59672e-06	0.000525746	1419	8770	2559	14759	Under	2	asmbl_10961|g.16860,asmbl_11182|g.17002,asmbl_11912|g.18078,asmbl_12113|g.18129,asmbl_1418|g.2564,asmbl_15133|g.22674,asmbl_17530|g.26753,asmbl_18901|g.28696,asmbl_19190|g.28925,asmbl_19255|g.28993,asmbl_24475|g.37663,asmbl_24726|g.37164,asmbl_25152|g.38193,asmbl_26062|g.40097,asmbl_26163|g.39452,asmbl_26780|g.40742,asmbl_27065|g.41172,asmbl_28334|g.43048,asmbl_28383|g.42988,asmbl_30206|g.45525,a…
GO:0043226	organelle	CC	8.25413e-06	0.000529151	172	1334	2559	14759	Under	3	asmbl_1518|g.1786,asmbl_18831|g.28311,asmbl_1975|g.3525,asmbl_22281|g.33560,asmbl_63239|g.94743,asmbl_8687|g.13658,evm.TU.scaffold_0.410,evm.TU.scaffold_0.580,evm.TU.scaffold_1.119,evm.TU.scaffold_1.159,evm.TU.scaffold_1.9,evm.TU.scaffold_10.32,evm.TU.scaffold_101.76,evm.TU.scaffold_105.34,evm.TU.scaffold_105.48,evm.TU.scaffold_107.10,evm.TU.scaffold_107.59,evm.TU.scaffold_107.60,evm.TU.scaffold_…
GO:0003723	RNA binding	MF	8.3851e-06	0.000529151	14	230	2559	14759	Under	5	evm.TU.scaffold_0.229,evm.TU.scaffold_114.44,evm.TU.scaffold_148.53,evm.TU.scaffold_1484.1,evm.TU.scaffold_178.31,evm.TU.scaffold_19.51,evm.TU.scaffold_202.13,evm.TU.scaffold_202.14,evm.TU.scaffold_25.35,evm.TU.scaffold_3.338,evm.TU.scaffold_374.19,evm.TU.scaffold_56.114,evm.TU.scaffold_69.28,evm.TU.scaffold_89.77
GO:0043229	intracellular organelle	CC	8.43689e-06	0.000529151	167	1301	2559	14759	Under	3	asmbl_18831|g.28311,asmbl_1975|g.3525,asmbl_22281|g.33560,asmbl_63239|g.94743,asmbl_8687|g.13658,evm.TU.scaffold_0.410,evm.TU.scaffold_0.580,evm.TU.scaffold_1.119,evm.TU.scaffold_1.159,evm.TU.scaffold_1.9,evm.TU.scaffold_10.32,evm.TU.scaffold_101.76,evm.TU.scaffold_105.34,evm.TU.scaffold_105.48,evm.TU.scaffold_107.10,evm.TU.scaffold_107.59,evm.TU.scaffold_107.60,evm.TU.scaffold_107.61,evm.TU.scaf…
GO:0005622	intracellular	CC	8.91471e-06	0.000534157	246	1808	2559	14759	Under	2	asmbl_16044|g.24226,asmbl_18831|g.28311,asmbl_1975|g.3525,asmbl_20027|g.30237,asmbl_22281|g.33560,asmbl_38625|g.59721,asmbl_63239|g.94743,asmbl_8687|g.13658,evm.TU.scaffold_0.410,evm.TU.scaffold_0.580,evm.TU.scaffold_1.119,evm.TU.scaffold_1.159,evm.TU.scaffold_1.9,evm.TU.scaffold_10.159,evm.TU.scaffold_10.32,evm.TU.scaffold_101.76,evm.TU.scaffold_102.48,evm.TU.scaffold_104.97,evm.TU.scaffold_105.…
GO:0043043	peptide biosynthetic process	BP	9.049e-06	0.000534157	10	195	2559	14759	Under	6	evm.TU.scaffold_114.44,evm.TU.scaffold_123.30,evm.TU.scaffold_13.237,evm.TU.scaffold_135.62,evm.TU.scaffold_148.53,evm.TU.scaffold_1484.1,evm.TU.scaffold_202.13,evm.TU.scaffold_202.14,evm.TU.scaffold_60.116,evm.TU.scaffold_69.38
GO:0034641	cellular nitrogen compound metabolic process	BP	9.97165e-06	0.000571803	171	1324	2559	14759	Under	4	asmbl_11182|g.17002,asmbl_18831|g.28311,asmbl_26163|g.39452,asmbl_56574|g.84874,asmbl_63239|g.94743,asmbl_8687|g.13658,evm.TU.scaffold_0.241,evm.TU.scaffold_1.119,evm.TU.scaffold_1.304,evm.TU.scaffold_100.34,evm.TU.scaffold_101.77,evm.TU.scaffold_105.34,evm.TU.scaffold_107.10,evm.TU.scaffold_11.265,evm.TU.scaffold_110.30,evm.TU.scaffold_111.14,evm.TU.scaffold_111.2,evm.TU.scaffold_114.44,evm.TU.s…
GO:0004930	G protein-coupled receptor activity	MF	1.13872e-05	0.000634835	99	383	2559	14759	Over	5	asmbl_33702|g.50700,asmbl_72711|g.109032,evm.TU.scaffold_0.510,evm.TU.scaffold_1.1,evm.TU.scaffold_10.281,evm.TU.scaffold_10.298,evm.TU.scaffold_102.88,evm.TU.scaffold_107.11,evm.TU.scaffold_108.16,evm.TU.scaffold_11.174,evm.TU.scaffold_11.180,evm.TU.scaffold_111.99,evm.TU.scaffold_13.51,evm.TU.scaffold_135.58,evm.TU.scaffold_139.25,evm.TU.scaffold_140.77,evm.TU.scaffold_141.78,evm.TU.scaffold_14…
GO:0030054	cell junction	CC	1.29726e-05	0.000703678	43	135	2559	14759	Over	3	asmbl_50572|g.75799,evm.TU.scaffold_0.259,evm.TU.scaffold_1.387,evm.TU.scaffold_1.91,evm.TU.scaffold_10.323,evm.TU.scaffold_105.80,evm.TU.scaffold_11.229,evm.TU.scaffold_111.28,evm.TU.scaffold_140.30,evm.TU.scaffold_15.233,evm.TU.scaffold_16.209,evm.TU.scaffold_17.100,evm.TU.scaffold_17.101,evm.TU.scaffold_17.102,evm.TU.scaffold_17.103,evm.TU.scaffold_17.120,evm.TU.scaffold_17.121,evm.TU.scaffold…
GO:0006412	translation	BP	1.4994e-05	0.000785532	10	190	2559	14759	Under	6	evm.TU.scaffold_114.44,evm.TU.scaffold_123.30,evm.TU.scaffold_13.237,evm.TU.scaffold_135.62,evm.TU.scaffold_148.53,evm.TU.scaffold_1484.1,evm.TU.scaffold_202.13,evm.TU.scaffold_202.14,evm.TU.scaffold_60.116,evm.TU.scaffold_69.38
GO:0043604	amide biosynthetic process	BP	1.52645e-05	0.000785532	12	207	2559	14759	Under	6	evm.TU.scaffold_114.44,evm.TU.scaffold_123.30,evm.TU.scaffold_13.237,evm.TU.scaffold_135.62,evm.TU.scaffold_148.53,evm.TU.scaffold_1484.1,evm.TU.scaffold_202.13,evm.TU.scaffold_202.14,evm.TU.scaffold_24.89,evm.TU.scaffold_60.116,evm.TU.scaffold_69.38,evm.TU.scaffold_93.61
GO:0006996	organelle organization	BP	1.59585e-05	0.000800719	13	215	2559	14759	Under	5	asmbl_1975|g.3525,evm.TU.scaffold_0.580,evm.TU.scaffold_10.32,evm.TU.scaffold_122.5,evm.TU.scaffold_153.34,evm.TU.scaffold_167.3,evm.TU.scaffold_20.10,evm.TU.scaffold_212.15,evm.TU.scaffold_298.28,evm.TU.scaffold_367.19,evm.TU.scaffold_49.68,evm.TU.scaffold_62.16,evm.TU.scaffold_647.1
GO:0071840	cellular component organization or biogenesis	BP	1.69191e-05	0.000828212	31	357	2559	14759	Under	3	asmbl_1975|g.3525,evm.TU.scaffold_0.580,evm.TU.scaffold_10.32,evm.TU.scaffold_114.44,evm.TU.scaffold_122.5,evm.TU.scaffold_142.38,evm.TU.scaffold_153.34,evm.TU.scaffold_167.3,evm.TU.scaffold_188.1,evm.TU.scaffold_20.10,evm.TU.scaffold_212.15,evm.TU.scaffold_213.39,evm.TU.scaffold_22.88,evm.TU.scaffold_270.14,evm.TU.scaffold_298.28,evm.TU.scaffold_328.12,evm.TU.scaffold_352.1,evm.TU.scaffold_36.33…
GO:0004197	cysteine-type endopeptidase activity	MF	2.48636e-05	0.00116543	16	35	2559	14759	Over	7	evm.TU.scaffold_102.48,evm.TU.scaffold_171.58,evm.TU.scaffold_208.26,evm.TU.scaffold_215.26,evm.TU.scaffold_24.24,evm.TU.scaffold_26.38,evm.TU.scaffold_266.29,evm.TU.scaffold_294.24,evm.TU.scaffold_320.25,evm.TU.scaffold_320.26,evm.TU.scaffold_33.57,evm.TU.scaffold_33.83,evm.TU.scaffold_367.19,evm.TU.scaffold_65.73,evm.TU.scaffold_9.302,evm.TU.scaffold_93.84
GO:0005634	nucleus	CC	2.49694e-05	0.00116543	73	654	2559	14759	Under	5	asmbl_18831|g.28311,asmbl_63239|g.94743,asmbl_8687|g.13658,evm.TU.scaffold_0.580,evm.TU.scaffold_1.119,evm.TU.scaffold_1.9,evm.TU.scaffold_105.34,evm.TU.scaffold_107.10,evm.TU.scaffold_11.270,evm.TU.scaffold_110.30,evm.TU.scaffold_111.14,evm.TU.scaffold_111.2,evm.TU.scaffold_117.58,evm.TU.scaffold_121.55,evm.TU.scaffold_127.17,evm.TU.scaffold_13.273,evm.TU.scaffold_141.58,evm.TU.scaffold_15.157,e…
GO:0036094	small molecule binding	MF	2.87734e-05	0.00131246	268	1922	2559	14759	Under	3	asmbl_26163|g.39452,asmbl_4802|g.7046,asmbl_49331|g.74544,asmbl_5435|g.7773,asmbl_66735|g.100498,asmbl_72486|g.108484,evm.TU.scaffold_0.440,evm.TU.scaffold_0.543,evm.TU.scaffold_0.569,evm.TU.scaffold_1.159,evm.TU.scaffold_1.56,evm.TU.scaffold_1.9,evm.TU.scaffold_10.135,evm.TU.scaffold_10.159,evm.TU.scaffold_10.50,evm.TU.scaffold_101.26,evm.TU.scaffold_101.77,evm.TU.scaffold_104.122,evm.TU.scaffol…
GO:0070085	glycosylation	BP	3.40276e-05	0.00151245	26	71	2559	14759	Over	3	asmbl_7162|g.10621,evm.TU.scaffold_0.447,evm.TU.scaffold_0.453,evm.TU.scaffold_1.280,evm.TU.scaffold_122.11,evm.TU.scaffold_151.15,evm.TU.scaffold_19.155,evm.TU.scaffold_212.30,evm.TU.scaffold_215.13,evm.TU.scaffold_223.4,evm.TU.scaffold_24.8,evm.TU.scaffold_278.27,evm.TU.scaffold_33.64,evm.TU.scaffold_336.29,evm.TU.scaffold_425.10,evm.TU.scaffold_46.28,evm.TU.scaffold_470.2,evm.TU.scaffold_48.19…
GO:0000166	nucleotide binding	MF	3.54187e-05	0.00151245	253	1823	2559	14759	Under	4	asmbl_26163|g.39452,asmbl_4802|g.7046,asmbl_49331|g.74544,asmbl_5435|g.7773,asmbl_72486|g.108484,evm.TU.scaffold_0.440,evm.TU.scaffold_0.543,evm.TU.scaffold_0.569,evm.TU.scaffold_1.159,evm.TU.scaffold_1.56,evm.TU.scaffold_1.9,evm.TU.scaffold_10.135,evm.TU.scaffold_10.159,evm.TU.scaffold_10.50,evm.TU.scaffold_101.26,evm.TU.scaffold_101.77,evm.TU.scaffold_104.122,evm.TU.scaffold_104.52,evm.TU.scaff…
GO:1901265	nucleoside phosphate binding	MF	3.54187e-05	0.00151245	253	1823	2559	14759	Under	4	asmbl_26163|g.39452,asmbl_4802|g.7046,asmbl_49331|g.74544,asmbl_5435|g.7773,asmbl_72486|g.108484,evm.TU.scaffold_0.440,evm.TU.scaffold_0.543,evm.TU.scaffold_0.569,evm.TU.scaffold_1.159,evm.TU.scaffold_1.56,evm.TU.scaffold_1.9,evm.TU.scaffold_10.135,evm.TU.scaffold_10.159,evm.TU.scaffold_10.50,evm.TU.scaffold_101.26,evm.TU.scaffold_101.77,evm.TU.scaffold_104.122,evm.TU.scaffold_104.52,evm.TU.scaff…
GO:0006518	peptide metabolic process	BP	3.8267e-05	0.00160004	13	206	2559	14759	Under	5	asmbl_26163|g.39452,evm.TU.scaffold_114.44,evm.TU.scaffold_123.30,evm.TU.scaffold_13.237,evm.TU.scaffold_135.62,evm.TU.scaffold_148.53,evm.TU.scaffold_1484.1,evm.TU.scaffold_202.13,evm.TU.scaffold_202.14,evm.TU.scaffold_53.24,evm.TU.scaffold_60.116,evm.TU.scaffold_69.38,evm.TU.scaffold_8.72
GO:0043231	intracellular membrane-bounded organelle	CC	3.92497e-05	0.00160763	107	878	2559	14759	Under	4	asmbl_18831|g.28311,asmbl_63239|g.94743,asmbl_8687|g.13658,evm.TU.scaffold_0.410,evm.TU.scaffold_0.580,evm.TU.scaffold_1.119,evm.TU.scaffold_1.9,evm.TU.scaffold_101.76,evm.TU.scaffold_105.34,evm.TU.scaffold_107.10,evm.TU.scaffold_11.270,evm.TU.scaffold_110.30,evm.TU.scaffold_111.14,evm.TU.scaffold_111.2,evm.TU.scaffold_117.46,evm.TU.scaffold_117.58,evm.TU.scaffold_12.168,evm.TU.scaffold_121.55,ev…
GO:0006486	protein glycosylation	BP	4.49125e-05	0.00176744	25	68	2559	14759	Over	5	asmbl_7162|g.10621,evm.TU.scaffold_0.447,evm.TU.scaffold_0.453,evm.TU.scaffold_1.280,evm.TU.scaffold_122.11,evm.TU.scaffold_19.155,evm.TU.scaffold_212.30,evm.TU.scaffold_215.13,evm.TU.scaffold_223.4,evm.TU.scaffold_24.8,evm.TU.scaffold_278.27,evm.TU.scaffold_33.64,evm.TU.scaffold_336.29,evm.TU.scaffold_425.10,evm.TU.scaffold_46.28,evm.TU.scaffold_470.2,evm.TU.scaffold_48.192,evm.TU.scaffold_5.366…
GO:0043413	macromolecule glycosylation	BP	4.49125e-05	0.00176744	25	68	2559	14759	Over	4	asmbl_7162|g.10621,evm.TU.scaffold_0.447,evm.TU.scaffold_0.453,evm.TU.scaffold_1.280,evm.TU.scaffold_122.11,evm.TU.scaffold_19.155,evm.TU.scaffold_212.30,evm.TU.scaffold_215.13,evm.TU.scaffold_223.4,evm.TU.scaffold_24.8,evm.TU.scaffold_278.27,evm.TU.scaffold_33.64,evm.TU.scaffold_336.29,evm.TU.scaffold_425.10,evm.TU.scaffold_46.28,evm.TU.scaffold_470.2,evm.TU.scaffold_48.192,evm.TU.scaffold_5.366…
GO:0009101	glycoprotein biosynthetic process	BP	4.86877e-05	0.00187916	26	72	2559	14759	Over	6	asmbl_7162|g.10621,evm.TU.scaffold_0.447,evm.TU.scaffold_0.453,evm.TU.scaffold_1.280,evm.TU.scaffold_122.11,evm.TU.scaffold_19.155,evm.TU.scaffold_212.30,evm.TU.scaffold_215.13,evm.TU.scaffold_223.4,evm.TU.scaffold_24.8,evm.TU.scaffold_25.33,evm.TU.scaffold_278.27,evm.TU.scaffold_33.64,evm.TU.scaffold_336.29,evm.TU.scaffold_425.10,evm.TU.scaffold_46.28,evm.TU.scaffold_470.2,evm.TU.scaffold_48.192…
GO:0043227	membrane-bounded organelle	CC	6.30906e-05	0.00238911	118	943	2559	14759	Under	4	asmbl_1518|g.1786,asmbl_18831|g.28311,asmbl_63239|g.94743,asmbl_8687|g.13658,evm.TU.scaffold_0.410,evm.TU.scaffold_0.580,evm.TU.scaffold_1.119,evm.TU.scaffold_1.9,evm.TU.scaffold_101.76,evm.TU.scaffold_105.34,evm.TU.scaffold_107.10,evm.TU.scaffold_11.229,evm.TU.scaffold_11.270,evm.TU.scaffold_110.30,evm.TU.scaffold_111.14,evm.TU.scaffold_111.2,evm.TU.scaffold_117.46,evm.TU.scaffold_117.58,evm.TU.…
GO:0043603	cellular amide metabolic process	BP	6.49037e-05	0.00241225	17	233	2559	14759	Under	5	asmbl_26163|g.39452,evm.TU.scaffold_1.304,evm.TU.scaffold_114.44,evm.TU.scaffold_123.30,evm.TU.scaffold_13.237,evm.TU.scaffold_135.62,evm.TU.scaffold_148.53,evm.TU.scaffold_1484.1,evm.TU.scaffold_20.81,evm.TU.scaffold_202.13,evm.TU.scaffold_202.14,evm.TU.scaffold_24.89,evm.TU.scaffold_53.24,evm.TU.scaffold_60.116,evm.TU.scaffold_69.38,evm.TU.scaffold_8.72,evm.TU.scaffold_93.61
GO:0009100	glycoprotein metabolic process	BP	6.88218e-05	0.00251137	26	73	2559	14759	Over	5	asmbl_7162|g.10621,evm.TU.scaffold_0.447,evm.TU.scaffold_0.453,evm.TU.scaffold_1.280,evm.TU.scaffold_122.11,evm.TU.scaffold_19.155,evm.TU.scaffold_212.30,evm.TU.scaffold_215.13,evm.TU.scaffold_223.4,evm.TU.scaffold_24.8,evm.TU.scaffold_25.33,evm.TU.scaffold_278.27,evm.TU.scaffold_33.64,evm.TU.scaffold_336.29,evm.TU.scaffold_425.10,evm.TU.scaffold_46.28,evm.TU.scaffold_470.2,evm.TU.scaffold_48.192…
GO:0005102	signaling receptor binding	MF	7.85182e-05	0.00281404	71	267	2559	14759	Over	4	asmbl_15133|g.22674,asmbl_18901|g.28696,asmbl_27065|g.41172,asmbl_36664|g.55551,asmbl_39523|g.59985,asmbl_53240|g.79997,evm.TU.scaffold_102.60,evm.TU.scaffold_109.68,evm.TU.scaffold_11.120,evm.TU.scaffold_11.3,evm.TU.scaffold_11.56,evm.TU.scaffold_116.88,evm.TU.scaffold_117.63,evm.TU.scaffold_1202.1,evm.TU.scaffold_127.39,evm.TU.scaffold_13.240,evm.TU.scaffold_13.243,evm.TU.scaffold_13.25,evm.TU.…
GO:0051716	cellular response to stimulus	BP	0.000109176	0.00384414	275	1293	2559	14759	Over	3	asmbl_15133|g.22674,asmbl_17530|g.26753,asmbl_18524|g.27615,asmbl_20027|g.30237,asmbl_33702|g.50700,asmbl_41515|g.62900,asmbl_44744|g.68247,asmbl_45555|g.68871,asmbl_55123|g.83473,asmbl_56043|g.83935,asmbl_5696|g.8689,asmbl_72711|g.109032,evm.TU.scaffold_0.393,evm.TU.scaffold_0.454,evm.TU.scaffold_0.510,evm.TU.scaffold_0.543,evm.TU.scaffold_1.1,evm.TU.scaffold_10.281,evm.TU.scaffold_10.298,evm.TU…
GO:0016043	cellular component organization	BP	0.000112836	0.0039045	31	334	2559	14759	Under	4	asmbl_1975|g.3525,evm.TU.scaffold_0.580,evm.TU.scaffold_10.32,evm.TU.scaffold_114.44,evm.TU.scaffold_122.5,evm.TU.scaffold_142.38,evm.TU.scaffold_153.34,evm.TU.scaffold_167.3,evm.TU.scaffold_188.1,evm.TU.scaffold_20.10,evm.TU.scaffold_212.15,evm.TU.scaffold_213.39,evm.TU.scaffold_22.88,evm.TU.scaffold_270.14,evm.TU.scaffold_298.28,evm.TU.scaffold_328.12,evm.TU.scaffold_352.1,evm.TU.scaffold_36.33…
GO:0031974	membrane-enclosed lumen	CC	0.000162407	0.00534347	2	94	2559	14759	Under	3	evm.TU.scaffold_0.580,evm.TU.scaffold_97.74
GO:0043233	organelle lumen	CC	0.000162407	0.00534347	2	94	2559	14759	Under	4	evm.TU.scaffold_0.580,evm.TU.scaffold_97.74
GO:0070013	intracellular organelle lumen	CC	0.000162407	0.00534347	2	94	2559	14759	Under	4	evm.TU.scaffold_0.580,evm.TU.scaffold_97.74
GO:0007166	cell surface receptor signaling pathway	BP	0.000189797	0.00614392	51	182	2559	14759	Over	4	asmbl_15133|g.22674,asmbl_41515|g.62900,asmbl_55123|g.83473,evm.TU.scaffold_0.454,evm.TU.scaffold_107.10,evm.TU.scaffold_11.120,evm.TU.scaffold_111.99,evm.TU.scaffold_13.162,evm.TU.scaffold_13.25,evm.TU.scaffold_137.4,evm.TU.scaffold_14.187,evm.TU.scaffold_140.55,evm.TU.scaffold_151.3,evm.TU.scaffold_151.67,evm.TU.scaffold_153.44,evm.TU.scaffold_164.28,evm.TU.scaffold_171.59,evm.TU.scaffold_195.1…
GO:0032502	developmental process	BP	0.00022596	0.00719843	51	183	2559	14759	Over	2	asmbl_15133|g.22674,asmbl_53240|g.79997,asmbl_8933|g.13769,evm.TU.scaffold_11.114,evm.TU.scaffold_11.120,evm.TU.scaffold_122.1,evm.TU.scaffold_142.38,evm.TU.scaffold_145.30,evm.TU.scaffold_151.3,evm.TU.scaffold_161.53,evm.TU.scaffold_171.94,evm.TU.scaffold_171.95,evm.TU.scaffold_18.271,evm.TU.scaffold_193.20,evm.TU.scaffold_21.178,evm.TU.scaffold_225.10,evm.TU.scaffold_240.4,evm.TU.scaffold_263.3…
GO:0005198	structural molecule activity	MF	0.000275508	0.00863975	74	290	2559	14759	Over	2	evm.TU.scaffold_1.91,evm.TU.scaffold_10.323,evm.TU.scaffold_111.28,evm.TU.scaffold_112.58,evm.TU.scaffold_123.31,evm.TU.scaffold_123.49,evm.TU.scaffold_13.237,evm.TU.scaffold_13.318,evm.TU.scaffold_140.30,evm.TU.scaffold_15.207,evm.TU.scaffold_159.33,evm.TU.scaffold_16.109,evm.TU.scaffold_16.209,evm.TU.scaffold_17.100,evm.TU.scaffold_17.101,evm.TU.scaffold_17.102,evm.TU.scaffold_17.103,evm.TU.sca…
GO:0005694	chromosome	CC	0.000316455	0.00977117	4	107	2559	14759	Under	5	evm.TU.scaffold_0.580,evm.TU.scaffold_117.58,evm.TU.scaffold_55.33,evm.TU.scaffold_97.74
GO:0015318	inorganic molecular entity transmembrane transporter activity	MF	0.000334933	0.010185	114	485	2559	14759	Over	4	asmbl_27766|g.42442,asmbl_34463|g.51822,asmbl_4649|g.7182,asmbl_50572|g.75799,asmbl_5653|g.8729,asmbl_68336|g.102398,evm.TU.scaffold_0.410,evm.TU.scaffold_0.610,evm.TU.scaffold_1.109,evm.TU.scaffold_1.8,evm.TU.scaffold_10.36,evm.TU.scaffold_104.101,evm.TU.scaffold_105.78,evm.TU.scaffold_109.56,evm.TU.scaffold_11.47,evm.TU.scaffold_111.67,evm.TU.scaffold_114.42,evm.TU.scaffold_12.267,evm.TU.scaffo…
GO:0031981	nuclear lumen	CC	0.000351022	0.0105149	2	87	2559	14759	Under	5	evm.TU.scaffold_0.580,evm.TU.scaffold_97.74
GO:0005739	mitochondrion	CC	0.000377446	0.0111402	3	96	2559	14759	Under	4	evm.TU.scaffold_0.410,evm.TU.scaffold_35.45,evm.TU.scaffold_59.98
GO:0016055	Wnt signaling pathway	BP	0.000457102	0.0129212	18	48	2559	14759	Over	5	asmbl_15133|g.22674,evm.TU.scaffold_107.10,evm.TU.scaffold_11.120,evm.TU.scaffold_151.3,evm.TU.scaffold_171.59,evm.TU.scaffold_299.11,evm.TU.scaffold_3.405,evm.TU.scaffold_31.140,evm.TU.scaffold_374.21,evm.TU.scaffold_4.226,evm.TU.scaffold_50.47,evm.TU.scaffold_50.48,evm.TU.scaffold_53.49,evm.TU.scaffold_53.98,evm.TU.scaffold_68.97,evm.TU.scaffold_68.98,evm.TU.scaffold_84.52,evm.TU.scaffold_96.35
GO:0198738	cell-cell signaling by wnt	BP	0.000457102	0.0129212	18	48	2559	14759	Over	4	asmbl_15133|g.22674,evm.TU.scaffold_107.10,evm.TU.scaffold_11.120,evm.TU.scaffold_151.3,evm.TU.scaffold_171.59,evm.TU.scaffold_299.11,evm.TU.scaffold_3.405,evm.TU.scaffold_31.140,evm.TU.scaffold_374.21,evm.TU.scaffold_4.226,evm.TU.scaffold_50.47,evm.TU.scaffold_50.48,evm.TU.scaffold_53.49,evm.TU.scaffold_53.98,evm.TU.scaffold_68.97,evm.TU.scaffold_68.98,evm.TU.scaffold_84.52,evm.TU.scaffold_96.35
GO:1905114	cell surface receptor signaling pathway involved in cell-cell signaling	BP	0.000457102	0.0129212	18	48	2559	14759	Over	4	asmbl_15133|g.22674,evm.TU.scaffold_107.10,evm.TU.scaffold_11.120,evm.TU.scaffold_151.3,evm.TU.scaffold_171.59,evm.TU.scaffold_299.11,evm.TU.scaffold_3.405,evm.TU.scaffold_31.140,evm.TU.scaffold_374.21,evm.TU.scaffold_4.226,evm.TU.scaffold_50.47,evm.TU.scaffold_50.48,evm.TU.scaffold_53.49,evm.TU.scaffold_53.98,evm.TU.scaffold_68.97,evm.TU.scaffold_68.98,evm.TU.scaffold_84.52,evm.TU.scaffold_96.35
GO:0016757	transferase activity, transferring glycosyl groups	MF	0.000499385	0.0139204	55	206	2559	14759	Over	4	asmbl_7162|g.10621,evm.TU.scaffold_0.447,evm.TU.scaffold_0.453,evm.TU.scaffold_1.280,evm.TU.scaffold_100.33,evm.TU.scaffold_122.11,evm.TU.scaffold_122.73,evm.TU.scaffold_129.15,evm.TU.scaffold_144.51,evm.TU.scaffold_151.15,evm.TU.scaffold_173.35,evm.TU.scaffold_187.16,evm.TU.scaffold_19.155,evm.TU.scaffold_190.6,evm.TU.scaffold_2.127,evm.TU.scaffold_206.10,evm.TU.scaffold_212.30,evm.TU.scaffold_2…
GO:0015075	ion transmembrane transporter activity	MF	0.000535958	0.0147352	116	500	2559	14759	Over	4	asmbl_27766|g.42442,asmbl_34463|g.51822,asmbl_4649|g.7182,asmbl_50572|g.75799,asmbl_5653|g.8729,asmbl_68336|g.102398,evm.TU.scaffold_0.410,evm.TU.scaffold_0.610,evm.TU.scaffold_1.109,evm.TU.scaffold_1.8,evm.TU.scaffold_10.36,evm.TU.scaffold_104.101,evm.TU.scaffold_105.78,evm.TU.scaffold_109.56,evm.TU.scaffold_11.47,evm.TU.scaffold_111.67,evm.TU.scaffold_114.42,evm.TU.scaffold_12.176,evm.TU.scaffo…
GO:0031967	organelle envelope	CC	0.000609041	0.0162979	2	82	2559	14759	Under	4	evm.TU.scaffold_35.45,evm.TU.scaffold_59.98
GO:0031975	envelope	CC	0.000609041	0.0162979	2	82	2559	14759	Under	3	evm.TU.scaffold_35.45,evm.TU.scaffold_59.98
GO:0022857	transmembrane transporter activity	MF	0.000690013	0.0182218	130	573	2559	14759	Over	3	asmbl_27766|g.42442,asmbl_34463|g.51822,asmbl_4649|g.7182,asmbl_50572|g.75799,asmbl_5653|g.8729,asmbl_68336|g.102398,evm.TU.scaffold_0.410,evm.TU.scaffold_0.610,evm.TU.scaffold_1.109,evm.TU.scaffold_1.8,evm.TU.scaffold_10.36,evm.TU.scaffold_104.101,evm.TU.scaffold_104.38,evm.TU.scaffold_105.78,evm.TU.scaffold_109.56,evm.TU.scaffold_11.121,evm.TU.scaffold_11.47,evm.TU.scaffold_111.67,evm.TU.scaffo…
GO:0044237	cellular metabolic process	BP	0.000760845	0.0198314	403	2671	2559	14759	Under	3	asmbl_11182|g.17002,asmbl_1518|g.1786,asmbl_16044|g.24226,asmbl_18831|g.28311,asmbl_19255|g.28993,asmbl_22410|g.33470,asmbl_26163|g.39452,asmbl_26298|g.39608,asmbl_33989|g.51138,asmbl_40683|g.62181,asmbl_5435|g.7773,asmbl_56574|g.84874,asmbl_59455|g.90139,asmbl_63239|g.94743,asmbl_66735|g.100498,asmbl_7162|g.10621,asmbl_72486|g.108484,asmbl_8687|g.13658,evm.TU.scaffold_0.241,evm.TU.scaffold_0.410…
GO:0004198	calcium-dependent cysteine-type endopeptidase activity	MF	0.000888233	0.0228549	9	17	2559	14759	Over	8	evm.TU.scaffold_102.48,evm.TU.scaffold_215.26,evm.TU.scaffold_24.24,evm.TU.scaffold_266.29,evm.TU.scaffold_320.25,evm.TU.scaffold_320.26,evm.TU.scaffold_33.83,evm.TU.scaffold_367.19,evm.TU.scaffold_65.73
GO:0009056	catabolic process	BP	0.000953977	0.0242358	17	203	2559	14759	Under	3	evm.TU.scaffold_19.182,evm.TU.scaffold_216.26,evm.TU.scaffold_236.6,evm.TU.scaffold_242.13,evm.TU.scaffold_26.39,evm.TU.scaffold_3.193,evm.TU.scaffold_31.175,evm.TU.scaffold_343.5,evm.TU.scaffold_460.2,evm.TU.scaffold_51.59,evm.TU.scaffold_7.76,evm.TU.scaffold_75.9,evm.TU.scaffold_8.71,evm.TU.scaffold_86.104,evm.TU.scaffold_90.83,evm.TU.scaffold_96.74,evm.TU.scaffold_96.93
GO:0016459	myosin complex	CC	0.00104873	0.0263101	22	66	2559	14759	Over	3	evm.TU.scaffold_1.159,evm.TU.scaffold_107.59,evm.TU.scaffold_107.60,evm.TU.scaffold_107.61,evm.TU.scaffold_127.55,evm.TU.scaffold_15.109,evm.TU.scaffold_15.117,evm.TU.scaffold_171.26,evm.TU.scaffold_185.26,evm.TU.scaffold_185.28,evm.TU.scaffold_185.30,evm.TU.scaffold_201.18,evm.TU.scaffold_216.21,evm.TU.scaffold_36.165,evm.TU.scaffold_444.4,evm.TU.scaffold_48.117,evm.TU.scaffold_50.53,evm.TU.scaf…
GO:0006396	RNA processing	BP	0.00113437	0.0276428	4	95	2559	14759	Under	6	evm.TU.scaffold_4.14,evm.TU.scaffold_52.77,evm.TU.scaffold_62.13,evm.TU.scaffold_89.77
GO:0044248	cellular catabolic process	BP	0.00114191	0.0276428	12	162	2559	14759	Under	4	evm.TU.scaffold_19.182,evm.TU.scaffold_216.26,evm.TU.scaffold_236.6,evm.TU.scaffold_242.13,evm.TU.scaffold_3.193,evm.TU.scaffold_31.175,evm.TU.scaffold_51.59,evm.TU.scaffold_7.76,evm.TU.scaffold_8.71,evm.TU.scaffold_86.104,evm.TU.scaffold_90.83,evm.TU.scaffold_96.93
GO:0006259	DNA metabolic process	BP	0.00114318	0.0276428	11	154	2559	14759	Under	5	evm.TU.scaffold_115.69,evm.TU.scaffold_13.133,evm.TU.scaffold_181.19,evm.TU.scaffold_19.182,evm.TU.scaffold_200.5,evm.TU.scaffold_236.6,evm.TU.scaffold_269.22,evm.TU.scaffold_269.6,evm.TU.scaffold_330.17,evm.TU.scaffold_4.368,evm.TU.scaffold_97.74
GO:0048856	anatomical structure development	BP	0.00117228	0.0280091	47	175	2559	14759	Over	3	asmbl_15133|g.22674,asmbl_53240|g.79997,evm.TU.scaffold_11.114,evm.TU.scaffold_11.120,evm.TU.scaffold_122.1,evm.TU.scaffold_142.38,evm.TU.scaffold_145.30,evm.TU.scaffold_151.3,evm.TU.scaffold_161.53,evm.TU.scaffold_171.94,evm.TU.scaffold_171.95,evm.TU.scaffold_18.271,evm.TU.scaffold_193.20,evm.TU.scaffold_21.178,evm.TU.scaffold_225.10,evm.TU.scaffold_240.4,evm.TU.scaffold_299.11,evm.TU.scaffold_3…
GO:0003700	DNA-binding transcription factor activity	MF	0.00130712	0.0308633	74	303	2559	14759	Over	3	asmbl_11182|g.17002,asmbl_18831|g.28311,evm.TU.scaffold_10.258,evm.TU.scaffold_105.34,evm.TU.scaffold_11.265,evm.TU.scaffold_127.17,evm.TU.scaffold_13.273,evm.TU.scaffold_131.77,evm.TU.scaffold_138.71,evm.TU.scaffold_147.76,evm.TU.scaffold_15.157,evm.TU.scaffold_15.52,evm.TU.scaffold_160.1,evm.TU.scaffold_160.11,evm.TU.scaffold_170.7,evm.TU.scaffold_171.59,evm.TU.scaffold_175.59,evm.TU.scaffold_1…
GO:0046488	phosphatidylinositol metabolic process	BP	0.00137798	0.0315994	14	36	2559	14759	Over	7	asmbl_1518|g.1786,asmbl_40683|g.62181,evm.TU.scaffold_101.76,evm.TU.scaffold_154.27,evm.TU.scaffold_16.75,evm.TU.scaffold_25.174,evm.TU.scaffold_3.103,evm.TU.scaffold_35.89,evm.TU.scaffold_40.79,evm.TU.scaffold_446.11,evm.TU.scaffold_55.111,evm.TU.scaffold_59.11,evm.TU.scaffold_82.61,evm.TU.scaffold_98.79
GO:1902494	catalytic complex	CC	0.0013785	0.0315994	11	152	2559	14759	Under	3	asmbl_63436|g.95645,evm.TU.scaffold_101.76,evm.TU.scaffold_343.5,evm.TU.scaffold_368.5,evm.TU.scaffold_397.2,evm.TU.scaffold_425.10,evm.TU.scaffold_43.12,evm.TU.scaffold_56.3,evm.TU.scaffold_65.123,evm.TU.scaffold_86.117,evm.TU.scaffold_90.83
GO:0046483	heterocycle metabolic process	BP	0.00138552	0.0315994	159	1147	2559	14759	Under	4	asmbl_11182|g.17002,asmbl_18831|g.28311,asmbl_56574|g.84874,asmbl_63239|g.94743,asmbl_8687|g.13658,evm.TU.scaffold_0.241,evm.TU.scaffold_1.119,evm.TU.scaffold_100.34,evm.TU.scaffold_101.77,evm.TU.scaffold_105.34,evm.TU.scaffold_107.10,evm.TU.scaffold_11.265,evm.TU.scaffold_110.30,evm.TU.scaffold_111.14,evm.TU.scaffold_111.2,evm.TU.scaffold_115.69,evm.TU.scaffold_123.30,evm.TU.scaffold_127.17,evm.…
GO:0051276	chromosome organization	BP	0.00147225	0.0332	2	74	2559	14759	Under	6	evm.TU.scaffold_0.580,evm.TU.scaffold_647.1
GO:0007275	multicellular organism development	BP	0.00166157	0.0370529	43	159	2559	14759	Over	3	asmbl_15133|g.22674,asmbl_53240|g.79997,evm.TU.scaffold_11.114,evm.TU.scaffold_11.120,evm.TU.scaffold_122.1,evm.TU.scaffold_142.38,evm.TU.scaffold_145.30,evm.TU.scaffold_151.3,evm.TU.scaffold_161.53,evm.TU.scaffold_171.94,evm.TU.scaffold_171.95,evm.TU.scaffold_18.271,evm.TU.scaffold_193.20,evm.TU.scaffold_21.178,evm.TU.scaffold_225.10,evm.TU.scaffold_240.4,evm.TU.scaffold_299.11,evm.TU.scaffold_3…
GO:0034220	ion transmembrane transport	BP	0.00171384	0.0377987	24	76	2559	14759	Over	4	asmbl_27766|g.42442,asmbl_34463|g.51822,asmbl_38666|g.59883,asmbl_38667|g.59879,asmbl_4649|g.7182,evm.TU.scaffold_0.410,evm.TU.scaffold_0.610,evm.TU.scaffold_105.78,evm.TU.scaffold_114.42,evm.TU.scaffold_135.39,evm.TU.scaffold_151.39,evm.TU.scaffold_160.48,evm.TU.scaffold_17.141,evm.TU.scaffold_171.19,evm.TU.scaffold_24.55,evm.TU.scaffold_24.97,evm.TU.scaffold_42.68,evm.TU.scaffold_43.208,evm.TU.…
GO:0015276	ligand-gated ion channel activity	MF	0.00177407	0.0382855	23	72	2559	14759	Over	6	evm.TU.scaffold_109.56,evm.TU.scaffold_12.267,evm.TU.scaffold_155.47,evm.TU.scaffold_17.124,evm.TU.scaffold_17.4,evm.TU.scaffold_183.31,evm.TU.scaffold_30.137,evm.TU.scaffold_30.140,evm.TU.scaffold_301.12,evm.TU.scaffold_338.16,evm.TU.scaffold_343.20,evm.TU.scaffold_386.7,evm.TU.scaffold_4.223,evm.TU.scaffold_406.9,evm.TU.scaffold_48.197,evm.TU.scaffold_48.217,evm.TU.scaffold_48.34,evm.TU.scaffol…
GO:0022834	ligand-gated channel activity	MF	0.00177407	0.0382855	23	72	2559	14759	Over	7	evm.TU.scaffold_109.56,evm.TU.scaffold_12.267,evm.TU.scaffold_155.47,evm.TU.scaffold_17.124,evm.TU.scaffold_17.4,evm.TU.scaffold_183.31,evm.TU.scaffold_30.137,evm.TU.scaffold_30.140,evm.TU.scaffold_301.12,evm.TU.scaffold_338.16,evm.TU.scaffold_343.20,evm.TU.scaffold_386.7,evm.TU.scaffold_4.223,evm.TU.scaffold_406.9,evm.TU.scaffold_48.197,evm.TU.scaffold_48.217,evm.TU.scaffold_48.34,evm.TU.scaffol…
GO:0007267	cell-cell signaling	BP	0.00186109	0.0397363	21	64	2559	14759	Over	3	asmbl_15133|g.22674,evm.TU.scaffold_107.10,evm.TU.scaffold_11.120,evm.TU.scaffold_1202.1,evm.TU.scaffold_151.3,evm.TU.scaffold_171.59,evm.TU.scaffold_279.38,evm.TU.scaffold_299.11,evm.TU.scaffold_3.405,evm.TU.scaffold_31.140,evm.TU.scaffold_374.21,evm.TU.scaffold_4.226,evm.TU.scaffold_50.47,evm.TU.scaffold_50.48,evm.TU.scaffold_53.49,evm.TU.scaffold_53.98,evm.TU.scaffold_65.144,evm.TU.scaffold_68…
GO:0005581	collagen trimer	CC	0.00205317	0.0433759	10	22	2559	14759	Over	3	evm.TU.scaffold_123.49,evm.TU.scaffold_159.33,evm.TU.scaffold_198.29,evm.TU.scaffold_20.182,evm.TU.scaffold_327.17,evm.TU.scaffold_327.18,evm.TU.scaffold_373.5,evm.TU.scaffold_378.15,evm.TU.scaffold_416.4,evm.TU.scaffold_82.39
GO:0043228	non-membrane-bounded organelle	CC	0.00222825	0.0441864	56	468	2559	14759	Under	4	asmbl_1975|g.3525,asmbl_22281|g.33560,evm.TU.scaffold_0.580,evm.TU.scaffold_1.159,evm.TU.scaffold_10.32,evm.TU.scaffold_105.48,evm.TU.scaffold_107.59,evm.TU.scaffold_107.60,evm.TU.scaffold_107.61,evm.TU.scaffold_11.231,evm.TU.scaffold_11.232,evm.TU.scaffold_114.14,evm.TU.scaffold_117.58,evm.TU.scaffold_123.31,evm.TU.scaffold_127.55,evm.TU.scaffold_13.237,evm.TU.scaffold_139.67,evm.TU.scaffold_14.…
GO:0043232	intracellular non-membrane-bounded organelle	CC	0.00222825	0.0441864	56	468	2559	14759	Under	4	asmbl_1975|g.3525,asmbl_22281|g.33560,evm.TU.scaffold_0.580,evm.TU.scaffold_1.159,evm.TU.scaffold_10.32,evm.TU.scaffold_105.48,evm.TU.scaffold_107.59,evm.TU.scaffold_107.60,evm.TU.scaffold_107.61,evm.TU.scaffold_11.231,evm.TU.scaffold_11.232,evm.TU.scaffold_114.14,evm.TU.scaffold_117.58,evm.TU.scaffold_123.31,evm.TU.scaffold_127.55,evm.TU.scaffold_13.237,evm.TU.scaffold_139.67,evm.TU.scaffold_14.…
GO:1901575	organic substance catabolic process	BP	0.00233366	0.0441864	16	185	2559	14759	Under	4	evm.TU.scaffold_19.182,evm.TU.scaffold_216.26,evm.TU.scaffold_236.6,evm.TU.scaffold_26.39,evm.TU.scaffold_3.193,evm.TU.scaffold_31.175,evm.TU.scaffold_343.5,evm.TU.scaffold_460.2,evm.TU.scaffold_51.59,evm.TU.scaffold_7.76,evm.TU.scaffold_75.9,evm.TU.scaffold_8.71,evm.TU.scaffold_86.104,evm.TU.scaffold_90.83,evm.TU.scaffold_96.74,evm.TU.scaffold_96.93
GO:0002250	adaptive immune response	BP	0.00240392	0.0441864	5	7	2559	14759	Over	4	evm.TU.scaffold_1129.1,evm.TU.scaffold_24.55,evm.TU.scaffold_468.7,evm.TU.scaffold_552.1,evm.TU.scaffold_552.2
GO:0002443	leukocyte mediated immunity	BP	0.00240392	0.0441864	5	7	2559	14759	Over	4	evm.TU.scaffold_1129.1,evm.TU.scaffold_24.55,evm.TU.scaffold_468.7,evm.TU.scaffold_552.1,evm.TU.scaffold_552.2
GO:0002449	lymphocyte mediated immunity	BP	0.00240392	0.0441864	5	7	2559	14759	Over	5	evm.TU.scaffold_1129.1,evm.TU.scaffold_24.55,evm.TU.scaffold_468.7,evm.TU.scaffold_552.1,evm.TU.scaffold_552.2
GO:0002456	T cell mediated immunity	BP	0.00240392	0.0441864	5	7	2559	14759	Over	6	evm.TU.scaffold_1129.1,evm.TU.scaffold_24.55,evm.TU.scaffold_468.7,evm.TU.scaffold_552.1,evm.TU.scaffold_552.2
GO:0002460	adaptive immune response based on somatic recombination of immune receptors built from immunoglobulin superfamily domains	BP	0.00240392	0.0441864	5	7	2559	14759	Over	5	evm.TU.scaffold_1129.1,evm.TU.scaffold_24.55,evm.TU.scaffold_468.7,evm.TU.scaffold_552.1,evm.TU.scaffold_552.2
GO:0002703	regulation of leukocyte mediated immunity	BP	0.00240392	0.0441864	5	7	2559	14759	Over	5	evm.TU.scaffold_1129.1,evm.TU.scaffold_24.55,evm.TU.scaffold_468.7,evm.TU.scaffold_552.1,evm.TU.scaffold_552.2
GO:0002706	regulation of lymphocyte mediated immunity	BP	0.00240392	0.0441864	5	7	2559	14759	Over	6	evm.TU.scaffold_1129.1,evm.TU.scaffold_24.55,evm.TU.scaffold_468.7,evm.TU.scaffold_552.1,evm.TU.scaffold_552.2
GO:0002709	regulation of T cell mediated immunity	BP	0.00240392	0.0441864	5	7	2559	14759	Over	7	evm.TU.scaffold_1129.1,evm.TU.scaffold_24.55,evm.TU.scaffold_468.7,evm.TU.scaffold_552.1,evm.TU.scaffold_552.2
GO:0002819	regulation of adaptive immune response	BP	0.00240392	0.0441864	5	7	2559	14759	Over	5	evm.TU.scaffold_1129.1,evm.TU.scaffold_24.55,evm.TU.scaffold_468.7,evm.TU.scaffold_552.1,evm.TU.scaffold_552.2
GO:0002822	regulation of adaptive immune response based on somatic recombination of immune receptors built from immunoglobulin superfamily domains	BP	0.00240392	0.0441864	5	7	2559	14759	Over	6	evm.TU.scaffold_1129.1,evm.TU.scaffold_24.55,evm.TU.scaffold_468.7,evm.TU.scaffold_552.1,evm.TU.scaffold_552.2
GO:0044085	cellular component biogenesis	BP	0.00240564	0.0441864	11	146	2559	14759	Under	4	asmbl_1975|g.3525,evm.TU.scaffold_0.580,evm.TU.scaffold_10.32,evm.TU.scaffold_153.34,evm.TU.scaffold_212.15,evm.TU.scaffold_22.88,evm.TU.scaffold_36.33,evm.TU.scaffold_375.1,evm.TU.scaffold_6.208,evm.TU.scaffold_96.17,evm.TU.scaffold_96.18
GO:0008378	galactosyltransferase activity	MF	0.00242178	0.0441864	9	19	2559	14759	Over	6	asmbl_7162|g.10621,evm.TU.scaffold_19.155,evm.TU.scaffold_278.27,evm.TU.scaffold_336.29,evm.TU.scaffold_5.366,evm.TU.scaffold_52.49,evm.TU.scaffold_78.117,evm.TU.scaffold_9.298,evm.TU.scaffold_95.38
GO:0006974	cellular response to DNA damage stimulus	BP	0.00257466	0.0462865	5	96	2559	14759	Under	5	evm.TU.scaffold_115.69,evm.TU.scaffold_13.133,evm.TU.scaffold_269.22,evm.TU.scaffold_330.17,evm.TU.scaffold_97.74
GO:0032501	multicellular organismal process	BP	0.00260982	0.0462865	55	218	2559	14759	Over	2	asmbl_15133|g.22674,asmbl_36664|g.55551,asmbl_53240|g.79997,evm.TU.scaffold_11.114,evm.TU.scaffold_11.120,evm.TU.scaffold_122.1,evm.TU.scaffold_142.38,evm.TU.scaffold_145.30,evm.TU.scaffold_151.3,evm.TU.scaffold_161.53,evm.TU.scaffold_171.94,evm.TU.scaffold_171.95,evm.TU.scaffold_18.271,evm.TU.scaffold_193.20,evm.TU.scaffold_195.1,evm.TU.scaffold_20.91,evm.TU.scaffold_21.113,evm.TU.scaffold_21.17…
GO:0006725	cellular aromatic compound metabolic process	BP	0.00261708	0.0462865	161	1145	2559	14759	Under	4	asmbl_11182|g.17002,asmbl_18831|g.28311,asmbl_56574|g.84874,asmbl_63239|g.94743,asmbl_8687|g.13658,evm.TU.scaffold_0.241,evm.TU.scaffold_1.119,evm.TU.scaffold_101.77,evm.TU.scaffold_105.34,evm.TU.scaffold_107.10,evm.TU.scaffold_11.265,evm.TU.scaffold_110.30,evm.TU.scaffold_111.14,evm.TU.scaffold_111.2,evm.TU.scaffold_115.69,evm.TU.scaffold_123.30,evm.TU.scaffold_127.17,evm.TU.scaffold_13.133,evm.…
GO:0006457	protein folding	BP	0.00262913	0.0462865	1	59	2559	14759	Under	3	evm.TU.scaffold_76.88
GO:0033554	cellular response to stress	BP	0.00272139	0.0474941	6	104	2559	14759	Under	4	evm.TU.scaffold_115.69,evm.TU.scaffold_13.133,evm.TU.scaffold_137.4,evm.TU.scaffold_269.22,evm.TU.scaffold_330.17,evm.TU.scaffold_97.74
GO:0005215	transporter activity	MF	0.0027644	0.0478289	165	772	2559	14759	Over	2	asmbl_27766|g.42442,asmbl_34463|g.51822,asmbl_4649|g.7182,asmbl_50572|g.75799,asmbl_5653|g.8729,asmbl_68336|g.102398,evm.TU.scaffold_0.410,evm.TU.scaffold_0.610,evm.TU.scaffold_1.109,evm.TU.scaffold_1.8,evm.TU.scaffold_10.36,evm.TU.scaffold_104.101,evm.TU.scaffold_104.18,evm.TU.scaffold_104.38,evm.TU.scaffold_104.97,evm.TU.scaffold_105.78,evm.TU.scaffold_109.56,evm.TU.scaffold_11.121,evm.TU.scaff…
GO:0006139	nucleobase-containing compound metabolic process	BP	0.00282826	0.0482204	154	1099	2559	14759	Under	4	asmbl_11182|g.17002,asmbl_18831|g.28311,asmbl_56574|g.84874,asmbl_63239|g.94743,asmbl_8687|g.13658,evm.TU.scaffold_0.241,evm.TU.scaffold_1.119,evm.TU.scaffold_101.77,evm.TU.scaffold_105.34,evm.TU.scaffold_107.10,evm.TU.scaffold_11.265,evm.TU.scaffold_110.30,evm.TU.scaffold_111.14,evm.TU.scaffold_111.2,evm.TU.scaffold_115.69,evm.TU.scaffold_123.30,evm.TU.scaffold_127.17,evm.TU.scaffold_13.133,evm.…
GO:0005740	mitochondrial envelope	CC	0.00285673	0.0482204	2	68	2559	14759	Under	5	evm.TU.scaffold_35.45,evm.TU.scaffold_59.98
GO:0008150	biological_process	BP	0.0028591	0.0482204	1270	6927	2559	14759	Over	1	asmbl_10408|g.15316,asmbl_11182|g.17002,asmbl_15133|g.22674,asmbl_1518|g.1786,asmbl_16044|g.24226,asmbl_17530|g.26753,asmbl_18524|g.27615,asmbl_18831|g.28311,asmbl_18901|g.28696,asmbl_19255|g.28993,asmbl_1975|g.3525,asmbl_20027|g.30237,asmbl_22410|g.33470,asmbl_25515|g.38528,asmbl_26062|g.40097,asmbl_26163|g.39452,asmbl_26298|g.39608,asmbl_27065|g.41172,asmbl_27766|g.42442,asmbl_27967|g.42116,asm…
GO:0001906	cell killing	BP	0.00299872	0.0497181	6	10	2559	14759	Over	3	evm.TU.scaffold_1129.1,evm.TU.scaffold_468.7,evm.TU.scaffold_552.1,evm.TU.scaffold_552.2,evm.TU.scaffold_96.17,evm.TU.scaffold_96.18
GO:0003013	circulatory system process	BP	0.00302222	0.0497181	7	13	2559	14759	Over	4	evm.TU.scaffold_20.91,evm.TU.scaffold_21.113,evm.TU.scaffold_24.55,evm.TU.scaffold_46.143,evm.TU.scaffold_52.130,evm.TU.scaffold_56.46,evm.TU.scaffold_84.61
GO:0008015	blood circulation	BP	0.00302222	0.0497181	7	13	2559	14759	Over	5	evm.TU.scaffold_20.91,evm.TU.scaffold_21.113,evm.TU.scaffold_24.55,evm.TU.scaffold_46.143,evm.TU.scaffold_52.130,evm.TU.scaffold_56.46,evm.TU.scaffold_84.61
GO:0042157	lipoprotein metabolic process	BP	0.00307368	0.049749	10	23	2559	14759	Over	5	asmbl_1518|g.1786,evm.TU.scaffold_101.62,evm.TU.scaffold_101.63,evm.TU.scaffold_101.76,evm.TU.scaffold_189.3,evm.TU.scaffold_25.174,evm.TU.scaffold_3.103,evm.TU.scaffold_302.1,evm.TU.scaffold_67.131,evm.TU.scaffold_98.79
GO:0031012	extracellular matrix	CC	0.00307368	0.049749	10	23	2559	14759	Over	3	asmbl_53240|g.79997,evm.TU.scaffold_107.17,evm.TU.scaffold_112.58,evm.TU.scaffold_117.2,evm.TU.scaffold_170.41,evm.TU.scaffold_195.38,evm.TU.scaffold_240.4,evm.TU.scaffold_267.3,evm.TU.scaffold_273.23,evm.TU.scaffold_466.1
GO:0140098	catalytic activity, acting on RNA	MF	0.00316399	0.0508011	5	94	2559	14759	Under	3	evm.TU.scaffold_123.30,evm.TU.scaffold_135.62,evm.TU.scaffold_52.77,evm.TU.scaffold_60.116,evm.TU.scaffold_69.38
GO:0005230	extracellular ligand-gated ion channel activity	MF	0.0033876	0.0539596	17	50	2559	14759	Over	7	evm.TU.scaffold_109.56,evm.TU.scaffold_17.124,evm.TU.scaffold_183.31,evm.TU.scaffold_30.137,evm.TU.scaffold_30.140,evm.TU.scaffold_301.12,evm.TU.scaffold_338.16,evm.TU.scaffold_343.20,evm.TU.scaffold_386.7,evm.TU.scaffold_4.223,evm.TU.scaffold_406.9,evm.TU.scaffold_48.197,evm.TU.scaffold_48.217,evm.TU.scaffold_52.96,evm.TU.scaffold_54.130,evm.TU.scaffold_65.115,evm.TU.scaffold_86.14
GO:0005201	extracellular matrix structural constituent	MF	0.00356815	0.056388	11	27	2559	14759	Over	3	evm.TU.scaffold_123.49,evm.TU.scaffold_159.33,evm.TU.scaffold_198.29,evm.TU.scaffold_20.182,evm.TU.scaffold_327.17,evm.TU.scaffold_327.18,evm.TU.scaffold_373.5,evm.TU.scaffold_378.15,evm.TU.scaffold_416.4,evm.TU.scaffold_45.68,evm.TU.scaffold_82.39
GO:0008144	drug binding	MF	0.0036603	0.0573923	161	1137	2559	14759	Under	3	asmbl_19255|g.28993,asmbl_4802|g.7046,asmbl_5435|g.7773,asmbl_72486|g.108484,evm.TU.scaffold_0.440,evm.TU.scaffold_0.569,evm.TU.scaffold_1.159,evm.TU.scaffold_1.56,evm.TU.scaffold_10.135,evm.TU.scaffold_10.159,evm.TU.scaffold_101.26,evm.TU.scaffold_101.77,evm.TU.scaffold_104.122,evm.TU.scaffold_104.52,evm.TU.scaffold_105.39,evm.TU.scaffold_105.54,evm.TU.scaffold_107.59,evm.TU.scaffold_107.60,evm.…
GO:0005524	ATP binding	MF	0.00393399	0.0612055	150	1066	2559	14759	Under	4	asmbl_4802|g.7046,asmbl_5435|g.7773,asmbl_72486|g.108484,evm.TU.scaffold_0.440,evm.TU.scaffold_0.569,evm.TU.scaffold_1.159,evm.TU.scaffold_1.56,evm.TU.scaffold_10.135,evm.TU.scaffold_10.159,evm.TU.scaffold_101.26,evm.TU.scaffold_101.77,evm.TU.scaffold_104.122,evm.TU.scaffold_104.52,evm.TU.scaffold_105.39,evm.TU.scaffold_105.54,evm.TU.scaffold_107.59,evm.TU.scaffold_107.60,evm.TU.scaffold_107.61,e…
GO:0000785	chromatin	CC	0.00444622	0.0686429	2	64	2559	14759	Under	3	evm.TU.scaffold_117.58,evm.TU.scaffold_55.33
GO:0006629	lipid metabolic process	BP	0.00454779	0.0696749	49	194	2559	14759	Over	4	asmbl_1518|g.1786,asmbl_40683|g.62181,evm.TU.scaffold_0.193,evm.TU.scaffold_1.304,evm.TU.scaffold_10.192,evm.TU.scaffold_101.76,evm.TU.scaffold_11.269,evm.TU.scaffold_116.70,evm.TU.scaffold_145.13,evm.TU.scaffold_151.15,evm.TU.scaffold_154.27,evm.TU.scaffold_16.75,evm.TU.scaffold_168.44,evm.TU.scaffold_193.11,evm.TU.scaffold_20.81,evm.TU.scaffold_20.91,evm.TU.scaffold_204.36,evm.TU.scaffold_223.3…
GO:0006281	DNA repair	BP	0.00477098	0.0725406	5	90	2559	14759	Under	6	evm.TU.scaffold_115.69,evm.TU.scaffold_13.133,evm.TU.scaffold_269.22,evm.TU.scaffold_330.17,evm.TU.scaffold_97.74
GO:0030554	adenyl nucleotide binding	MF	0.00482761	0.0728497	153	1080	2559	14759	Under	6	asmbl_4802|g.7046,asmbl_5435|g.7773,asmbl_72486|g.108484,evm.TU.scaffold_0.440,evm.TU.scaffold_0.569,evm.TU.scaffold_1.159,evm.TU.scaffold_1.56,evm.TU.scaffold_10.135,evm.TU.scaffold_10.159,evm.TU.scaffold_101.26,evm.TU.scaffold_101.77,evm.TU.scaffold_104.122,evm.TU.scaffold_104.52,evm.TU.scaffold_105.39,evm.TU.scaffold_105.54,evm.TU.scaffold_107.59,evm.TU.scaffold_107.60,evm.TU.scaffold_107.61,e…
GO:0032991	protein-containing complex	CC	0.00505676	0.0757382	102	755	2559	14759	Under	2	asmbl_53240|g.79997,asmbl_63436|g.95645,evm.TU.scaffold_0.259,evm.TU.scaffold_0.454,evm.TU.scaffold_1.159,evm.TU.scaffold_101.76,evm.TU.scaffold_105.48,evm.TU.scaffold_107.59,evm.TU.scaffold_107.60,evm.TU.scaffold_107.61,evm.TU.scaffold_11.231,evm.TU.scaffold_11.232,evm.TU.scaffold_111.67,evm.TU.scaffold_1129.1,evm.TU.scaffold_117.58,evm.TU.scaffold_12.168,evm.TU.scaffold_123.49,evm.TU.scaffold_1…
GO:1901565	organonitrogen compound catabolic process	BP	0.00513621	0.0763583	9	122	2559	14759	Under	5	evm.TU.scaffold_216.26,evm.TU.scaffold_3.193,evm.TU.scaffold_31.175,evm.TU.scaffold_51.59,evm.TU.scaffold_7.76,evm.TU.scaffold_8.71,evm.TU.scaffold_86.104,evm.TU.scaffold_90.83,evm.TU.scaffold_96.93
GO:0032559	adenyl ribonucleotide binding	MF	0.00518102	0.0764581	152	1072	2559	14759	Under	6	asmbl_4802|g.7046,asmbl_5435|g.7773,asmbl_72486|g.108484,evm.TU.scaffold_0.440,evm.TU.scaffold_0.569,evm.TU.scaffold_1.159,evm.TU.scaffold_1.56,evm.TU.scaffold_10.135,evm.TU.scaffold_10.159,evm.TU.scaffold_101.26,evm.TU.scaffold_101.77,evm.TU.scaffold_104.122,evm.TU.scaffold_104.52,evm.TU.scaffold_105.39,evm.TU.scaffold_105.54,evm.TU.scaffold_107.59,evm.TU.scaffold_107.60,evm.TU.scaffold_107.61,e…
GO:0002697	regulation of immune effector process	BP	0.00549466	0.0799753	5	8	2559	14759	Over	4	evm.TU.scaffold_1129.1,evm.TU.scaffold_24.55,evm.TU.scaffold_468.7,evm.TU.scaffold_552.1,evm.TU.scaffold_552.2
GO:0015629	actin cytoskeleton	CC	0.00549905	0.0799753	31	112	2559	14759	Over	6	asmbl_1975|g.3525,evm.TU.scaffold_1.159,evm.TU.scaffold_10.32,evm.TU.scaffold_107.59,evm.TU.scaffold_107.60,evm.TU.scaffold_107.61,evm.TU.scaffold_11.231,evm.TU.scaffold_11.232,evm.TU.scaffold_127.55,evm.TU.scaffold_139.67,evm.TU.scaffold_15.109,evm.TU.scaffold_15.117,evm.TU.scaffold_153.34,evm.TU.scaffold_171.26,evm.TU.scaffold_185.26,evm.TU.scaffold_185.28,evm.TU.scaffold_185.30,evm.TU.scaffold…
GO:1901360	organic cyclic compound metabolic process	BP	0.00574216	0.0829102	169	1176	2559	14759	Under	4	asmbl_11182|g.17002,asmbl_18831|g.28311,asmbl_56574|g.84874,asmbl_63239|g.94743,asmbl_8687|g.13658,evm.TU.scaffold_0.193,evm.TU.scaffold_0.241,evm.TU.scaffold_1.119,evm.TU.scaffold_100.34,evm.TU.scaffold_101.77,evm.TU.scaffold_105.34,evm.TU.scaffold_107.10,evm.TU.scaffold_11.265,evm.TU.scaffold_110.30,evm.TU.scaffold_111.14,evm.TU.scaffold_111.2,evm.TU.scaffold_115.69,evm.TU.scaffold_123.30,evm.T…
GO:0034622	cellular protein-containing complex assembly	BP	0.00613075	0.087394	4	79	2559	14759	Under	7	asmbl_1975|g.3525,evm.TU.scaffold_10.32,evm.TU.scaffold_153.34,evm.TU.scaffold_22.88
GO:0006650	glycerophospholipid metabolic process	BP	0.00613979	0.087394	15	44	2559	14759	Over	6	asmbl_1518|g.1786,asmbl_40683|g.62181,evm.TU.scaffold_101.76,evm.TU.scaffold_11.269,evm.TU.scaffold_154.27,evm.TU.scaffold_16.75,evm.TU.scaffold_25.174,evm.TU.scaffold_3.103,evm.TU.scaffold_35.89,evm.TU.scaffold_40.79,evm.TU.scaffold_446.11,evm.TU.scaffold_55.111,evm.TU.scaffold_59.11,evm.TU.scaffold_82.61,evm.TU.scaffold_98.79
GO:0031966	mitochondrial membrane	CC	0.00619711	0.0875887	2	61	2559	14759	Under	5	evm.TU.scaffold_35.45,evm.TU.scaffold_59.98
GO:0015267	channel activity	MF	0.00648889	0.0904389	72	309	2559	14759	Over	5	asmbl_27766|g.42442,asmbl_34463|g.51822,asmbl_50572|g.75799,evm.TU.scaffold_1.109,evm.TU.scaffold_1.8,evm.TU.scaffold_10.36,evm.TU.scaffold_105.78,evm.TU.scaffold_109.56,evm.TU.scaffold_111.67,evm.TU.scaffold_12.267,evm.TU.scaffold_13.291,evm.TU.scaffold_151.39,evm.TU.scaffold_151.47,evm.TU.scaffold_155.47,evm.TU.scaffold_16.143,evm.TU.scaffold_17.111,evm.TU.scaffold_17.124,evm.TU.scaffold_17.4,e…
GO:0022803	passive transmembrane transporter activity	MF	0.00648889	0.0904389	72	309	2559	14759	Over	4	asmbl_27766|g.42442,asmbl_34463|g.51822,asmbl_50572|g.75799,evm.TU.scaffold_1.109,evm.TU.scaffold_1.8,evm.TU.scaffold_10.36,evm.TU.scaffold_105.78,evm.TU.scaffold_109.56,evm.TU.scaffold_111.67,evm.TU.scaffold_12.267,evm.TU.scaffold_13.291,evm.TU.scaffold_151.39,evm.TU.scaffold_151.47,evm.TU.scaffold_155.47,evm.TU.scaffold_16.143,evm.TU.scaffold_17.111,evm.TU.scaffold_17.124,evm.TU.scaffold_17.4,e…
GO:0051179	localization	BP	0.00654751	0.0906266	258	1282	2559	14759	Over	2	asmbl_27766|g.42442,asmbl_34463|g.51822,asmbl_38666|g.59883,asmbl_38667|g.59879,asmbl_4649|g.7182,asmbl_50572|g.75799,asmbl_53240|g.79997,asmbl_5653|g.8729,asmbl_68336|g.102398,evm.TU.scaffold_0.410,evm.TU.scaffold_0.543,evm.TU.scaffold_0.610,evm.TU.scaffold_1.109,evm.TU.scaffold_1.8,evm.TU.scaffold_10.162,evm.TU.scaffold_10.312,evm.TU.scaffold_10.36,evm.TU.scaffold_10.50,evm.TU.scaffold_101.62,e…
GO:0035639	purine ribonucleoside triphosphate binding	MF	0.00670993	0.0922385	207	1408	2559	14759	Under	5	asmbl_4802|g.7046,asmbl_5435|g.7773,asmbl_72486|g.108484,evm.TU.scaffold_0.440,evm.TU.scaffold_0.543,evm.TU.scaffold_0.569,evm.TU.scaffold_1.159,evm.TU.scaffold_1.56,evm.TU.scaffold_1.9,evm.TU.scaffold_10.135,evm.TU.scaffold_10.159,evm.TU.scaffold_10.50,evm.TU.scaffold_101.26,evm.TU.scaffold_101.77,evm.TU.scaffold_104.122,evm.TU.scaffold_104.52,evm.TU.scaffold_105.39,evm.TU.scaffold_105.54,evm.TU…
GO:0006810	transport	BP	0.00692244	0.0940401	252	1251	2559	14759	Over	4	asmbl_27766|g.42442,asmbl_34463|g.51822,asmbl_38666|g.59883,asmbl_38667|g.59879,asmbl_4649|g.7182,asmbl_50572|g.75799,asmbl_5653|g.8729,asmbl_68336|g.102398,evm.TU.scaffold_0.410,evm.TU.scaffold_0.543,evm.TU.scaffold_0.610,evm.TU.scaffold_1.109,evm.TU.scaffold_1.8,evm.TU.scaffold_10.162,evm.TU.scaffold_10.312,evm.TU.scaffold_10.36,evm.TU.scaffold_10.50,evm.TU.scaffold_101.62,evm.TU.scaffold_101.6…
GO:0010467	gene expression	BP	0.00693469	0.0940401	132	939	2559	14759	Under	5	asmbl_11182|g.17002,asmbl_18831|g.28311,asmbl_56574|g.84874,asmbl_63239|g.94743,asmbl_8687|g.13658,evm.TU.scaffold_0.241,evm.TU.scaffold_1.119,evm.TU.scaffold_105.34,evm.TU.scaffold_107.10,evm.TU.scaffold_11.265,evm.TU.scaffold_110.30,evm.TU.scaffold_111.14,evm.TU.scaffold_111.2,evm.TU.scaffold_114.44,evm.TU.scaffold_123.30,evm.TU.scaffold_127.17,evm.TU.scaffold_13.237,evm.TU.scaffold_13.273,evm.…
GO:0098656	anion transmembrane transport	BP	0.00721857	0.0972326	11	29	2559	14759	Over	5	asmbl_38666|g.59883,asmbl_38667|g.59879,asmbl_4649|g.7182,evm.TU.scaffold_0.410,evm.TU.scaffold_0.610,evm.TU.scaffold_114.42,evm.TU.scaffold_135.39,evm.TU.scaffold_160.48,evm.TU.scaffold_17.141,evm.TU.scaffold_49.51,evm.TU.scaffold_63.78
GO:0005509	calcium ion binding	MF	0.00737052	0.0986176	105	477	2559	14759	Over	6	asmbl_12113|g.18129,asmbl_24726|g.37164,asmbl_57616|g.86810,asmbl_69340|g.103765,evm.TU.scaffold_0.176,evm.TU.scaffold_0.410,evm.TU.scaffold_1.268,evm.TU.scaffold_1.299,evm.TU.scaffold_10.75,evm.TU.scaffold_102.11,evm.TU.scaffold_105.62,evm.TU.scaffold_11.22,evm.TU.scaffold_111.42,evm.TU.scaffold_117.71,evm.TU.scaffold_118.30,evm.TU.scaffold_12.293,evm.TU.scaffold_122.2,evm.TU.scaffold_124.59,evm…
GO:0051234	establishment of localization	BP	0.00788257	0.10477	252	1254	2559	14759	Over	3	asmbl_27766|g.42442,asmbl_34463|g.51822,asmbl_38666|g.59883,asmbl_38667|g.59879,asmbl_4649|g.7182,asmbl_50572|g.75799,asmbl_5653|g.8729,asmbl_68336|g.102398,evm.TU.scaffold_0.410,evm.TU.scaffold_0.543,evm.TU.scaffold_0.610,evm.TU.scaffold_1.109,evm.TU.scaffold_1.8,evm.TU.scaffold_10.162,evm.TU.scaffold_10.312,evm.TU.scaffold_10.36,evm.TU.scaffold_10.50,evm.TU.scaffold_101.62,evm.TU.scaffold_101.6…
GO:0006811	ion transport	BP	0.00825022	0.108935	100	453	2559	14759	Over	5	asmbl_27766|g.42442,asmbl_34463|g.51822,asmbl_38666|g.59883,asmbl_38667|g.59879,asmbl_4649|g.7182,asmbl_50572|g.75799,asmbl_5653|g.8729,asmbl_68336|g.102398,evm.TU.scaffold_0.410,evm.TU.scaffold_0.610,evm.TU.scaffold_1.109,evm.TU.scaffold_1.8,evm.TU.scaffold_10.36,evm.TU.scaffold_105.78,evm.TU.scaffold_111.67,evm.TU.scaffold_114.42,evm.TU.scaffold_12.267,evm.TU.scaffold_13.291,evm.TU.scaffold_131…
GO:0071702	organic substance transport	BP	0.00852555	0.109049	78	342	2559	14759	Over	5	asmbl_38666|g.59883,asmbl_38667|g.59879,asmbl_68336|g.102398,evm.TU.scaffold_0.410,evm.TU.scaffold_0.543,evm.TU.scaffold_0.610,evm.TU.scaffold_10.162,evm.TU.scaffold_10.50,evm.TU.scaffold_101.62,evm.TU.scaffold_101.63,evm.TU.scaffold_104.38,evm.TU.scaffold_104.97,evm.TU.scaffold_108.54,evm.TU.scaffold_113.4,evm.TU.scaffold_114.42,evm.TU.scaffold_12.168,evm.TU.scaffold_13.97,evm.TU.scaffold_133.68…
GO:0003333	amino acid transmembrane transport	BP	0.00866572	0.109049	10	26	2559	14759	Over	6	asmbl_38666|g.59883,asmbl_38667|g.59879,evm.TU.scaffold_0.410,evm.TU.scaffold_0.610,evm.TU.scaffold_114.42,evm.TU.scaffold_135.39,evm.TU.scaffold_160.48,evm.TU.scaffold_17.141,evm.TU.scaffold_49.51,evm.TU.scaffold_63.78
GO:0140110	transcription regulator activity	MF	0.00931402	0.109049	75	328	2559	14759	Over	2	asmbl_11182|g.17002,asmbl_18831|g.28311,evm.TU.scaffold_10.258,evm.TU.scaffold_105.34,evm.TU.scaffold_11.265,evm.TU.scaffold_127.17,evm.TU.scaffold_13.273,evm.TU.scaffold_131.77,evm.TU.scaffold_138.71,evm.TU.scaffold_141.58,evm.TU.scaffold_147.76,evm.TU.scaffold_15.157,evm.TU.scaffold_15.52,evm.TU.scaffold_160.1,evm.TU.scaffold_160.11,evm.TU.scaffold_170.7,evm.TU.scaffold_171.59,evm.TU.scaffold_1…
GO:0032555	purine ribonucleotide binding	MF	0.00940544	0.109049	210	1417	2559	14759	Under	5	asmbl_4802|g.7046,asmbl_5435|g.7773,asmbl_72486|g.108484,evm.TU.scaffold_0.440,evm.TU.scaffold_0.543,evm.TU.scaffold_0.569,evm.TU.scaffold_1.159,evm.TU.scaffold_1.56,evm.TU.scaffold_1.9,evm.TU.scaffold_10.135,evm.TU.scaffold_10.159,evm.TU.scaffold_10.50,evm.TU.scaffold_101.26,evm.TU.scaffold_101.77,evm.TU.scaffold_104.122,evm.TU.scaffold_104.52,evm.TU.scaffold_105.39,evm.TU.scaffold_105.54,evm.TU…
GO:0004896	cytokine receptor activity	MF	0.00962723	0.109049	6	12	2559	14759	Over	5	evm.TU.scaffold_171.27,evm.TU.scaffold_208.3,evm.TU.scaffold_29.19,evm.TU.scaffold_29.20,evm.TU.scaffold_308.8,evm.TU.scaffold_56.105
GO:0006505	GPI anchor metabolic process	BP	0.00962723	0.109049	6	12	2559	14759	Over	7	asmbl_1518|g.1786,evm.TU.scaffold_101.76,evm.TU.scaffold_25.174,evm.TU.scaffold_3.103,evm.TU.scaffold_59.11,evm.TU.scaffold_98.79
GO:0140375	immune receptor activity	MF	0.00962723	0.109049	6	12	2559	14759	Over	4	evm.TU.scaffold_171.27,evm.TU.scaffold_208.3,evm.TU.scaffold_29.19,evm.TU.scaffold_29.20,evm.TU.scaffold_308.8,evm.TU.scaffold_56.105
GO:0032553	ribonucleotide binding	MF	0.00979268	0.109049	211	1422	2559	14759	Under	4	asmbl_4802|g.7046,asmbl_5435|g.7773,asmbl_72486|g.108484,evm.TU.scaffold_0.440,evm.TU.scaffold_0.543,evm.TU.scaffold_0.569,evm.TU.scaffold_1.159,evm.TU.scaffold_1.56,evm.TU.scaffold_1.9,evm.TU.scaffold_10.135,evm.TU.scaffold_10.159,evm.TU.scaffold_10.50,evm.TU.scaffold_101.26,evm.TU.scaffold_101.77,evm.TU.scaffold_104.122,evm.TU.scaffold_104.52,evm.TU.scaffold_105.39,evm.TU.scaffold_105.54,evm.TU…
GO:0017089	glycolipid transfer activity	MF	0.0100519	0.109049	4	6	2559	14759	Over	5	evm.TU.scaffold_104.97,evm.TU.scaffold_16.24,evm.TU.scaffold_42.98,evm.TU.scaffold_94.82
GO:0046836	glycolipid transport	BP	0.0100519	0.109049	4	6	2559	14759	Over	6	evm.TU.scaffold_104.97,evm.TU.scaffold_16.24,evm.TU.scaffold_42.98,evm.TU.scaffold_94.82
GO:0051861	glycolipid binding	MF	0.0100519	0.109049	4	6	2559	14759	Over	4	evm.TU.scaffold_104.97,evm.TU.scaffold_16.24,evm.TU.scaffold_42.98,evm.TU.scaffold_94.82
GO:0001916	positive regulation of T cell mediated cytotoxicity	BP	0.0100519	0.109049	4	6	2559	14759	Over	6	evm.TU.scaffold_1129.1,evm.TU.scaffold_468.7,evm.TU.scaffold_552.1,evm.TU.scaffold_552.2
GO:0002474	antigen processing and presentation of peptide antigen via MHC class I	BP	0.0100519	0.109049	4	6	2559	14759	Over	5	evm.TU.scaffold_1129.1,evm.TU.scaffold_468.7,evm.TU.scaffold_552.1,evm.TU.scaffold_552.2
GO:0042605	peptide antigen binding	MF	0.0100519	0.109049	4	6	2559	14759	Over	4	evm.TU.scaffold_1129.1,evm.TU.scaffold_468.7,evm.TU.scaffold_552.1,evm.TU.scaffold_552.2
GO:0042612	MHC class I protein complex	CC	0.0100519	0.109049	4	6	2559	14759	Over	6	evm.TU.scaffold_1129.1,evm.TU.scaffold_468.7,evm.TU.scaffold_552.1,evm.TU.scaffold_552.2
GO:0120013	lipid transfer activity	MF	0.0100519	0.109049	4	6	2559	14759	Over	4	evm.TU.scaffold_104.97,evm.TU.scaffold_16.24,evm.TU.scaffold_42.98,evm.TU.scaffold_94.82
GO:1901264	carbohydrate derivative transport	BP	0.0100519	0.109049	4	6	2559	14759	Over	6	evm.TU.scaffold_104.97,evm.TU.scaffold_16.24,evm.TU.scaffold_42.98,evm.TU.scaffold_94.82
GO:0001909	leukocyte mediated cytotoxicity	BP	0.0100519	0.109049	4	6	2559	14759	Over	4	evm.TU.scaffold_1129.1,evm.TU.scaffold_468.7,evm.TU.scaffold_552.1,evm.TU.scaffold_552.2
GO:0001910	regulation of leukocyte mediated cytotoxicity	BP	0.0100519	0.109049	4	6	2559	14759	Over	5	evm.TU.scaffold_1129.1,evm.TU.scaffold_468.7,evm.TU.scaffold_552.1,evm.TU.scaffold_552.2
GO:0001912	positive regulation of leukocyte mediated cytotoxicity	BP	0.0100519	0.109049	4	6	2559	14759	Over	5	evm.TU.scaffold_1129.1,evm.TU.scaffold_468.7,evm.TU.scaffold_552.1,evm.TU.scaffold_552.2
GO:0001913	T cell mediated cytotoxicity	BP	0.0100519	0.109049	4	6	2559	14759	Over	5	evm.TU.scaffold_1129.1,evm.TU.scaffold_468.7,evm.TU.scaffold_552.1,evm.TU.scaffold_552.2
GO:0001914	regulation of T cell mediated cytotoxicity	BP	0.0100519	0.109049	4	6	2559	14759	Over	6	evm.TU.scaffold_1129.1,evm.TU.scaffold_468.7,evm.TU.scaffold_552.1,evm.TU.scaffold_552.2
GO:0002699	positive regulation of immune effector process	BP	0.0100519	0.109049	4	6	2559	14759	Over	4	evm.TU.scaffold_1129.1,evm.TU.scaffold_468.7,evm.TU.scaffold_552.1,evm.TU.scaffold_552.2
GO:0002705	positive regulation of leukocyte mediated immunity	BP	0.0100519	0.109049	4	6	2559	14759	Over	5	evm.TU.scaffold_1129.1,evm.TU.scaffold_468.7,evm.TU.scaffold_552.1,evm.TU.scaffold_552.2
GO:0002708	positive regulation of lymphocyte mediated immunity	BP	0.0100519	0.109049	4	6	2559	14759	Over	6	evm.TU.scaffold_1129.1,evm.TU.scaffold_468.7,evm.TU.scaffold_552.1,evm.TU.scaffold_552.2
GO:0002711	positive regulation of T cell mediated immunity	BP	0.0100519	0.109049	4	6	2559	14759	Over	7	evm.TU.scaffold_1129.1,evm.TU.scaffold_468.7,evm.TU.scaffold_552.1,evm.TU.scaffold_552.2
GO:0002821	positive regulation of adaptive immune response	BP	0.0100519	0.109049	4	6	2559	14759	Over	5	evm.TU.scaffold_1129.1,evm.TU.scaffold_468.7,evm.TU.scaffold_552.1,evm.TU.scaffold_552.2
GO:0002824	positive regulation of adaptive immune response based on somatic recombination of immune receptors built from immunoglobulin superfamily domains	BP	0.0100519	0.109049	4	6	2559	14759	Over	6	evm.TU.scaffold_1129.1,evm.TU.scaffold_468.7,evm.TU.scaffold_552.1,evm.TU.scaffold_552.2
GO:0031341	regulation of cell killing	BP	0.0100519	0.109049	4	6	2559	14759	Over	4	evm.TU.scaffold_1129.1,evm.TU.scaffold_468.7,evm.TU.scaffold_552.1,evm.TU.scaffold_552.2
GO:0031343	positive regulation of cell killing	BP	0.0100519	0.109049	4	6	2559	14759	Over	4	evm.TU.scaffold_1129.1,evm.TU.scaffold_468.7,evm.TU.scaffold_552.1,evm.TU.scaffold_552.2
GO:0048002	antigen processing and presentation of peptide antigen	BP	0.0100519	0.109049	4	6	2559	14759	Over	4	evm.TU.scaffold_1129.1,evm.TU.scaffold_468.7,evm.TU.scaffold_552.1,evm.TU.scaffold_552.2
GO:0003823	antigen binding	MF	0.0100519	0.109049	4	6	2559	14759	Over	3	evm.TU.scaffold_1129.1,evm.TU.scaffold_468.7,evm.TU.scaffold_552.1,evm.TU.scaffold_552.2
GO:0042611	MHC protein complex	CC	0.0100519	0.109049	4	6	2559	14759	Over	5	evm.TU.scaffold_1129.1,evm.TU.scaffold_468.7,evm.TU.scaffold_552.1,evm.TU.scaffold_552.2
GO:0042277	peptide binding	MF	0.0106059	0.114441	5	9	2559	14759	Over	4	evm.TU.scaffold_1129.1,evm.TU.scaffold_113.54,evm.TU.scaffold_468.7,evm.TU.scaffold_552.1,evm.TU.scaffold_552.2
GO:0044815	DNA packaging complex	CC	0.0107824	0.115723	2	56	2559	14759	Under	3	evm.TU.scaffold_117.58,evm.TU.scaffold_55.33
GO:0046486	glycerolipid metabolic process	BP	0.0109307	0.116691	15	46	2559	14759	Over	5	asmbl_1518|g.1786,asmbl_40683|g.62181,evm.TU.scaffold_101.76,evm.TU.scaffold_11.269,evm.TU.scaffold_154.27,evm.TU.scaffold_16.75,evm.TU.scaffold_25.174,evm.TU.scaffold_3.103,evm.TU.scaffold_35.89,evm.TU.scaffold_40.79,evm.TU.scaffold_446.11,evm.TU.scaffold_55.111,evm.TU.scaffold_59.11,evm.TU.scaffold_82.61,evm.TU.scaffold_98.79
GO:0005216	ion channel activity	MF	0.0110937	0.117804	70	305	2559	14759	Over	5	asmbl_27766|g.42442,asmbl_34463|g.51822,asmbl_50572|g.75799,evm.TU.scaffold_1.109,evm.TU.scaffold_1.8,evm.TU.scaffold_10.36,evm.TU.scaffold_105.78,evm.TU.scaffold_109.56,evm.TU.scaffold_111.67,evm.TU.scaffold_12.267,evm.TU.scaffold_13.291,evm.TU.scaffold_151.39,evm.TU.scaffold_151.47,evm.TU.scaffold_155.47,evm.TU.scaffold_16.143,evm.TU.scaffold_17.111,evm.TU.scaffold_17.124,evm.TU.scaffold_17.4,e…
GO:0022836	gated channel activity	MF	0.0111909	0.118211	32	121	2559	14759	Over	6	asmbl_34463|g.51822,evm.TU.scaffold_109.56,evm.TU.scaffold_12.267,evm.TU.scaffold_151.39,evm.TU.scaffold_155.47,evm.TU.scaffold_16.143,evm.TU.scaffold_17.124,evm.TU.scaffold_17.4,evm.TU.scaffold_183.31,evm.TU.scaffold_24.55,evm.TU.scaffold_278.24,evm.TU.scaffold_30.137,evm.TU.scaffold_30.140,evm.TU.scaffold_300.19,evm.TU.scaffold_301.12,evm.TU.scaffold_338.16,evm.TU.scaffold_343.20,evm.TU.scaffol…
GO:0007010	cytoskeleton organization	BP	0.012161	0.127786	7	97	2559	14759	Under	6	asmbl_1975|g.3525,evm.TU.scaffold_10.32,evm.TU.scaffold_153.34,evm.TU.scaffold_167.3,evm.TU.scaffold_298.28,evm.TU.scaffold_367.19,evm.TU.scaffold_62.16
GO:0044260	cellular macromolecule metabolic process	BP	0.0122992	0.128565	310	2019	2559	14759	Under	4	asmbl_11182|g.17002,asmbl_1518|g.1786,asmbl_16044|g.24226,asmbl_18831|g.28311,asmbl_22410|g.33470,asmbl_5435|g.7773,asmbl_56574|g.84874,asmbl_59455|g.90139,asmbl_63239|g.94743,asmbl_7162|g.10621,asmbl_72486|g.108484,asmbl_8687|g.13658,evm.TU.scaffold_0.241,evm.TU.scaffold_0.440,evm.TU.scaffold_0.447,evm.TU.scaffold_0.453,evm.TU.scaffold_0.569,evm.TU.scaffold_1.119,evm.TU.scaffold_1.280,evm.TU.sca…
GO:0033218	amide binding	MF	0.0124547	0.129516	7	16	2559	14759	Over	3	evm.TU.scaffold_1129.1,evm.TU.scaffold_113.54,evm.TU.scaffold_121.20,evm.TU.scaffold_468.7,evm.TU.scaffold_552.1,evm.TU.scaffold_552.2,evm.TU.scaffold_6.330
GO:0022890	inorganic cation transmembrane transporter activity	MF	0.0125898	0.130246	55	232	2559	14759	Over	5	asmbl_27766|g.42442,asmbl_34463|g.51822,asmbl_5653|g.8729,evm.TU.scaffold_104.101,evm.TU.scaffold_11.47,evm.TU.scaffold_111.67,evm.TU.scaffold_12.267,evm.TU.scaffold_123.23,evm.TU.scaffold_13.97,evm.TU.scaffold_131.69,evm.TU.scaffold_132.42,evm.TU.scaffold_133.68,evm.TU.scaffold_14.109,evm.TU.scaffold_15.71,evm.TU.scaffold_151.39,evm.TU.scaffold_151.47,evm.TU.scaffold_155.41,evm.TU.scaffold_155.4…
GO:0000226	microtubule cytoskeleton organization	BP	0.0129395	0.133177	1	45	2559	14759	Under	4	evm.TU.scaffold_62.16
GO:0016874	ligase activity	MF	0.0133819	0.136418	6	88	2559	14759	Under	3	evm.TU.scaffold_123.30,evm.TU.scaffold_135.62,evm.TU.scaffold_2.187,evm.TU.scaffold_60.116,evm.TU.scaffold_69.38,evm.TU.scaffold_9.87
GO:0006807	nitrogen compound metabolic process	BP	0.0134131	0.136418	420	2678	2559	14759	Under	3	asmbl_10408|g.15316,asmbl_11182|g.17002,asmbl_1518|g.1786,asmbl_16044|g.24226,asmbl_18831|g.28311,asmbl_19255|g.28993,asmbl_22410|g.33470,asmbl_26163|g.39452,asmbl_27967|g.42116,asmbl_33989|g.51138,asmbl_41979|g.63255,asmbl_5435|g.7773,asmbl_56574|g.84874,asmbl_59455|g.90139,asmbl_63239|g.94743,asmbl_7162|g.10621,asmbl_72486|g.108484,asmbl_8687|g.13658,evm.TU.scaffold_0.241,evm.TU.scaffold_0.440,…
GO:0032993	protein-DNA complex	CC	0.0134583	0.136418	2	54	2559	14759	Under	3	evm.TU.scaffold_117.58,evm.TU.scaffold_55.33
GO:0046873	metal ion transmembrane transporter activity	MF	0.0135552	0.13671	40	160	2559	14759	Over	6	asmbl_34463|g.51822,evm.TU.scaffold_104.101,evm.TU.scaffold_11.47,evm.TU.scaffold_111.67,evm.TU.scaffold_12.267,evm.TU.scaffold_123.23,evm.TU.scaffold_131.69,evm.TU.scaffold_133.68,evm.TU.scaffold_151.39,evm.TU.scaffold_151.47,evm.TU.scaffold_155.41,evm.TU.scaffold_155.47,evm.TU.scaffold_17.4,evm.TU.scaffold_171.19,evm.TU.scaffold_19.115,evm.TU.scaffold_2.151,evm.TU.scaffold_220.6,evm.TU.scaffold…
GO:0003951	NAD+ kinase activity	MF	0.0141672	0.142168	8	20	2559	14759	Over	6	evm.TU.scaffold_116.92,evm.TU.scaffold_151.33,evm.TU.scaffold_161.31,evm.TU.scaffold_216.15,evm.TU.scaffold_40.106,evm.TU.scaffold_80.65,evm.TU.scaffold_9.261,evm.TU.scaffold_91.58
GO:0030163	protein catabolic process	BP	0.0147572	0.147352	6	87	2559	14759	Under	5	evm.TU.scaffold_3.193,evm.TU.scaffold_51.59,evm.TU.scaffold_8.71,evm.TU.scaffold_86.104,evm.TU.scaffold_90.83,evm.TU.scaffold_96.93
GO:0000786	nucleosome	CC	0.0150362	0.149395	2	53	2559	14759	Under	4	evm.TU.scaffold_117.58,evm.TU.scaffold_55.33
GO:0043170	macromolecule metabolic process	BP	0.0153967	0.152223	380	2433	2559	14759	Under	4	asmbl_10408|g.15316,asmbl_11182|g.17002,asmbl_1518|g.1786,asmbl_16044|g.24226,asmbl_18831|g.28311,asmbl_19255|g.28993,asmbl_22410|g.33470,asmbl_27967|g.42116,asmbl_41979|g.63255,asmbl_5435|g.7773,asmbl_56574|g.84874,asmbl_59455|g.90139,asmbl_63239|g.94743,asmbl_7162|g.10621,asmbl_72486|g.108484,asmbl_8687|g.13658,evm.TU.scaffold_0.241,evm.TU.scaffold_0.440,evm.TU.scaffold_0.447,evm.TU.scaffold_0.…
GO:0090304	nucleic acid metabolic process	BP	0.0155856	0.153335	135	938	2559	14759	Under	5	asmbl_11182|g.17002,asmbl_18831|g.28311,asmbl_56574|g.84874,asmbl_63239|g.94743,asmbl_8687|g.13658,evm.TU.scaffold_0.241,evm.TU.scaffold_1.119,evm.TU.scaffold_105.34,evm.TU.scaffold_107.10,evm.TU.scaffold_11.265,evm.TU.scaffold_110.30,evm.TU.scaffold_111.14,evm.TU.scaffold_111.2,evm.TU.scaffold_115.69,evm.TU.scaffold_123.30,evm.TU.scaffold_127.17,evm.TU.scaffold_13.133,evm.TU.scaffold_13.273,evm.…
GO:0034470	ncRNA processing	BP	0.0162829	0.159413	1	43	2559	14759	Under	7	evm.TU.scaffold_4.14
GO:0004175	endopeptidase activity	MF	0.0166866	0.162573	53	225	2559	14759	Over	6	asmbl_10408|g.15316,asmbl_27967|g.42116,asmbl_41979|g.63255,evm.TU.scaffold_1.299,evm.TU.scaffold_10.211,evm.TU.scaffold_102.48,evm.TU.scaffold_117.2,evm.TU.scaffold_12.183,evm.TU.scaffold_12.293,evm.TU.scaffold_12.53,evm.TU.scaffold_129.66,evm.TU.scaffold_13.232,evm.TU.scaffold_134.59,evm.TU.scaffold_15.55,evm.TU.scaffold_15.73,evm.TU.scaffold_155.16,evm.TU.scaffold_170.41,evm.TU.scaffold_171.58…
GO:0016887	ATPase activity	MF	0.0167995	0.162882	2	52	2559	14759	Under	8	asmbl_4802|g.7046,evm.TU.scaffold_171.83
GO:1901137	carbohydrate derivative biosynthetic process	BP	0.0169158	0.163222	35	138	2559	14759	Over	5	asmbl_1518|g.1786,asmbl_7162|g.10621,evm.TU.scaffold_0.447,evm.TU.scaffold_0.453,evm.TU.scaffold_1.280,evm.TU.scaffold_101.76,evm.TU.scaffold_122.11,evm.TU.scaffold_19.155,evm.TU.scaffold_212.30,evm.TU.scaffold_215.13,evm.TU.scaffold_223.4,evm.TU.scaffold_24.8,evm.TU.scaffold_25.174,evm.TU.scaffold_25.33,evm.TU.scaffold_276.21,evm.TU.scaffold_278.27,evm.TU.scaffold_3.103,evm.TU.scaffold_33.64,evm…
GO:0017076	purine nucleotide binding	MF	0.0171002	0.164211	215	1430	2559	14759	Under	5	asmbl_4802|g.7046,asmbl_5435|g.7773,asmbl_72486|g.108484,evm.TU.scaffold_0.440,evm.TU.scaffold_0.543,evm.TU.scaffold_0.569,evm.TU.scaffold_1.159,evm.TU.scaffold_1.56,evm.TU.scaffold_1.9,evm.TU.scaffold_10.135,evm.TU.scaffold_10.159,evm.TU.scaffold_10.50,evm.TU.scaffold_101.26,evm.TU.scaffold_101.77,evm.TU.scaffold_104.122,evm.TU.scaffold_104.52,evm.TU.scaffold_105.39,evm.TU.scaffold_105.54,evm.TU…
GO:0008270	zinc ion binding	MF	0.0172738	0.165088	67	504	2559	14759	Under	7	asmbl_35549|g.53589,asmbl_37064|g.56684,asmbl_8150|g.12641,evm.TU.scaffold_1.299,evm.TU.scaffold_10.148,evm.TU.scaffold_100.40,evm.TU.scaffold_102.55,evm.TU.scaffold_12.293,evm.TU.scaffold_13.232,evm.TU.scaffold_134.59,evm.TU.scaffold_138.72,evm.TU.scaffold_147.79,evm.TU.scaffold_15.200,evm.TU.scaffold_151.18,evm.TU.scaffold_151.55,evm.TU.scaffold_156.32,evm.TU.scaffold_157.61,evm.TU.scaffold_16.…
GO:0004908	interleukin-1 receptor activity	MF	0.0181235	0.172388	3	4	2559	14759	Over	6	evm.TU.scaffold_208.3,evm.TU.scaffold_29.19,evm.TU.scaffold_29.20
GO:0015630	microtubule cytoskeleton	CC	0.0183324	0.173552	3	60	2559	14759	Under	6	evm.TU.scaffold_105.48,evm.TU.scaffold_344.1,evm.TU.scaffold_62.16
GO:0016879	ligase activity, forming carbon-nitrogen bonds	MF	0.0187699	0.17686	2	51	2559	14759	Under	4	evm.TU.scaffold_2.187,evm.TU.scaffold_9.87
GO:0043168	anion binding	MF	0.0193008	0.180977	241	1585	2559	14759	Under	4	asmbl_26163|g.39452,asmbl_4802|g.7046,asmbl_5435|g.7773,asmbl_66735|g.100498,asmbl_72486|g.108484,evm.TU.scaffold_0.440,evm.TU.scaffold_0.543,evm.TU.scaffold_0.569,evm.TU.scaffold_1.159,evm.TU.scaffold_1.56,evm.TU.scaffold_1.9,evm.TU.scaffold_10.135,evm.TU.scaffold_10.159,evm.TU.scaffold_10.50,evm.TU.scaffold_101.26,evm.TU.scaffold_101.77,evm.TU.scaffold_104.122,evm.TU.scaffold_104.52,evm.TU.scaf…
GO:0004435	phosphatidylinositol phospholipase C activity	MF	0.0194773	0.180977	8	21	2559	14759	Over	8	evm.TU.scaffold_116.70,evm.TU.scaffold_168.44,evm.TU.scaffold_23.77,evm.TU.scaffold_261.29,evm.TU.scaffold_28.167,evm.TU.scaffold_36.23,evm.TU.scaffold_371.1,evm.TU.scaffold_49.73
GO:0004629	phospholipase C activity	MF	0.0194773	0.180977	8	21	2559	14759	Over	7	evm.TU.scaffold_116.70,evm.TU.scaffold_168.44,evm.TU.scaffold_23.77,evm.TU.scaffold_261.29,evm.TU.scaffold_28.167,evm.TU.scaffold_36.23,evm.TU.scaffold_371.1,evm.TU.scaffold_49.73
GO:0044257	cellular protein catabolic process	BP	0.0197614	0.181932	6	84	2559	14759	Under	6	evm.TU.scaffold_3.193,evm.TU.scaffold_51.59,evm.TU.scaffold_8.71,evm.TU.scaffold_86.104,evm.TU.scaffold_90.83,evm.TU.scaffold_96.93
GO:0051603	proteolysis involved in cellular protein catabolic process	BP	0.0197614	0.181932	6	84	2559	14759	Under	6	evm.TU.scaffold_3.193,evm.TU.scaffold_51.59,evm.TU.scaffold_8.71,evm.TU.scaffold_86.104,evm.TU.scaffold_90.83,evm.TU.scaffold_96.93
GO:1903825	organic acid transmembrane transport	BP	0.0201939	0.184224	10	28	2559	14759	Over	4	asmbl_38666|g.59883,asmbl_38667|g.59879,evm.TU.scaffold_0.410,evm.TU.scaffold_0.610,evm.TU.scaffold_114.42,evm.TU.scaffold_135.39,evm.TU.scaffold_160.48,evm.TU.scaffold_17.141,evm.TU.scaffold_49.51,evm.TU.scaffold_63.78
GO:1905039	carboxylic acid transmembrane transport	BP	0.0201939	0.184224	10	28	2559	14759	Over	5	asmbl_38666|g.59883,asmbl_38667|g.59879,evm.TU.scaffold_0.410,evm.TU.scaffold_0.610,evm.TU.scaffold_114.42,evm.TU.scaffold_135.39,evm.TU.scaffold_160.48,evm.TU.scaffold_17.141,evm.TU.scaffold_49.51,evm.TU.scaffold_63.78
GO:0097367	carbohydrate derivative binding	MF	0.0203958	0.184536	219	1449	2559	14759	Under	3	asmbl_19255|g.28993,asmbl_4802|g.7046,asmbl_5435|g.7773,asmbl_72486|g.108484,evm.TU.scaffold_0.440,evm.TU.scaffold_0.543,evm.TU.scaffold_0.569,evm.TU.scaffold_1.159,evm.TU.scaffold_1.56,evm.TU.scaffold_1.9,evm.TU.scaffold_10.135,evm.TU.scaffold_10.159,evm.TU.scaffold_10.50,evm.TU.scaffold_101.26,evm.TU.scaffold_101.77,evm.TU.scaffold_104.122,evm.TU.scaffold_104.52,evm.TU.scaffold_104.97,evm.TU.sc…
GO:0022607	cellular component assembly	BP	0.0204447	0.184536	11	122	2559	14759	Under	5	asmbl_1975|g.3525,evm.TU.scaffold_0.580,evm.TU.scaffold_10.32,evm.TU.scaffold_153.34,evm.TU.scaffold_212.15,evm.TU.scaffold_22.88,evm.TU.scaffold_36.33,evm.TU.scaffold_375.1,evm.TU.scaffold_6.208,evm.TU.scaffold_96.17,evm.TU.scaffold_96.18
GO:0006325	chromatin organization	BP	0.020504	0.184536	1	41	2559	14759	Under	5	evm.TU.scaffold_647.1
GO:0005326	neurotransmitter transmembrane transporter activity	MF	0.0206311	0.184851	11	32	2559	14759	Over	4	evm.TU.scaffold_0.410,evm.TU.scaffold_104.101,evm.TU.scaffold_11.47,evm.TU.scaffold_123.23,evm.TU.scaffold_155.41,evm.TU.scaffold_19.115,evm.TU.scaffold_2.151,evm.TU.scaffold_220.6,evm.TU.scaffold_236.36,evm.TU.scaffold_277.8,evm.TU.scaffold_533.1
GO:0072521	purine-containing compound metabolic process	BP	0.0217563	0.194066	5	75	2559	14759	Under	5	evm.TU.scaffold_276.21,evm.TU.scaffold_343.5,evm.TU.scaffold_43.69,evm.TU.scaffold_59.98,evm.TU.scaffold_81.45
GO:0006664	glycolipid metabolic process	BP	0.0228957	0.20243	6	14	2559	14759	Over	6	asmbl_1518|g.1786,evm.TU.scaffold_101.76,evm.TU.scaffold_25.174,evm.TU.scaffold_3.103,evm.TU.scaffold_59.11,evm.TU.scaffold_98.79
GO:0002682	regulation of immune system process	BP	0.0228957	0.20243	6	14	2559	14759	Over	3	evm.TU.scaffold_1129.1,evm.TU.scaffold_225.10,evm.TU.scaffold_24.55,evm.TU.scaffold_468.7,evm.TU.scaffold_552.1,evm.TU.scaffold_552.2
GO:0016071	mRNA metabolic process	BP	0.023015	0.202592	1	40	2559	14759	Under	7	evm.TU.scaffold_52.77
GO:0043167	ion binding	MF	0.0245838	0.215457	452	2845	2559	14759	Under	3	asmbl_12113|g.18129,asmbl_24726|g.37164,asmbl_26163|g.39452,asmbl_30206|g.45525,asmbl_35549|g.53589,asmbl_37064|g.56684,asmbl_42586|g.64647,asmbl_4802|g.7046,asmbl_5435|g.7773,asmbl_57616|g.86810,asmbl_66735|g.100498,asmbl_69340|g.103765,asmbl_72486|g.108484,asmbl_8150|g.12641,evm.TU.scaffold_0.176,evm.TU.scaffold_0.376,evm.TU.scaffold_0.410,evm.TU.scaffold_0.440,evm.TU.scaffold_0.543,evm.TU.scaf…
GO:0009057	macromolecule catabolic process	BP	0.0265702	0.231854	9	104	2559	14759	Under	5	evm.TU.scaffold_19.182,evm.TU.scaffold_216.26,evm.TU.scaffold_236.6,evm.TU.scaffold_3.193,evm.TU.scaffold_51.59,evm.TU.scaffold_8.71,evm.TU.scaffold_86.104,evm.TU.scaffold_90.83,evm.TU.scaffold_96.93
GO:0005783	endoplasmic reticulum	CC	0.0270482	0.233784	12	37	2559	14759	Over	4	evm.TU.scaffold_101.76,evm.TU.scaffold_12.168,evm.TU.scaffold_151.31,evm.TU.scaffold_236.39,evm.TU.scaffold_24.162,evm.TU.scaffold_25.33,evm.TU.scaffold_425.10,evm.TU.scaffold_426.18,evm.TU.scaffold_43.12,evm.TU.scaffold_68.25,evm.TU.scaffold_73.56,evm.TU.scaffold_8.133
GO:0006644	phospholipid metabolic process	BP	0.028282	0.233784	18	63	2559	14759	Over	5	asmbl_1518|g.1786,asmbl_40683|g.62181,evm.TU.scaffold_101.76,evm.TU.scaffold_11.269,evm.TU.scaffold_154.27,evm.TU.scaffold_16.75,evm.TU.scaffold_223.30,evm.TU.scaffold_24.238,evm.TU.scaffold_25.174,evm.TU.scaffold_296.27,evm.TU.scaffold_3.103,evm.TU.scaffold_35.89,evm.TU.scaffold_40.79,evm.TU.scaffold_446.11,evm.TU.scaffold_55.111,evm.TU.scaffold_59.11,evm.TU.scaffold_82.61,evm.TU.scaffold_98.79
GO:0006506	GPI anchor biosynthetic process	BP	0.0286961	0.233784	5	11	2559	14759	Over	7	asmbl_1518|g.1786,evm.TU.scaffold_101.76,evm.TU.scaffold_25.174,evm.TU.scaffold_3.103,evm.TU.scaffold_98.79
GO:0015299	solute:proton antiporter activity	MF	0.0286961	0.233784	5	11	2559	14759	Over	7	asmbl_5653|g.8729,evm.TU.scaffold_14.109,evm.TU.scaffold_19.224,evm.TU.scaffold_29.184,evm.TU.scaffold_46.160
GO:0009790	embryo development	BP	0.0286961	0.233784	5	11	2559	14759	Over	4	asmbl_53240|g.79997,evm.TU.scaffold_171.94,evm.TU.scaffold_171.95,evm.TU.scaffold_240.4,evm.TU.scaffold_4.364
GO:0006497	protein lipidation	BP	0.0286961	0.233784	5	11	2559	14759	Over	7	asmbl_1518|g.1786,evm.TU.scaffold_101.76,evm.TU.scaffold_25.174,evm.TU.scaffold_3.103,evm.TU.scaffold_98.79
GO:0009247	glycolipid biosynthetic process	BP	0.0286961	0.233784	5	11	2559	14759	Over	6	asmbl_1518|g.1786,evm.TU.scaffold_101.76,evm.TU.scaffold_25.174,evm.TU.scaffold_3.103,evm.TU.scaffold_98.79
GO:0042158	lipoprotein biosynthetic process	BP	0.0286961	0.233784	5	11	2559	14759	Over	6	asmbl_1518|g.1786,evm.TU.scaffold_101.76,evm.TU.scaffold_25.174,evm.TU.scaffold_3.103,evm.TU.scaffold_98.79
GO:0046467	membrane lipid biosynthetic process	BP	0.0286961	0.233784	5	11	2559	14759	Over	5	asmbl_1518|g.1786,evm.TU.scaffold_101.76,evm.TU.scaffold_25.174,evm.TU.scaffold_3.103,evm.TU.scaffold_98.79
GO:0051766	inositol trisphosphate kinase activity	MF	0.0286961	0.233784	5	11	2559	14759	Over	6	evm.TU.scaffold_10.159,evm.TU.scaffold_10.204,evm.TU.scaffold_244.26,evm.TU.scaffold_33.71,evm.TU.scaffold_4.18
GO:0002252	immune effector process	BP	0.0286961	0.233784	5	11	2559	14759	Over	3	evm.TU.scaffold_1129.1,evm.TU.scaffold_24.55,evm.TU.scaffold_468.7,evm.TU.scaffold_552.1,evm.TU.scaffold_552.2
GO:0016779	nucleotidyltransferase activity	MF	0.0290478	0.233784	4	64	2559	14759	Under	5	evm.TU.scaffold_3.50,evm.TU.scaffold_50.98,evm.TU.scaffold_83.46,evm.TU.scaffold_98.44
GO:0009150	purine ribonucleotide metabolic process	BP	0.0290478	0.233784	4	64	2559	14759	Under	7	evm.TU.scaffold_276.21,evm.TU.scaffold_343.5,evm.TU.scaffold_59.98,evm.TU.scaffold_81.45
GO:0009259	ribonucleotide metabolic process	BP	0.0290478	0.233784	4	64	2559	14759	Under	6	evm.TU.scaffold_276.21,evm.TU.scaffold_343.5,evm.TU.scaffold_59.98,evm.TU.scaffold_81.45
GO:0019693	ribose phosphate metabolic process	BP	0.0290478	0.233784	4	64	2559	14759	Under	5	evm.TU.scaffold_276.21,evm.TU.scaffold_343.5,evm.TU.scaffold_59.98,evm.TU.scaffold_81.45
GO:0098772	molecular function regulator	MF	0.0295489	0.233784	89	415	2559	14759	Over	2	asmbl_17530|g.26753,asmbl_39523|g.59985,asmbl_45555|g.68871,asmbl_63436|g.95645,evm.TU.scaffold_10.52,evm.TU.scaffold_10.7,evm.TU.scaffold_102.71,evm.TU.scaffold_11.270,evm.TU.scaffold_11.3,evm.TU.scaffold_11.56,evm.TU.scaffold_111.26,evm.TU.scaffold_113.39,evm.TU.scaffold_127.39,evm.TU.scaffold_13.240,evm.TU.scaffold_13.243,evm.TU.scaffold_132.65,evm.TU.scaffold_134.36,evm.TU.scaffold_14.203,evm…
GO:0015204	urea transmembrane transporter activity	MF	0.0300529	0.233784	2	2	2559	14759	Over	5	evm.TU.scaffold_104.38,evm.TU.scaffold_168.9
GO:0071918	urea transmembrane transport	BP	0.0300529	0.233784	2	2	2559	14759	Over	4	evm.TU.scaffold_104.38,evm.TU.scaffold_168.9
GO:0005104	fibroblast growth factor receptor binding	MF	0.0300529	0.233784	2	2	2559	14759	Over	6	evm.TU.scaffold_13.25,evm.TU.scaffold_296.46
GO:0008543	fibroblast growth factor receptor signaling pathway	BP	0.0300529	0.233784	2	2	2559	14759	Over	6	evm.TU.scaffold_13.25,evm.TU.scaffold_296.46
GO:0042246	tissue regeneration	BP	0.0300529	0.233784	2	2	2559	14759	Over	4	evm.TU.scaffold_344.30,evm.TU.scaffold_454.1
GO:0015840	urea transport	BP	0.0300529	0.233784	2	2	2559	14759	Over	7	evm.TU.scaffold_104.38,evm.TU.scaffold_168.9
GO:0019755	one-carbon compound transport	BP	0.0300529	0.233784	2	2	2559	14759	Over	6	evm.TU.scaffold_104.38,evm.TU.scaffold_168.9
GO:0044344	cellular response to fibroblast growth factor stimulus	BP	0.0300529	0.233784	2	2	2559	14759	Over	5	evm.TU.scaffold_13.25,evm.TU.scaffold_296.46
GO:0071774	response to fibroblast growth factor	BP	0.0300529	0.233784	2	2	2559	14759	Over	4	evm.TU.scaffold_13.25,evm.TU.scaffold_296.46
GO:0042136	neurotransmitter biosynthetic process	BP	0.0300529	0.233784	2	2	2559	14759	Over	5	evm.TU.scaffold_138.55,evm.TU.scaffold_222.19
GO:0031099	regeneration	BP	0.0300529	0.233784	2	2	2559	14759	Over	4	evm.TU.scaffold_344.30,evm.TU.scaffold_454.1
GO:0048589	developmental growth	BP	0.0300529	0.233784	2	2	2559	14759	Over	3	evm.TU.scaffold_344.30,evm.TU.scaffold_454.1
GO:0043933	protein-containing complex subunit organization	BP	0.0302077	0.234081	8	95	2559	14759	Under	5	asmbl_1975|g.3525,evm.TU.scaffold_10.32,evm.TU.scaffold_114.44,evm.TU.scaffold_153.34,evm.TU.scaffold_22.88,evm.TU.scaffold_375.1,evm.TU.scaffold_96.17,evm.TU.scaffold_96.18
GO:0065003	protein-containing complex assembly	BP	0.0312205	0.240998	7	87	2559	14759	Under	6	asmbl_1975|g.3525,evm.TU.scaffold_10.32,evm.TU.scaffold_153.34,evm.TU.scaffold_22.88,evm.TU.scaffold_375.1,evm.TU.scaffold_96.17,evm.TU.scaffold_96.18
GO:0005164	tumor necrosis factor receptor binding	MF	0.03268	0.246826	6	15	2559	14759	Over	7	asmbl_18901|g.28696,asmbl_27065|g.41172,evm.TU.scaffold_116.88,evm.TU.scaffold_186.32,evm.TU.scaffold_406.16,evm.TU.scaffold_77.58
GO:0008202	steroid metabolic process	BP	0.03268	0.246826	6	15	2559	14759	Over	5	evm.TU.scaffold_0.193,evm.TU.scaffold_145.13,evm.TU.scaffold_204.36,evm.TU.scaffold_3.403,evm.TU.scaffold_4.111,evm.TU.scaffold_53.95
GO:0032813	tumor necrosis factor receptor superfamily binding	MF	0.03268	0.246826	6	15	2559	14759	Over	6	asmbl_18901|g.28696,asmbl_27065|g.41172,evm.TU.scaffold_116.88,evm.TU.scaffold_186.32,evm.TU.scaffold_406.16,evm.TU.scaffold_77.58
GO:0008305	integrin complex	CC	0.0330352	0.246826	9	26	2559	14759	Over	4	evm.TU.scaffold_0.454,evm.TU.scaffold_14.187,evm.TU.scaffold_155.73,evm.TU.scaffold_162.40,evm.TU.scaffold_35.109,evm.TU.scaffold_54.181,evm.TU.scaffold_6.208,evm.TU.scaffold_92.20,evm.TU.scaffold_93.43
GO:0008654	phospholipid biosynthetic process	BP	0.0330352	0.246826	9	26	2559	14759	Over	5	asmbl_1518|g.1786,evm.TU.scaffold_101.76,evm.TU.scaffold_11.269,evm.TU.scaffold_223.30,evm.TU.scaffold_24.238,evm.TU.scaffold_25.174,evm.TU.scaffold_296.27,evm.TU.scaffold_3.103,evm.TU.scaffold_98.79
GO:0043235	receptor complex	CC	0.0330352	0.246826	9	26	2559	14759	Over	3	evm.TU.scaffold_0.454,evm.TU.scaffold_14.187,evm.TU.scaffold_155.73,evm.TU.scaffold_162.40,evm.TU.scaffold_35.109,evm.TU.scaffold_54.181,evm.TU.scaffold_6.208,evm.TU.scaffold_92.20,evm.TU.scaffold_93.43
GO:0098636	protein complex involved in cell adhesion	CC	0.0330352	0.246826	9	26	2559	14759	Over	3	evm.TU.scaffold_0.454,evm.TU.scaffold_14.187,evm.TU.scaffold_155.73,evm.TU.scaffold_162.40,evm.TU.scaffold_35.109,evm.TU.scaffold_54.181,evm.TU.scaffold_6.208,evm.TU.scaffold_92.20,evm.TU.scaffold_93.43
GO:0098802	plasma membrane signaling receptor complex	CC	0.0330352	0.246826	9	26	2559	14759	Over	4	evm.TU.scaffold_0.454,evm.TU.scaffold_14.187,evm.TU.scaffold_155.73,evm.TU.scaffold_162.40,evm.TU.scaffold_35.109,evm.TU.scaffold_54.181,evm.TU.scaffold_6.208,evm.TU.scaffold_92.20,evm.TU.scaffold_93.43
GO:0044255	cellular lipid metabolic process	BP	0.0331341	0.246826	28	110	2559	14759	Over	4	asmbl_1518|g.1786,asmbl_40683|g.62181,evm.TU.scaffold_1.304,evm.TU.scaffold_101.76,evm.TU.scaffold_11.269,evm.TU.scaffold_151.15,evm.TU.scaffold_154.27,evm.TU.scaffold_16.75,evm.TU.scaffold_20.81,evm.TU.scaffold_20.91,evm.TU.scaffold_223.30,evm.TU.scaffold_24.162,evm.TU.scaffold_24.238,evm.TU.scaffold_25.174,evm.TU.scaffold_26.153,evm.TU.scaffold_296.27,evm.TU.scaffold_3.103,evm.TU.scaffold_35.89…
GO:0015293	symporter activity	MF	0.0333283	0.246826	16	55	2559	14759	Over	6	evm.TU.scaffold_104.101,evm.TU.scaffold_11.47,evm.TU.scaffold_123.23,evm.TU.scaffold_13.97,evm.TU.scaffold_133.68,evm.TU.scaffold_155.41,evm.TU.scaffold_19.115,evm.TU.scaffold_2.151,evm.TU.scaffold_220.6,evm.TU.scaffold_236.36,evm.TU.scaffold_240.20,evm.TU.scaffold_277.8,evm.TU.scaffold_35.200,evm.TU.scaffold_36.135,evm.TU.scaffold_533.1,evm.TU.scaffold_72.26
GO:0015294	solute:cation symporter activity	MF	0.0333283	0.246826	16	55	2559	14759	Over	6	evm.TU.scaffold_104.101,evm.TU.scaffold_11.47,evm.TU.scaffold_123.23,evm.TU.scaffold_13.97,evm.TU.scaffold_133.68,evm.TU.scaffold_155.41,evm.TU.scaffold_19.115,evm.TU.scaffold_2.151,evm.TU.scaffold_220.6,evm.TU.scaffold_236.36,evm.TU.scaffold_240.20,evm.TU.scaffold_277.8,evm.TU.scaffold_35.200,evm.TU.scaffold_36.135,evm.TU.scaffold_533.1,evm.TU.scaffold_72.26
GO:0046914	transition metal ion binding	MF	0.0336893	0.248582	92	649	2559	14759	Under	6	asmbl_35549|g.53589,asmbl_37064|g.56684,asmbl_42586|g.64647,asmbl_8150|g.12641,evm.TU.scaffold_0.376,evm.TU.scaffold_1.299,evm.TU.scaffold_10.148,evm.TU.scaffold_100.40,evm.TU.scaffold_102.55,evm.TU.scaffold_112.63,evm.TU.scaffold_12.293,evm.TU.scaffold_13.232,evm.TU.scaffold_134.59,evm.TU.scaffold_138.72,evm.TU.scaffold_147.79,evm.TU.scaffold_15.200,evm.TU.scaffold_151.18,evm.TU.scaffold_151.55,…
GO:0015298	solute:cation antiporter activity	MF	0.0341018	0.250704	7	19	2559	14759	Over	6	asmbl_5653|g.8729,evm.TU.scaffold_14.109,evm.TU.scaffold_19.224,evm.TU.scaffold_276.37,evm.TU.scaffold_29.184,evm.TU.scaffold_46.160,evm.TU.scaffold_74.152
GO:0008889	glycerophosphodiester phosphodiesterase activity	MF	0.0350037	0.252706	4	8	2559	14759	Over	7	asmbl_26298|g.39608,evm.TU.scaffold_1.308,evm.TU.scaffold_113.69,evm.TU.scaffold_91.27
GO:0008417	fucosyltransferase activity	MF	0.0350037	0.252706	4	8	2559	14759	Over	6	evm.TU.scaffold_0.447,evm.TU.scaffold_0.453,evm.TU.scaffold_33.64,evm.TU.scaffold_470.2
GO:0004714	transmembrane receptor protein tyrosine kinase activity	MF	0.0350037	0.252706	4	8	2559	14759	Over	6	evm.TU.scaffold_151.67,evm.TU.scaffold_193.20,evm.TU.scaffold_39.35,evm.TU.scaffold_90.62
GO:0008217	regulation of blood pressure	BP	0.0350037	0.252706	4	8	2559	14759	Over	4	evm.TU.scaffold_20.91,evm.TU.scaffold_21.113,evm.TU.scaffold_52.130,evm.TU.scaffold_56.46
GO:0019199	transmembrane receptor protein kinase activity	MF	0.0350037	0.252706	4	8	2559	14759	Over	5	evm.TU.scaffold_151.67,evm.TU.scaffold_193.20,evm.TU.scaffold_39.35,evm.TU.scaffold_90.62
GO:1990234	transferase complex	CC	0.0356375	0.255862	4	62	2559	14759	Under	4	asmbl_63436|g.95645,evm.TU.scaffold_425.10,evm.TU.scaffold_56.3,evm.TU.scaffold_86.117
GO:0034660	ncRNA metabolic process	BP	0.0356958	0.255862	5	70	2559	14759	Under	7	evm.TU.scaffold_123.30,evm.TU.scaffold_135.62,evm.TU.scaffold_4.14,evm.TU.scaffold_60.116,evm.TU.scaffold_69.38
GO:0015291	secondary active transmembrane transporter activity	MF	0.0370427	0.259797	24	92	2559	14759	Over	5	asmbl_5653|g.8729,asmbl_68336|g.102398,evm.TU.scaffold_104.101,evm.TU.scaffold_11.47,evm.TU.scaffold_123.23,evm.TU.scaffold_13.97,evm.TU.scaffold_133.68,evm.TU.scaffold_14.109,evm.TU.scaffold_155.41,evm.TU.scaffold_19.115,evm.TU.scaffold_19.224,evm.TU.scaffold_2.151,evm.TU.scaffold_220.6,evm.TU.scaffold_236.36,evm.TU.scaffold_240.20,evm.TU.scaffold_276.37,evm.TU.scaffold_277.8,evm.TU.scaffold_29.…
GO:0007155	cell adhesion	BP	0.0376585	0.259797	42	179	2559	14759	Over	3	asmbl_53240|g.79997,evm.TU.scaffold_0.454,evm.TU.scaffold_102.11,evm.TU.scaffold_112.58,evm.TU.scaffold_128.72,evm.TU.scaffold_128.75,evm.TU.scaffold_132.3,evm.TU.scaffold_14.127,evm.TU.scaffold_14.138,evm.TU.scaffold_14.187,evm.TU.scaffold_154.11,evm.TU.scaffold_155.73,evm.TU.scaffold_156.49,evm.TU.scaffold_157.29,evm.TU.scaffold_162.40,evm.TU.scaffold_182.30,evm.TU.scaffold_19.107,evm.TU.scaffo…
GO:0022610	biological adhesion	BP	0.0376585	0.259797	42	179	2559	14759	Over	2	asmbl_53240|g.79997,evm.TU.scaffold_0.454,evm.TU.scaffold_102.11,evm.TU.scaffold_112.58,evm.TU.scaffold_128.72,evm.TU.scaffold_128.75,evm.TU.scaffold_132.3,evm.TU.scaffold_14.127,evm.TU.scaffold_14.138,evm.TU.scaffold_14.187,evm.TU.scaffold_154.11,evm.TU.scaffold_155.73,evm.TU.scaffold_156.49,evm.TU.scaffold_157.29,evm.TU.scaffold_162.40,evm.TU.scaffold_182.30,evm.TU.scaffold_19.107,evm.TU.scaffo…
GO:0044265	cellular macromolecule catabolic process	BP	0.0377492	0.259797	9	100	2559	14759	Under	5	evm.TU.scaffold_19.182,evm.TU.scaffold_216.26,evm.TU.scaffold_236.6,evm.TU.scaffold_3.193,evm.TU.scaffold_51.59,evm.TU.scaffold_8.71,evm.TU.scaffold_86.104,evm.TU.scaffold_90.83,evm.TU.scaffold_96.93
GO:1901615	organic hydroxy compound metabolic process	BP	0.03798	0.259797	10	30	2559	14759	Over	4	asmbl_26298|g.39608,evm.TU.scaffold_1.308,evm.TU.scaffold_10.159,evm.TU.scaffold_113.69,evm.TU.scaffold_145.13,evm.TU.scaffold_148.62,evm.TU.scaffold_223.30,evm.TU.scaffold_255.12,evm.TU.scaffold_53.95,evm.TU.scaffold_91.27
GO:0007017	microtubule-based process	BP	0.0383418	0.259797	13	129	2559	14759	Under	3	evm.TU.scaffold_10.128,evm.TU.scaffold_10.135,evm.TU.scaffold_101.26,evm.TU.scaffold_212.15,evm.TU.scaffold_239.26,evm.TU.scaffold_27.3,evm.TU.scaffold_344.1,evm.TU.scaffold_353.21,evm.TU.scaffold_57.16,evm.TU.scaffold_62.16,evm.TU.scaffold_80.57,evm.TU.scaffold_9.1,evm.TU.scaffold_92.30
GO:0071705	nitrogen compound transport	BP	0.0383845	0.259797	64	290	2559	14759	Over	5	asmbl_38666|g.59883,asmbl_38667|g.59879,evm.TU.scaffold_0.410,evm.TU.scaffold_0.543,evm.TU.scaffold_0.610,evm.TU.scaffold_10.162,evm.TU.scaffold_10.50,evm.TU.scaffold_104.38,evm.TU.scaffold_108.54,evm.TU.scaffold_113.4,evm.TU.scaffold_114.42,evm.TU.scaffold_12.168,evm.TU.scaffold_132.42,evm.TU.scaffold_135.39,evm.TU.scaffold_145.32,evm.TU.scaffold_146.18,evm.TU.scaffold_15.207,evm.TU.scaffold_15.…
GO:0044267	cellular protein metabolic process	BP	0.0392876	0.259797	181	1196	2559	14759	Under	5	asmbl_1518|g.1786,asmbl_16044|g.24226,asmbl_22410|g.33470,asmbl_5435|g.7773,asmbl_59455|g.90139,asmbl_7162|g.10621,asmbl_72486|g.108484,evm.TU.scaffold_0.440,evm.TU.scaffold_0.447,evm.TU.scaffold_0.453,evm.TU.scaffold_0.569,evm.TU.scaffold_1.280,evm.TU.scaffold_101.76,evm.TU.scaffold_104.122,evm.TU.scaffold_105.39,evm.TU.scaffold_105.54,evm.TU.scaffold_107.82,evm.TU.scaffold_11.115,evm.TU.scaffol…
GO:0005884	actin filament	CC	0.0394808	0.259797	3	5	2559	14759	Over	7	asmbl_1975|g.3525,evm.TU.scaffold_10.32,evm.TU.scaffold_153.34
GO:0004576	oligosaccharyl transferase activity	MF	0.0394808	0.259797	3	5	2559	14759	Over	6	evm.TU.scaffold_1.280,evm.TU.scaffold_46.28,evm.TU.scaffold_8.133
GO:0042310	vasoconstriction	BP	0.0394808	0.259797	3	5	2559	14759	Over	8	evm.TU.scaffold_24.55,evm.TU.scaffold_46.143,evm.TU.scaffold_84.61
GO:0030097	hemopoiesis	BP	0.0394808	0.259797	3	5	2559	14759	Over	5	evm.TU.scaffold_225.10,evm.TU.scaffold_40.15,evm.TU.scaffold_8.134
GO:0010817	regulation of hormone levels	BP	0.0394808	0.259797	3	5	2559	14759	Over	4	evm.TU.scaffold_148.62,evm.TU.scaffold_204.36,evm.TU.scaffold_3.403
GO:0042445	hormone metabolic process	BP	0.0394808	0.259797	3	5	2559	14759	Over	3	evm.TU.scaffold_148.62,evm.TU.scaffold_204.36,evm.TU.scaffold_3.403
GO:0006690	icosanoid metabolic process	BP	0.0394808	0.259797	3	5	2559	14759	Over	5	evm.TU.scaffold_20.91,evm.TU.scaffold_30.210,evm.TU.scaffold_56.46
GO:1901568	fatty acid derivative metabolic process	BP	0.0394808	0.259797	3	5	2559	14759	Over	4	evm.TU.scaffold_20.91,evm.TU.scaffold_30.210,evm.TU.scaffold_56.46
GO:0002520	immune system development	BP	0.0394808	0.259797	3	5	2559	14759	Over	3	evm.TU.scaffold_225.10,evm.TU.scaffold_40.15,evm.TU.scaffold_8.134
GO:0048534	hematopoietic or lymphoid organ development	BP	0.0394808	0.259797	3	5	2559	14759	Over	4	evm.TU.scaffold_225.10,evm.TU.scaffold_40.15,evm.TU.scaffold_8.134
GO:0003018	vascular process in circulatory system	BP	0.0394808	0.259797	3	5	2559	14759	Over	5	evm.TU.scaffold_24.55,evm.TU.scaffold_46.143,evm.TU.scaffold_84.61
GO:0035150	regulation of tube size	BP	0.0394808	0.259797	3	5	2559	14759	Over	5	evm.TU.scaffold_24.55,evm.TU.scaffold_46.143,evm.TU.scaffold_84.61
GO:0035296	regulation of tube diameter	BP	0.0394808	0.259797	3	5	2559	14759	Over	6	evm.TU.scaffold_24.55,evm.TU.scaffold_46.143,evm.TU.scaffold_84.61
GO:0097746	regulation of blood vessel diameter	BP	0.0394808	0.259797	3	5	2559	14759	Over	6	evm.TU.scaffold_24.55,evm.TU.scaffold_46.143,evm.TU.scaffold_84.61
GO:0097756	negative regulation of blood vessel diameter	BP	0.0394808	0.259797	3	5	2559	14759	Over	7	evm.TU.scaffold_24.55,evm.TU.scaffold_46.143,evm.TU.scaffold_84.61
GO:0044057	regulation of system process	BP	0.0394808	0.259797	3	5	2559	14759	Over	4	evm.TU.scaffold_24.55,evm.TU.scaffold_46.143,evm.TU.scaffold_84.61
GO:1903522	regulation of blood circulation	BP	0.0394808	0.259797	3	5	2559	14759	Over	5	evm.TU.scaffold_24.55,evm.TU.scaffold_46.143,evm.TU.scaffold_84.61
GO:0003774	motor activity	MF	0.0396205	0.259864	36	150	2559	14759	Over	8	asmbl_45555|g.68871,evm.TU.scaffold_1.159,evm.TU.scaffold_10.135,evm.TU.scaffold_101.26,evm.TU.scaffold_105.48,evm.TU.scaffold_107.59,evm.TU.scaffold_107.60,evm.TU.scaffold_107.61,evm.TU.scaffold_127.55,evm.TU.scaffold_15.109,evm.TU.scaffold_15.117,evm.TU.scaffold_171.26,evm.TU.scaffold_180.53,evm.TU.scaffold_185.26,evm.TU.scaffold_185.28,evm.TU.scaffold_185.30,evm.TU.scaffold_201.18,evm.TU.scaff…
GO:0006954	inflammatory response	BP	0.0423168	0.274854	5	12	2559	14759	Over	5	evm.TU.scaffold_20.91,evm.TU.scaffold_29.34,evm.TU.scaffold_353.12,evm.TU.scaffold_56.46,evm.TU.scaffold_63.121
GO:0002684	positive regulation of immune system process	BP	0.0423168	0.274854	5	12	2559	14759	Over	3	evm.TU.scaffold_1129.1,evm.TU.scaffold_225.10,evm.TU.scaffold_468.7,evm.TU.scaffold_552.1,evm.TU.scaffold_552.2
GO:0050776	regulation of immune response	BP	0.0423168	0.274854	5	12	2559	14759	Over	4	evm.TU.scaffold_1129.1,evm.TU.scaffold_24.55,evm.TU.scaffold_468.7,evm.TU.scaffold_552.1,evm.TU.scaffold_552.2
GO:0022853	active ion transmembrane transporter activity	MF	0.0427155	0.276549	24	93	2559	14759	Over	5	asmbl_5653|g.8729,asmbl_68336|g.102398,evm.TU.scaffold_104.101,evm.TU.scaffold_11.47,evm.TU.scaffold_123.23,evm.TU.scaffold_13.97,evm.TU.scaffold_133.68,evm.TU.scaffold_14.109,evm.TU.scaffold_155.41,evm.TU.scaffold_19.115,evm.TU.scaffold_19.224,evm.TU.scaffold_2.151,evm.TU.scaffold_220.6,evm.TU.scaffold_236.36,evm.TU.scaffold_240.20,evm.TU.scaffold_276.37,evm.TU.scaffold_277.8,evm.TU.scaffold_29.…
GO:0043565	sequence-specific DNA binding	MF	0.0430276	0.277673	34	141	2559	14759	Over	6	asmbl_11182|g.17002,evm.TU.scaffold_11.265,evm.TU.scaffold_131.77,evm.TU.scaffold_138.71,evm.TU.scaffold_147.76,evm.TU.scaffold_15.52,evm.TU.scaffold_177.25,evm.TU.scaffold_18.59,evm.TU.scaffold_189.34,evm.TU.scaffold_19.42,evm.TU.scaffold_193.10,evm.TU.scaffold_193.22,evm.TU.scaffold_225.10,evm.TU.scaffold_251.18,evm.TU.scaffold_26.56,evm.TU.scaffold_270.32,evm.TU.scaffold_270.33,evm.TU.scaffold…
GO:0006163	purine nucleotide metabolic process	BP	0.0434291	0.279366	5	68	2559	14759	Under	6	evm.TU.scaffold_276.21,evm.TU.scaffold_343.5,evm.TU.scaffold_43.69,evm.TU.scaffold_59.98,evm.TU.scaffold_81.45
GO:0008610	lipid biosynthetic process	BP	0.0440448	0.282421	19	70	2559	14759	Over	5	asmbl_1518|g.1786,evm.TU.scaffold_101.76,evm.TU.scaffold_11.269,evm.TU.scaffold_20.91,evm.TU.scaffold_204.36,evm.TU.scaffold_223.30,evm.TU.scaffold_24.162,evm.TU.scaffold_24.238,evm.TU.scaffold_25.174,evm.TU.scaffold_26.153,evm.TU.scaffold_296.27,evm.TU.scaffold_3.103,evm.TU.scaffold_3.403,evm.TU.scaffold_372.17,evm.TU.scaffold_4.111,evm.TU.scaffold_56.46,evm.TU.scaffold_60.100,evm.TU.scaffold_77…
GO:0004620	phospholipase activity	MF	0.0447852	0.285537	12	39	2559	14759	Over	6	evm.TU.scaffold_116.70,evm.TU.scaffold_168.44,evm.TU.scaffold_23.77,evm.TU.scaffold_26.39,evm.TU.scaffold_261.29,evm.TU.scaffold_28.167,evm.TU.scaffold_36.23,evm.TU.scaffold_371.1,evm.TU.scaffold_460.2,evm.TU.scaffold_49.73,evm.TU.scaffold_75.9,evm.TU.scaffold_96.74
GO:0046474	glycerophospholipid biosynthetic process	BP	0.0448152	0.285537	6	16	2559	14759	Over	6	asmbl_1518|g.1786,evm.TU.scaffold_101.76,evm.TU.scaffold_11.269,evm.TU.scaffold_25.174,evm.TU.scaffold_3.103,evm.TU.scaffold_98.79
GO:0044271	cellular nitrogen compound biosynthetic process	BP	0.0455624	0.288683	141	946	2559	14759	Under	5	asmbl_11182|g.17002,asmbl_18831|g.28311,asmbl_56574|g.84874,asmbl_63239|g.94743,asmbl_8687|g.13658,evm.TU.scaffold_0.241,evm.TU.scaffold_1.119,evm.TU.scaffold_100.34,evm.TU.scaffold_105.34,evm.TU.scaffold_107.10,evm.TU.scaffold_11.265,evm.TU.scaffold_110.30,evm.TU.scaffold_111.14,evm.TU.scaffold_111.2,evm.TU.scaffold_114.44,evm.TU.scaffold_123.30,evm.TU.scaffold_127.17,evm.TU.scaffold_13.237,evm.…
GO:0046034	ATP metabolic process	BP	0.0455967	0.288683	2	43	2559	14759	Under	3	evm.TU.scaffold_343.5,evm.TU.scaffold_59.98
GO:0001664	G protein-coupled receptor binding	MF	0.0463807	0.292723	9	28	2559	14759	Over	5	asmbl_36664|g.55551,evm.TU.scaffold_11.3,evm.TU.scaffold_13.240,evm.TU.scaffold_13.243,evm.TU.scaffold_180.37,evm.TU.scaffold_195.10,evm.TU.scaffold_250.32,evm.TU.scaffold_35.26,evm.TU.scaffold_56.62
GO:0016053	organic acid biosynthetic process	BP	0.0480206	0.301179	14	48	2559	14759	Over	5	evm.TU.scaffold_20.91,evm.TU.scaffold_222.19,evm.TU.scaffold_24.162,evm.TU.scaffold_24.89,evm.TU.scaffold_26.153,evm.TU.scaffold_27.137,evm.TU.scaffold_372.17,evm.TU.scaffold_42.161,evm.TU.scaffold_47.57,evm.TU.scaffold_56.46,evm.TU.scaffold_60.100,evm.TU.scaffold_70.87,evm.TU.scaffold_72.24,evm.TU.scaffold_93.61
GO:0046394	carboxylic acid biosynthetic process	BP	0.0480206	0.301179	14	48	2559	14759	Over	6	evm.TU.scaffold_20.91,evm.TU.scaffold_222.19,evm.TU.scaffold_24.162,evm.TU.scaffold_24.89,evm.TU.scaffold_26.153,evm.TU.scaffold_27.137,evm.TU.scaffold_372.17,evm.TU.scaffold_42.161,evm.TU.scaffold_47.57,evm.TU.scaffold_56.46,evm.TU.scaffold_60.100,evm.TU.scaffold_70.87,evm.TU.scaffold_72.24,evm.TU.scaffold_93.61
GO:0065008	regulation of biological quality	BP	0.0496431	0.310385	29	118	2559	14759	Over	3	asmbl_1975|g.3525,evm.TU.scaffold_10.32,evm.TU.scaffold_113.54,evm.TU.scaffold_138.55,evm.TU.scaffold_148.62,evm.TU.scaffold_153.34,evm.TU.scaffold_190.26,evm.TU.scaffold_195.7,evm.TU.scaffold_20.91,evm.TU.scaffold_204.36,evm.TU.scaffold_21.113,evm.TU.scaffold_222.19,evm.TU.scaffold_229.10,evm.TU.scaffold_24.55,evm.TU.scaffold_26.165,evm.TU.scaffold_29.6,evm.TU.scaffold_295.14,evm.TU.scaffold_3.4…
GO:0005328	neurotransmitter:sodium symporter activity	MF	0.0501067	0.311344	10	31	2559	14759	Over	5	evm.TU.scaffold_104.101,evm.TU.scaffold_11.47,evm.TU.scaffold_123.23,evm.TU.scaffold_155.41,evm.TU.scaffold_19.115,evm.TU.scaffold_2.151,evm.TU.scaffold_220.6,evm.TU.scaffold_236.36,evm.TU.scaffold_277.8,evm.TU.scaffold_533.1
GO:0006865	amino acid transport	BP	0.0501067	0.311344	10	31	2559	14759	Over	6	asmbl_38666|g.59883,asmbl_38667|g.59879,evm.TU.scaffold_0.410,evm.TU.scaffold_0.610,evm.TU.scaffold_114.42,evm.TU.scaffold_135.39,evm.TU.scaffold_160.48,evm.TU.scaffold_17.141,evm.TU.scaffold_49.51,evm.TU.scaffold_63.78
GO:0008324	cation transmembrane transporter activity	MF	0.0513322	0.317974	56	253	2559	14759	Over	5	asmbl_27766|g.42442,asmbl_34463|g.51822,asmbl_5653|g.8729,evm.TU.scaffold_104.101,evm.TU.scaffold_11.47,evm.TU.scaffold_111.67,evm.TU.scaffold_12.267,evm.TU.scaffold_123.23,evm.TU.scaffold_13.97,evm.TU.scaffold_131.69,evm.TU.scaffold_132.42,evm.TU.scaffold_133.68,evm.TU.scaffold_14.109,evm.TU.scaffold_15.71,evm.TU.scaffold_151.39,evm.TU.scaffold_151.47,evm.TU.scaffold_155.41,evm.TU.scaffold_155.4…
GO:0015631	tubulin binding	MF	0.0519683	0.319025	1	33	2559	14759	Under	5	evm.TU.scaffold_10.135
GO:0016469	proton-transporting two-sector ATPase complex	CC	0.0519683	0.319025	1	33	2559	14759	Under	4	evm.TU.scaffold_59.98
GO:0008194	UDP-glycosyltransferase activity	MF	0.0520639	0.319025	13	44	2559	14759	Over	5	evm.TU.scaffold_100.33,evm.TU.scaffold_122.73,evm.TU.scaffold_212.30,evm.TU.scaffold_215.13,evm.TU.scaffold_223.4,evm.TU.scaffold_24.8,evm.TU.scaffold_3.103,evm.TU.scaffold_42.161,evm.TU.scaffold_45.116,evm.TU.scaffold_50.105,evm.TU.scaffold_56.75,evm.TU.scaffold_66.57,evm.TU.scaffold_66.59
GO:0022402	cell cycle process	BP	0.053076	0.319025	3	50	2559	14759	Under	3	evm.TU.scaffold_0.580,evm.TU.scaffold_11.270,evm.TU.scaffold_246.11
GO:0006355	regulation of transcription, DNA-templated	BP	0.0534872	0.319025	114	557	2559	14759	Over	6	asmbl_11182|g.17002,asmbl_18831|g.28311,asmbl_56574|g.84874,asmbl_63239|g.94743,asmbl_8687|g.13658,evm.TU.scaffold_0.241,evm.TU.scaffold_1.119,evm.TU.scaffold_105.34,evm.TU.scaffold_107.10,evm.TU.scaffold_11.265,evm.TU.scaffold_110.30,evm.TU.scaffold_111.14,evm.TU.scaffold_111.2,evm.TU.scaffold_127.17,evm.TU.scaffold_13.273,evm.TU.scaffold_131.77,evm.TU.scaffold_132.62,evm.TU.scaffold_138.71,evm.…
GO:1903506	regulation of nucleic acid-templated transcription	BP	0.0534872	0.319025	114	557	2559	14759	Over	7	asmbl_11182|g.17002,asmbl_18831|g.28311,asmbl_56574|g.84874,asmbl_63239|g.94743,asmbl_8687|g.13658,evm.TU.scaffold_0.241,evm.TU.scaffold_1.119,evm.TU.scaffold_105.34,evm.TU.scaffold_107.10,evm.TU.scaffold_11.265,evm.TU.scaffold_110.30,evm.TU.scaffold_111.14,evm.TU.scaffold_111.2,evm.TU.scaffold_127.17,evm.TU.scaffold_13.273,evm.TU.scaffold_131.77,evm.TU.scaffold_132.62,evm.TU.scaffold_138.71,evm.…
GO:2001141	regulation of RNA biosynthetic process	BP	0.0534872	0.319025	114	557	2559	14759	Over	6	asmbl_11182|g.17002,asmbl_18831|g.28311,asmbl_56574|g.84874,asmbl_63239|g.94743,asmbl_8687|g.13658,evm.TU.scaffold_0.241,evm.TU.scaffold_1.119,evm.TU.scaffold_105.34,evm.TU.scaffold_107.10,evm.TU.scaffold_11.265,evm.TU.scaffold_110.30,evm.TU.scaffold_111.14,evm.TU.scaffold_111.2,evm.TU.scaffold_127.17,evm.TU.scaffold_13.273,evm.TU.scaffold_131.77,evm.TU.scaffold_132.62,evm.TU.scaffold_138.71,evm.…
GO:0017016	Ras GTPase binding	MF	0.0535695	0.319025	15	53	2559	14759	Over	7	evm.TU.scaffold_102.71,evm.TU.scaffold_132.65,evm.TU.scaffold_157.59,evm.TU.scaffold_17.55,evm.TU.scaffold_18.184,evm.TU.scaffold_254.29,evm.TU.scaffold_28.121,evm.TU.scaffold_3.335,evm.TU.scaffold_302.2,evm.TU.scaffold_33.15,evm.TU.scaffold_42.152,evm.TU.scaffold_47.42,evm.TU.scaffold_59.4,evm.TU.scaffold_8.307,evm.TU.scaffold_9.246
GO:0031267	small GTPase binding	MF	0.0535695	0.319025	15	53	2559	14759	Over	6	evm.TU.scaffold_102.71,evm.TU.scaffold_132.65,evm.TU.scaffold_157.59,evm.TU.scaffold_17.55,evm.TU.scaffold_18.184,evm.TU.scaffold_254.29,evm.TU.scaffold_28.121,evm.TU.scaffold_3.335,evm.TU.scaffold_302.2,evm.TU.scaffold_33.15,evm.TU.scaffold_42.152,evm.TU.scaffold_47.42,evm.TU.scaffold_59.4,evm.TU.scaffold_8.307,evm.TU.scaffold_9.246
GO:0038032	termination of G protein-coupled receptor signaling pathway	BP	0.0538641	0.319025	8	24	2559	14759	Over	6	evm.TU.scaffold_113.33,evm.TU.scaffold_248.1,evm.TU.scaffold_248.46,evm.TU.scaffold_248.47,evm.TU.scaffold_248.49,evm.TU.scaffold_7.333,evm.TU.scaffold_7.58,evm.TU.scaffold_96.73
GO:0023021	termination of signal transduction	BP	0.0538641	0.319025	8	24	2559	14759	Over	5	evm.TU.scaffold_113.33,evm.TU.scaffold_248.1,evm.TU.scaffold_248.46,evm.TU.scaffold_248.47,evm.TU.scaffold_248.49,evm.TU.scaffold_7.333,evm.TU.scaffold_7.58,evm.TU.scaffold_96.73
GO:0045744	negative regulation of G protein-coupled receptor signaling pathway	BP	0.0538641	0.319025	8	24	2559	14759	Over	5	evm.TU.scaffold_113.33,evm.TU.scaffold_248.1,evm.TU.scaffold_248.46,evm.TU.scaffold_248.47,evm.TU.scaffold_248.49,evm.TU.scaffold_7.333,evm.TU.scaffold_7.58,evm.TU.scaffold_96.73
GO:0006071	glycerol metabolic process	BP	0.0545219	0.319025	4	9	2559	14759	Over	6	asmbl_26298|g.39608,evm.TU.scaffold_1.308,evm.TU.scaffold_113.69,evm.TU.scaffold_91.27
GO:0008440	inositol-1,4,5-trisphosphate 3-kinase activity	MF	0.0545219	0.319025	4	9	2559	14759	Over	7	evm.TU.scaffold_10.204,evm.TU.scaffold_244.26,evm.TU.scaffold_33.71,evm.TU.scaffold_4.18
GO:0003810	protein-glutamine gamma-glutamyltransferase activity	MF	0.0545219	0.319025	4	9	2559	14759	Over	5	evm.TU.scaffold_245.12,evm.TU.scaffold_3.151,evm.TU.scaffold_314.12,evm.TU.scaffold_9.171
GO:0018149	peptide cross-linking	BP	0.0545219	0.319025	4	9	2559	14759	Over	7	evm.TU.scaffold_245.12,evm.TU.scaffold_3.151,evm.TU.scaffold_314.12,evm.TU.scaffold_9.171
GO:0016307	phosphatidylinositol phosphate kinase activity	MF	0.0545219	0.319025	4	9	2559	14759	Over	6	evm.TU.scaffold_35.89,evm.TU.scaffold_40.79,evm.TU.scaffold_446.11,evm.TU.scaffold_82.61
GO:0019400	alditol metabolic process	BP	0.0545219	0.319025	4	9	2559	14759	Over	5	asmbl_26298|g.39608,evm.TU.scaffold_1.308,evm.TU.scaffold_113.69,evm.TU.scaffold_91.27
GO:0019882	antigen processing and presentation	BP	0.0545219	0.319025	4	9	2559	14759	Over	3	evm.TU.scaffold_1129.1,evm.TU.scaffold_468.7,evm.TU.scaffold_552.1,evm.TU.scaffold_552.2
GO:0051252	regulation of RNA metabolic process	BP	0.0561927	0.327314	114	558	2559	14759	Over	5	asmbl_11182|g.17002,asmbl_18831|g.28311,asmbl_56574|g.84874,asmbl_63239|g.94743,asmbl_8687|g.13658,evm.TU.scaffold_0.241,evm.TU.scaffold_1.119,evm.TU.scaffold_105.34,evm.TU.scaffold_107.10,evm.TU.scaffold_11.265,evm.TU.scaffold_110.30,evm.TU.scaffold_111.14,evm.TU.scaffold_111.2,evm.TU.scaffold_127.17,evm.TU.scaffold_13.273,evm.TU.scaffold_131.77,evm.TU.scaffold_132.62,evm.TU.scaffold_138.71,evm.…
GO:0016298	lipase activity	MF	0.0562648	0.327314	12	40	2559	14759	Over	5	evm.TU.scaffold_116.70,evm.TU.scaffold_168.44,evm.TU.scaffold_23.77,evm.TU.scaffold_26.39,evm.TU.scaffold_261.29,evm.TU.scaffold_28.167,evm.TU.scaffold_36.23,evm.TU.scaffold_371.1,evm.TU.scaffold_460.2,evm.TU.scaffold_49.73,evm.TU.scaffold_75.9,evm.TU.scaffold_96.74
GO:0002376	immune system process	BP	0.0574401	0.333186	21	81	2559	14759	Over	2	asmbl_18901|g.28696,asmbl_27065|g.41172,evm.TU.scaffold_11.3,evm.TU.scaffold_1129.1,evm.TU.scaffold_116.88,evm.TU.scaffold_13.240,evm.TU.scaffold_13.243,evm.TU.scaffold_180.37,evm.TU.scaffold_186.32,evm.TU.scaffold_195.10,evm.TU.scaffold_225.10,evm.TU.scaffold_230.61,evm.TU.scaffold_24.55,evm.TU.scaffold_35.26,evm.TU.scaffold_40.15,evm.TU.scaffold_406.16,evm.TU.scaffold_468.7,evm.TU.scaffold_552.…
GO:0005089	Rho guanyl-nucleotide exchange factor activity	MF	0.058566	0.335834	14	49	2559	14759	Over	5	evm.TU.scaffold_102.71,evm.TU.scaffold_132.65,evm.TU.scaffold_157.59,evm.TU.scaffold_17.55,evm.TU.scaffold_18.184,evm.TU.scaffold_254.29,evm.TU.scaffold_28.121,evm.TU.scaffold_3.335,evm.TU.scaffold_302.2,evm.TU.scaffold_33.15,evm.TU.scaffold_42.152,evm.TU.scaffold_47.42,evm.TU.scaffold_8.307,evm.TU.scaffold_9.246
GO:0035023	regulation of Rho protein signal transduction	BP	0.058566	0.335834	14	49	2559	14759	Over	8	evm.TU.scaffold_102.71,evm.TU.scaffold_132.65,evm.TU.scaffold_157.59,evm.TU.scaffold_17.55,evm.TU.scaffold_18.184,evm.TU.scaffold_254.29,evm.TU.scaffold_28.121,evm.TU.scaffold_3.335,evm.TU.scaffold_302.2,evm.TU.scaffold_33.15,evm.TU.scaffold_42.152,evm.TU.scaffold_47.42,evm.TU.scaffold_8.307,evm.TU.scaffold_9.246
GO:0005088	Ras guanyl-nucleotide exchange factor activity	MF	0.058566	0.335834	14	49	2559	14759	Over	4	evm.TU.scaffold_102.71,evm.TU.scaffold_132.65,evm.TU.scaffold_157.59,evm.TU.scaffold_17.55,evm.TU.scaffold_18.184,evm.TU.scaffold_254.29,evm.TU.scaffold_28.121,evm.TU.scaffold_3.335,evm.TU.scaffold_302.2,evm.TU.scaffold_33.15,evm.TU.scaffold_42.152,evm.TU.scaffold_47.42,evm.TU.scaffold_8.307,evm.TU.scaffold_9.246
GO:0007266	Rho protein signal transduction	BP	0.058566	0.335834	14	49	2559	14759	Over	7	evm.TU.scaffold_102.71,evm.TU.scaffold_132.65,evm.TU.scaffold_157.59,evm.TU.scaffold_17.55,evm.TU.scaffold_18.184,evm.TU.scaffold_254.29,evm.TU.scaffold_28.121,evm.TU.scaffold_3.335,evm.TU.scaffold_302.2,evm.TU.scaffold_33.15,evm.TU.scaffold_42.152,evm.TU.scaffold_47.42,evm.TU.scaffold_8.307,evm.TU.scaffold_9.246
GO:0006661	phosphatidylinositol biosynthetic process	BP	0.0592094	0.338556	5	13	2559	14759	Over	7	asmbl_1518|g.1786,evm.TU.scaffold_101.76,evm.TU.scaffold_25.174,evm.TU.scaffold_3.103,evm.TU.scaffold_98.79
GO:0004222	metalloendopeptidase activity	MF	0.0604278	0.344542	27	110	2559	14759	Over	7	asmbl_10408|g.15316,asmbl_27967|g.42116,evm.TU.scaffold_1.299,evm.TU.scaffold_10.211,evm.TU.scaffold_117.2,evm.TU.scaffold_12.293,evm.TU.scaffold_12.53,evm.TU.scaffold_13.232,evm.TU.scaffold_134.59,evm.TU.scaffold_15.55,evm.TU.scaffold_170.41,evm.TU.scaffold_182.30,evm.TU.scaffold_190.39,evm.TU.scaffold_2.358,evm.TU.scaffold_220.5,evm.TU.scaffold_24.137,evm.TU.scaffold_267.3,evm.TU.scaffold_327.2…
GO:0005794	Golgi apparatus	CC	0.0629069	0.357055	17	63	2559	14759	Over	4	evm.TU.scaffold_117.46,evm.TU.scaffold_122.73,evm.TU.scaffold_124.99,evm.TU.scaffold_13.97,evm.TU.scaffold_15.207,evm.TU.scaffold_151.15,evm.TU.scaffold_16.29,evm.TU.scaffold_164.33,evm.TU.scaffold_194.8,evm.TU.scaffold_240.20,evm.TU.scaffold_285.11,evm.TU.scaffold_35.200,evm.TU.scaffold_353.23,evm.TU.scaffold_4.154,evm.TU.scaffold_50.105,evm.TU.scaffold_56.75,evm.TU.scaffold_97.34
GO:0031683	G-protein beta/gamma-subunit complex binding	MF	0.0631563	0.357055	8	25	2559	14759	Over	4	evm.TU.scaffold_129.70,evm.TU.scaffold_129.79,evm.TU.scaffold_13.216,evm.TU.scaffold_13.217,evm.TU.scaffold_13.218,evm.TU.scaffold_242.4,evm.TU.scaffold_56.62,evm.TU.scaffold_7.65
GO:0006643	membrane lipid metabolic process	BP	0.0631563	0.357055	8	25	2559	14759	Over	5	asmbl_1518|g.1786,evm.TU.scaffold_1.304,evm.TU.scaffold_101.76,evm.TU.scaffold_20.81,evm.TU.scaffold_25.174,evm.TU.scaffold_3.103,evm.TU.scaffold_59.11,evm.TU.scaffold_98.79
GO:0006869	lipid transport	BP	0.064716	0.361797	10	32	2559	14759	Over	5	evm.TU.scaffold_101.62,evm.TU.scaffold_101.63,evm.TU.scaffold_104.97,evm.TU.scaffold_16.24,evm.TU.scaffold_16.250,evm.TU.scaffold_189.3,evm.TU.scaffold_302.1,evm.TU.scaffold_42.98,evm.TU.scaffold_67.131,evm.TU.scaffold_94.82
GO:0005234	extracellularly glutamate-gated ion channel activity	MF	0.064716	0.361797	10	32	2559	14759	Over	9	evm.TU.scaffold_17.124,evm.TU.scaffold_183.31,evm.TU.scaffold_30.137,evm.TU.scaffold_301.12,evm.TU.scaffold_343.20,evm.TU.scaffold_386.7,evm.TU.scaffold_48.217,evm.TU.scaffold_52.96,evm.TU.scaffold_54.130,evm.TU.scaffold_86.14
GO:0010876	lipid localization	BP	0.064716	0.361797	10	32	2559	14759	Over	4	evm.TU.scaffold_101.62,evm.TU.scaffold_101.63,evm.TU.scaffold_104.97,evm.TU.scaffold_16.24,evm.TU.scaffold_16.250,evm.TU.scaffold_189.3,evm.TU.scaffold_302.1,evm.TU.scaffold_42.98,evm.TU.scaffold_67.131,evm.TU.scaffold_94.82
GO:0005231	excitatory extracellular ligand-gated ion channel activity	MF	0.064716	0.361797	10	32	2559	14759	Over	8	evm.TU.scaffold_17.124,evm.TU.scaffold_183.31,evm.TU.scaffold_30.137,evm.TU.scaffold_301.12,evm.TU.scaffold_343.20,evm.TU.scaffold_386.7,evm.TU.scaffold_48.217,evm.TU.scaffold_52.96,evm.TU.scaffold_54.130,evm.TU.scaffold_86.14
GO:0019219	regulation of nucleobase-containing compound metabolic process	BP	0.0649673	0.362193	114	561	2559	14759	Over	5	asmbl_11182|g.17002,asmbl_18831|g.28311,asmbl_56574|g.84874,asmbl_63239|g.94743,asmbl_8687|g.13658,evm.TU.scaffold_0.241,evm.TU.scaffold_1.119,evm.TU.scaffold_105.34,evm.TU.scaffold_107.10,evm.TU.scaffold_11.265,evm.TU.scaffold_110.30,evm.TU.scaffold_111.14,evm.TU.scaffold_111.2,evm.TU.scaffold_127.17,evm.TU.scaffold_13.273,evm.TU.scaffold_131.77,evm.TU.scaffold_132.62,evm.TU.scaffold_138.71,evm.…
GO:0006397	mRNA processing	BP	0.0657267	0.365411	1	31	2559	14759	Under	7	evm.TU.scaffold_52.77
GO:0008289	lipid binding	MF	0.066715	0.369881	26	106	2559	14759	Over	3	evm.TU.scaffold_1.119,evm.TU.scaffold_101.62,evm.TU.scaffold_101.63,evm.TU.scaffold_104.21,evm.TU.scaffold_104.97,evm.TU.scaffold_134.36,evm.TU.scaffold_16.24,evm.TU.scaffold_18.69,evm.TU.scaffold_189.3,evm.TU.scaffold_191.24,evm.TU.scaffold_21.183,evm.TU.scaffold_236.5,evm.TU.scaffold_256.26,evm.TU.scaffold_30.104,evm.TU.scaffold_300.18,evm.TU.scaffold_302.1,evm.TU.scaffold_35.116,evm.TU.scaffol…
GO:0006511	ubiquitin-dependent protein catabolic process	BP	0.067873	0.373208	6	71	2559	14759	Under	8	evm.TU.scaffold_3.193,evm.TU.scaffold_51.59,evm.TU.scaffold_8.71,evm.TU.scaffold_86.104,evm.TU.scaffold_90.83,evm.TU.scaffold_96.93
GO:0019941	modification-dependent protein catabolic process	BP	0.067873	0.373208	6	71	2559	14759	Under	7	evm.TU.scaffold_3.193,evm.TU.scaffold_51.59,evm.TU.scaffold_8.71,evm.TU.scaffold_86.104,evm.TU.scaffold_90.83,evm.TU.scaffold_96.93
GO:0043632	modification-dependent macromolecule catabolic process	BP	0.067873	0.373208	6	71	2559	14759	Under	6	evm.TU.scaffold_3.193,evm.TU.scaffold_51.59,evm.TU.scaffold_8.71,evm.TU.scaffold_86.104,evm.TU.scaffold_90.83,evm.TU.scaffold_96.93
GO:0046856	phosphatidylinositol dephosphorylation	BP	0.0689097	0.373789	3	6	2559	14759	Over	7	asmbl_40683|g.62181,evm.TU.scaffold_16.75,evm.TU.scaffold_55.111
GO:0005351	carbohydrate:proton symporter activity	MF	0.0689097	0.373789	3	6	2559	14759	Over	6	evm.TU.scaffold_13.97,evm.TU.scaffold_240.20,evm.TU.scaffold_35.200
GO:0046839	phospholipid dephosphorylation	BP	0.0689097	0.373789	3	6	2559	14759	Over	6	asmbl_40683|g.62181,evm.TU.scaffold_16.75,evm.TU.scaffold_55.111
GO:0005402	carbohydrate:cation symporter activity	MF	0.0689097	0.373789	3	6	2559	14759	Over	5	evm.TU.scaffold_13.97,evm.TU.scaffold_240.20,evm.TU.scaffold_35.200
GO:0015295	solute:proton symporter activity	MF	0.0689097	0.373789	3	6	2559	14759	Over	7	evm.TU.scaffold_13.97,evm.TU.scaffold_240.20,evm.TU.scaffold_35.200
GO:0055086	nucleobase-containing small molecule metabolic process	BP	0.0704796	0.381273	16	142	2559	14759	Under	4	evm.TU.scaffold_151.35,evm.TU.scaffold_222.19,evm.TU.scaffold_276.21,evm.TU.scaffold_302.19,evm.TU.scaffold_31.175,evm.TU.scaffold_32.85,evm.TU.scaffold_343.5,evm.TU.scaffold_37.139,evm.TU.scaffold_404.3,evm.TU.scaffold_43.69,evm.TU.scaffold_44.23,evm.TU.scaffold_456.1,evm.TU.scaffold_58.114,evm.TU.scaffold_59.98,evm.TU.scaffold_81.45,evm.TU.scaffold_9.261
GO:0006165	nucleoside diphosphate phosphorylation	BP	0.0715335	0.3849	1	26	2559	14759	Under	7	evm.TU.scaffold_343.5
GO:0046939	nucleotide phosphorylation	BP	0.0715335	0.3849	1	26	2559	14759	Under	7	evm.TU.scaffold_343.5
GO:0071704	organic substance metabolic process	BP	0.0723424	0.388212	493	3039	2559	14759	Under	3	asmbl_10408|g.15316,asmbl_11182|g.17002,asmbl_1518|g.1786,asmbl_16044|g.24226,asmbl_18831|g.28311,asmbl_19255|g.28993,asmbl_22410|g.33470,asmbl_26062|g.40097,asmbl_26163|g.39452,asmbl_26298|g.39608,asmbl_27967|g.42116,asmbl_33989|g.51138,asmbl_40683|g.62181,asmbl_40716|g.62117,asmbl_41979|g.63255,asmbl_5435|g.7773,asmbl_56574|g.84874,asmbl_59455|g.90139,asmbl_63239|g.94743,asmbl_7162|g.10621,asmb…
GO:0008017	microtubule binding	MF	0.0739476	0.395768	1	30	2559	14759	Under	6	evm.TU.scaffold_10.135
GO:0005829	cytosol	CC	0.074693	0.396584	1	28	2559	14759	Under	3	evm.TU.scaffold_343.5
GO:0009132	nucleoside diphosphate metabolic process	BP	0.074693	0.396584	1	28	2559	14759	Under	6	evm.TU.scaffold_343.5
GO:0008033	tRNA processing	BP	0.074693	0.396584	1	28	2559	14759	Under	8	evm.TU.scaffold_4.14
GO:0006836	neurotransmitter transport	BP	0.0757287	0.398125	11	37	2559	14759	Over	5	evm.TU.scaffold_0.410,evm.TU.scaffold_104.101,evm.TU.scaffold_11.47,evm.TU.scaffold_123.23,evm.TU.scaffold_155.41,evm.TU.scaffold_19.115,evm.TU.scaffold_2.151,evm.TU.scaffold_220.6,evm.TU.scaffold_236.36,evm.TU.scaffold_277.8,evm.TU.scaffold_533.1
GO:0050793	regulation of developmental process	BP	0.0757987	0.398125	7	21	2559	14759	Over	3	asmbl_53240|g.79997,evm.TU.scaffold_225.10,evm.TU.scaffold_240.4,evm.TU.scaffold_36.188,evm.TU.scaffold_363.11,evm.TU.scaffold_364.11,evm.TU.scaffold_48.54
GO:0004713	protein tyrosine kinase activity	MF	0.0787278	0.398125	4	10	2559	14759	Over	5	evm.TU.scaffold_151.67,evm.TU.scaffold_193.20,evm.TU.scaffold_39.35,evm.TU.scaffold_90.62
GO:0045595	regulation of cell differentiation	BP	0.0787278	0.398125	4	10	2559	14759	Over	4	evm.TU.scaffold_225.10,evm.TU.scaffold_36.188,evm.TU.scaffold_363.11,evm.TU.scaffold_48.54
GO:0016755	transferase activity, transferring amino-acyl groups	MF	0.0787278	0.398125	4	10	2559	14759	Over	4	evm.TU.scaffold_245.12,evm.TU.scaffold_3.151,evm.TU.scaffold_314.12,evm.TU.scaffold_9.171
GO:0016559	peroxisome fission	BP	0.0797439	0.398125	2	3	2559	14759	Over	7	evm.TU.scaffold_122.5,evm.TU.scaffold_20.10
GO:0030126	COPI vesicle coat	CC	0.0797439	0.398125	2	3	2559	14759	Over	5	evm.TU.scaffold_15.207,evm.TU.scaffold_285.11
GO:0001516	prostaglandin biosynthetic process	BP	0.0797439	0.398125	2	3	2559	14759	Over	8	evm.TU.scaffold_20.91,evm.TU.scaffold_56.46
GO:0004666	prostaglandin-endoperoxide synthase activity	MF	0.0797439	0.398125	2	3	2559	14759	Over	5	evm.TU.scaffold_20.91,evm.TU.scaffold_56.46
GO:0019371	cyclooxygenase pathway	BP	0.0797439	0.398125	2	3	2559	14759	Over	7	evm.TU.scaffold_20.91,evm.TU.scaffold_56.46
GO:0016125	sterol metabolic process	BP	0.0797439	0.398125	2	3	2559	14759	Over	5	evm.TU.scaffold_145.13,evm.TU.scaffold_53.95
GO:0000187	activation of MAPK activity	BP	0.0797439	0.398125	2	3	2559	14759	Over	8	evm.TU.scaffold_56.3,evm.TU.scaffold_90.62
GO:0051184	cofactor transmembrane transporter activity	MF	0.0797439	0.398125	2	3	2559	14759	Over	4	evm.TU.scaffold_12.176,evm.TU.scaffold_94.46
GO:0030137	COPI-coated vesicle	CC	0.0797439	0.398125	2	3	2559	14759	Over	6	evm.TU.scaffold_15.207,evm.TU.scaffold_285.11
GO:0030663	COPI-coated vesicle membrane	CC	0.0797439	0.398125	2	3	2559	14759	Over	6	evm.TU.scaffold_15.207,evm.TU.scaffold_285.11
GO:0006636	unsaturated fatty acid biosynthetic process	BP	0.0797439	0.398125	2	3	2559	14759	Over	7	evm.TU.scaffold_20.91,evm.TU.scaffold_56.46
GO:0006692	prostanoid metabolic process	BP	0.0797439	0.398125	2	3	2559	14759	Over	6	evm.TU.scaffold_20.91,evm.TU.scaffold_56.46
GO:0006693	prostaglandin metabolic process	BP	0.0797439	0.398125	2	3	2559	14759	Over	7	evm.TU.scaffold_20.91,evm.TU.scaffold_56.46
GO:0033559	unsaturated fatty acid metabolic process	BP	0.0797439	0.398125	2	3	2559	14759	Over	6	evm.TU.scaffold_20.91,evm.TU.scaffold_56.46
GO:0046456	icosanoid biosynthetic process	BP	0.0797439	0.398125	2	3	2559	14759	Over	6	evm.TU.scaffold_20.91,evm.TU.scaffold_56.46
GO:0046457	prostanoid biosynthetic process	BP	0.0797439	0.398125	2	3	2559	14759	Over	7	evm.TU.scaffold_20.91,evm.TU.scaffold_56.46
GO:1901570	fatty acid derivative biosynthetic process	BP	0.0797439	0.398125	2	3	2559	14759	Over	5	evm.TU.scaffold_20.91,evm.TU.scaffold_56.46
GO:0001676	long-chain fatty acid metabolic process	BP	0.0797439	0.398125	2	3	2559	14759	Over	6	evm.TU.scaffold_20.91,evm.TU.scaffold_56.46
GO:0019369	arachidonic acid metabolic process	BP	0.0797439	0.398125	2	3	2559	14759	Over	6	evm.TU.scaffold_20.91,evm.TU.scaffold_56.46
GO:0008081	phosphoric diester hydrolase activity	MF	0.0809405	0.403096	19	74	2559	14759	Over	6	asmbl_26298|g.39608,asmbl_56043|g.83935,evm.TU.scaffold_1.308,evm.TU.scaffold_113.69,evm.TU.scaffold_116.70,evm.TU.scaffold_168.44,evm.TU.scaffold_23.77,evm.TU.scaffold_261.29,evm.TU.scaffold_261.35,evm.TU.scaffold_28.167,evm.TU.scaffold_3.219,evm.TU.scaffold_36.23,evm.TU.scaffold_371.1,evm.TU.scaffold_42.114,evm.TU.scaffold_47.70,evm.TU.scaffold_49.73,evm.TU.scaffold_67.57,evm.TU.scaffold_91.27,…
GO:0048583	regulation of response to stimulus	BP	0.0817744	0.406241	46	208	2559	14759	Over	3	evm.TU.scaffold_10.52,evm.TU.scaffold_102.71,evm.TU.scaffold_1129.1,evm.TU.scaffold_113.33,evm.TU.scaffold_113.39,evm.TU.scaffold_132.65,evm.TU.scaffold_137.4,evm.TU.scaffold_15.92,evm.TU.scaffold_157.59,evm.TU.scaffold_17.55,evm.TU.scaffold_18.184,evm.TU.scaffold_20.191,evm.TU.scaffold_24.55,evm.TU.scaffold_248.1,evm.TU.scaffold_248.46,evm.TU.scaffold_248.47,evm.TU.scaffold_248.49,evm.TU.scaffol…
GO:0007049	cell cycle	BP	0.0825248	0.408956	14	126	2559	14759	Under	3	evm.TU.scaffold_0.580,evm.TU.scaffold_11.270,evm.TU.scaffold_146.28,evm.TU.scaffold_146.29,evm.TU.scaffold_218.16,evm.TU.scaffold_237.52,evm.TU.scaffold_246.11,evm.TU.scaffold_258.23,evm.TU.scaffold_293.6,evm.TU.scaffold_3.411,evm.TU.scaffold_73.84,evm.TU.scaffold_82.73,evm.TU.scaffold_93.6,evm.TU.scaffold_94.3
GO:0031323	regulation of cellular metabolic process	BP	0.0850837	0.420599	125	626	2559	14759	Over	4	asmbl_11182|g.17002,asmbl_18831|g.28311,asmbl_56574|g.84874,asmbl_63239|g.94743,asmbl_8687|g.13658,evm.TU.scaffold_0.241,evm.TU.scaffold_1.119,evm.TU.scaffold_105.34,evm.TU.scaffold_107.10,evm.TU.scaffold_11.265,evm.TU.scaffold_110.30,evm.TU.scaffold_111.14,evm.TU.scaffold_111.2,evm.TU.scaffold_114.44,evm.TU.scaffold_127.17,evm.TU.scaffold_13.273,evm.TU.scaffold_131.77,evm.TU.scaffold_132.62,evm.…
GO:0035556	intracellular signal transduction	BP	0.0860807	0.424481	55	255	2559	14759	Over	4	asmbl_17530|g.26753,asmbl_45555|g.68871,evm.TU.scaffold_0.393,evm.TU.scaffold_10.317,evm.TU.scaffold_10.52,evm.TU.scaffold_102.71,evm.TU.scaffold_113.39,evm.TU.scaffold_116.70,evm.TU.scaffold_1202.1,evm.TU.scaffold_132.65,evm.TU.scaffold_136.57,evm.TU.scaffold_137.4,evm.TU.scaffold_15.92,evm.TU.scaffold_157.59,evm.TU.scaffold_17.55,evm.TU.scaffold_177.2,evm.TU.scaffold_18.184,evm.TU.scaffold_180.…
GO:0008375	acetylglucosaminyltransferase activity	MF	0.0873012	0.426862	7	22	2559	14759	Over	6	evm.TU.scaffold_100.33,evm.TU.scaffold_212.30,evm.TU.scaffold_215.13,evm.TU.scaffold_24.8,evm.TU.scaffold_3.103,evm.TU.scaffold_66.57,evm.TU.scaffold_66.59
GO:0006066	alcohol metabolic process	BP	0.0873012	0.426862	7	22	2559	14759	Over	4	asmbl_26298|g.39608,evm.TU.scaffold_1.308,evm.TU.scaffold_10.159,evm.TU.scaffold_113.69,evm.TU.scaffold_145.13,evm.TU.scaffold_223.30,evm.TU.scaffold_91.27
GO:0051171	regulation of nitrogen compound metabolic process	BP	0.0879535	0.426862	123	616	2559	14759	Over	4	asmbl_11182|g.17002,asmbl_18831|g.28311,asmbl_56574|g.84874,asmbl_63239|g.94743,asmbl_8687|g.13658,evm.TU.scaffold_0.241,evm.TU.scaffold_1.119,evm.TU.scaffold_105.34,evm.TU.scaffold_107.10,evm.TU.scaffold_11.265,evm.TU.scaffold_110.30,evm.TU.scaffold_111.14,evm.TU.scaffold_111.2,evm.TU.scaffold_114.44,evm.TU.scaffold_127.17,evm.TU.scaffold_13.273,evm.TU.scaffold_131.77,evm.TU.scaffold_132.62,evm.…
GO:0080090	regulation of primary metabolic process	BP	0.0879535	0.426862	123	616	2559	14759	Over	4	asmbl_11182|g.17002,asmbl_18831|g.28311,asmbl_56574|g.84874,asmbl_63239|g.94743,asmbl_8687|g.13658,evm.TU.scaffold_0.241,evm.TU.scaffold_1.119,evm.TU.scaffold_105.34,evm.TU.scaffold_107.10,evm.TU.scaffold_11.265,evm.TU.scaffold_110.30,evm.TU.scaffold_111.14,evm.TU.scaffold_111.2,evm.TU.scaffold_114.44,evm.TU.scaffold_127.17,evm.TU.scaffold_13.273,evm.TU.scaffold_131.77,evm.TU.scaffold_132.62,evm.…
GO:0010556	regulation of macromolecule biosynthetic process	BP	0.0881574	0.426862	115	573	2559	14759	Over	5	asmbl_11182|g.17002,asmbl_18831|g.28311,asmbl_56574|g.84874,asmbl_63239|g.94743,asmbl_8687|g.13658,evm.TU.scaffold_0.241,evm.TU.scaffold_1.119,evm.TU.scaffold_105.34,evm.TU.scaffold_107.10,evm.TU.scaffold_11.265,evm.TU.scaffold_110.30,evm.TU.scaffold_111.14,evm.TU.scaffold_111.2,evm.TU.scaffold_114.44,evm.TU.scaffold_127.17,evm.TU.scaffold_13.273,evm.TU.scaffold_131.77,evm.TU.scaffold_132.62,evm.…
GO:0031326	regulation of cellular biosynthetic process	BP	0.0881574	0.426862	115	573	2559	14759	Over	5	asmbl_11182|g.17002,asmbl_18831|g.28311,asmbl_56574|g.84874,asmbl_63239|g.94743,asmbl_8687|g.13658,evm.TU.scaffold_0.241,evm.TU.scaffold_1.119,evm.TU.scaffold_105.34,evm.TU.scaffold_107.10,evm.TU.scaffold_11.265,evm.TU.scaffold_110.30,evm.TU.scaffold_111.14,evm.TU.scaffold_111.2,evm.TU.scaffold_114.44,evm.TU.scaffold_127.17,evm.TU.scaffold_13.273,evm.TU.scaffold_131.77,evm.TU.scaffold_132.62,evm.…
GO:2000112	regulation of cellular macromolecule biosynthetic process	BP	0.0881574	0.426862	115	573	2559	14759	Over	6	asmbl_11182|g.17002,asmbl_18831|g.28311,asmbl_56574|g.84874,asmbl_63239|g.94743,asmbl_8687|g.13658,evm.TU.scaffold_0.241,evm.TU.scaffold_1.119,evm.TU.scaffold_105.34,evm.TU.scaffold_107.10,evm.TU.scaffold_11.265,evm.TU.scaffold_110.30,evm.TU.scaffold_111.14,evm.TU.scaffold_111.2,evm.TU.scaffold_114.44,evm.TU.scaffold_127.17,evm.TU.scaffold_13.273,evm.TU.scaffold_131.77,evm.TU.scaffold_132.62,evm.…
GO:0004867	serine-type endopeptidase inhibitor activity	MF	0.0882662	0.426862	9	29	2559	14759	Over	7	evm.TU.scaffold_10.7,evm.TU.scaffold_111.26,evm.TU.scaffold_187.17,evm.TU.scaffold_201.52,evm.TU.scaffold_205.35,evm.TU.scaffold_285.1,evm.TU.scaffold_340.11,evm.TU.scaffold_432.7,evm.TU.scaffold_6.220
GO:0009055	electron transfer activity	MF	0.0886904	0.426862	2	37	2559	14759	Under	4	evm.TU.scaffold_0.376,evm.TU.scaffold_8.220
GO:0016881	acid-amino acid ligase activity	MF	0.0886904	0.426862	2	37	2559	14759	Under	5	evm.TU.scaffold_2.187,evm.TU.scaffold_9.87
GO:0009889	regulation of biosynthetic process	BP	0.0921288	0.44235	115	574	2559	14759	Over	4	asmbl_11182|g.17002,asmbl_18831|g.28311,asmbl_56574|g.84874,asmbl_63239|g.94743,asmbl_8687|g.13658,evm.TU.scaffold_0.241,evm.TU.scaffold_1.119,evm.TU.scaffold_105.34,evm.TU.scaffold_107.10,evm.TU.scaffold_11.265,evm.TU.scaffold_110.30,evm.TU.scaffold_111.14,evm.TU.scaffold_111.2,evm.TU.scaffold_114.44,evm.TU.scaffold_127.17,evm.TU.scaffold_13.273,evm.TU.scaffold_131.77,evm.TU.scaffold_132.62,evm.…
GO:0015849	organic acid transport	BP	0.0931437	0.445094	13	47	2559	14759	Over	6	asmbl_38666|g.59883,asmbl_38667|g.59879,evm.TU.scaffold_0.410,evm.TU.scaffold_0.610,evm.TU.scaffold_114.42,evm.TU.scaffold_133.68,evm.TU.scaffold_135.39,evm.TU.scaffold_160.48,evm.TU.scaffold_17.141,evm.TU.scaffold_36.135,evm.TU.scaffold_49.51,evm.TU.scaffold_63.78,evm.TU.scaffold_72.26
GO:0046942	carboxylic acid transport	BP	0.0931437	0.445094	13	47	2559	14759	Over	7	asmbl_38666|g.59883,asmbl_38667|g.59879,evm.TU.scaffold_0.410,evm.TU.scaffold_0.610,evm.TU.scaffold_114.42,evm.TU.scaffold_133.68,evm.TU.scaffold_135.39,evm.TU.scaffold_160.48,evm.TU.scaffold_17.141,evm.TU.scaffold_36.135,evm.TU.scaffold_49.51,evm.TU.scaffold_63.78,evm.TU.scaffold_72.26
GO:1902531	regulation of intracellular signal transduction	BP	0.0956636	0.45605	30	129	2559	14759	Over	5	evm.TU.scaffold_10.52,evm.TU.scaffold_102.71,evm.TU.scaffold_113.39,evm.TU.scaffold_132.65,evm.TU.scaffold_137.4,evm.TU.scaffold_15.92,evm.TU.scaffold_157.59,evm.TU.scaffold_17.55,evm.TU.scaffold_18.184,evm.TU.scaffold_254.29,evm.TU.scaffold_28.121,evm.TU.scaffold_3.335,evm.TU.scaffold_302.2,evm.TU.scaffold_33.15,evm.TU.scaffold_33.75,evm.TU.scaffold_4.360,evm.TU.scaffold_42.152,evm.TU.scaffold_4…
GO:1903509	liposaccharide metabolic process	BP	0.0986119	0.467876	6	17	2559	14759	Over	5	asmbl_1518|g.1786,evm.TU.scaffold_101.76,evm.TU.scaffold_25.174,evm.TU.scaffold_3.103,evm.TU.scaffold_59.11,evm.TU.scaffold_98.79
GO:0005743	mitochondrial inner membrane	CC	0.099077	0.467876	2	36	2559	14759	Under	6	evm.TU.scaffold_35.45,evm.TU.scaffold_59.98
GO:0019866	organelle inner membrane	CC	0.099077	0.467876	2	36	2559	14759	Under	5	evm.TU.scaffold_35.45,evm.TU.scaffold_59.98
GO:0018193	peptidyl-amino acid modification	BP	0.099077	0.467876	2	36	2559	14759	Under	7	evm.TU.scaffold_383.13,evm.TU.scaffold_76.88
GO:0072522	purine-containing compound biosynthetic process	BP	0.0996265	0.469367	3	44	2559	14759	Under	6	evm.TU.scaffold_276.21,evm.TU.scaffold_59.98,evm.TU.scaffold_81.45
GO:0017048	Rho GTPase binding	MF	0.0998912	0.469512	14	52	2559	14759	Over	8	evm.TU.scaffold_102.71,evm.TU.scaffold_132.65,evm.TU.scaffold_157.59,evm.TU.scaffold_17.55,evm.TU.scaffold_18.184,evm.TU.scaffold_254.29,evm.TU.scaffold_28.121,evm.TU.scaffold_3.335,evm.TU.scaffold_302.2,evm.TU.scaffold_33.15,evm.TU.scaffold_42.152,evm.TU.scaffold_47.42,evm.TU.scaffold_8.307,evm.TU.scaffold_9.246
GO:0015297	antiporter activity	MF	0.101364	0.475321	7	23	2559	14759	Over	6	asmbl_5653|g.8729,evm.TU.scaffold_14.109,evm.TU.scaffold_19.224,evm.TU.scaffold_276.37,evm.TU.scaffold_29.184,evm.TU.scaffold_46.160,evm.TU.scaffold_74.152
GO:0006812	cation transport	BP	0.102475	0.478615	46	211	2559	14759	Over	6	asmbl_27766|g.42442,asmbl_34463|g.51822,asmbl_5653|g.8729,evm.TU.scaffold_105.78,evm.TU.scaffold_111.67,evm.TU.scaffold_12.267,evm.TU.scaffold_131.69,evm.TU.scaffold_132.42,evm.TU.scaffold_14.109,evm.TU.scaffold_15.71,evm.TU.scaffold_151.39,evm.TU.scaffold_151.47,evm.TU.scaffold_155.47,evm.TU.scaffold_17.4,evm.TU.scaffold_171.19,evm.TU.scaffold_19.224,evm.TU.scaffold_195.7,evm.TU.scaffold_215.29,…
GO:0140097	catalytic activity, acting on DNA	MF	0.102746	0.478615	8	81	2559	14759	Under	3	evm.TU.scaffold_19.182,evm.TU.scaffold_200.5,evm.TU.scaffold_236.6,evm.TU.scaffold_269.22,evm.TU.scaffold_330.17,evm.TU.scaffold_4.368,evm.TU.scaffold_83.46,evm.TU.scaffold_97.74
GO:0051056	regulation of small GTPase mediated signal transduction	BP	0.104192	0.478615	26	110	2559	14759	Over	6	evm.TU.scaffold_10.52,evm.TU.scaffold_102.71,evm.TU.scaffold_113.39,evm.TU.scaffold_132.65,evm.TU.scaffold_157.59,evm.TU.scaffold_17.55,evm.TU.scaffold_18.184,evm.TU.scaffold_254.29,evm.TU.scaffold_28.121,evm.TU.scaffold_3.335,evm.TU.scaffold_302.2,evm.TU.scaffold_33.15,evm.TU.scaffold_33.75,evm.TU.scaffold_4.360,evm.TU.scaffold_42.152,evm.TU.scaffold_45.12,evm.TU.scaffold_463.2,evm.TU.scaffold_4…
GO:0045010	actin nucleation	BP	0.105405	0.478615	3	7	2559	14759	Over	6	asmbl_1975|g.3525,evm.TU.scaffold_10.32,evm.TU.scaffold_153.34
GO:0043547	positive regulation of GTPase activity	BP	0.105405	0.478615	3	7	2559	14759	Over	7	asmbl_45555|g.68871,evm.TU.scaffold_180.53,evm.TU.scaffold_92.1
GO:0030155	regulation of cell adhesion	BP	0.105405	0.478615	3	7	2559	14759	Over	4	asmbl_53240|g.79997,evm.TU.scaffold_225.10,evm.TU.scaffold_240.4
GO:0008643	carbohydrate transport	BP	0.105405	0.478615	3	7	2559	14759	Over	6	evm.TU.scaffold_13.97,evm.TU.scaffold_240.20,evm.TU.scaffold_35.200
GO:0008519	ammonium transmembrane transporter activity	MF	0.105405	0.478615	3	7	2559	14759	Over	7	evm.TU.scaffold_132.42,evm.TU.scaffold_15.71,evm.TU.scaffold_215.29
GO:0015696	ammonium transport	BP	0.105405	0.478615	3	7	2559	14759	Over	6	evm.TU.scaffold_132.42,evm.TU.scaffold_15.71,evm.TU.scaffold_215.29
GO:0007268	chemical synaptic transmission	BP	0.105405	0.478615	3	7	2559	14759	Over	7	evm.TU.scaffold_1202.1,evm.TU.scaffold_279.38,evm.TU.scaffold_65.144
GO:0042887	amide transmembrane transporter activity	MF	0.105405	0.478615	3	7	2559	14759	Over	4	evm.TU.scaffold_104.38,evm.TU.scaffold_12.176,evm.TU.scaffold_168.9
GO:0098916	anterograde trans-synaptic signaling	BP	0.105405	0.478615	3	7	2559	14759	Over	6	evm.TU.scaffold_1202.1,evm.TU.scaffold_279.38,evm.TU.scaffold_65.144
GO:0099537	trans-synaptic signaling	BP	0.105405	0.478615	3	7	2559	14759	Over	5	evm.TU.scaffold_1202.1,evm.TU.scaffold_279.38,evm.TU.scaffold_65.144
GO:0015144	carbohydrate transmembrane transporter activity	MF	0.105405	0.478615	3	7	2559	14759	Over	4	evm.TU.scaffold_13.97,evm.TU.scaffold_240.20,evm.TU.scaffold_35.200
GO:0007169	transmembrane receptor protein tyrosine kinase signaling pathway	BP	0.107317	0.482487	4	11	2559	14759	Over	6	evm.TU.scaffold_13.25,evm.TU.scaffold_151.67,evm.TU.scaffold_296.46,evm.TU.scaffold_39.35
GO:0004623	phospholipase A2 activity	MF	0.107317	0.482487	4	11	2559	14759	Over	6	evm.TU.scaffold_26.39,evm.TU.scaffold_460.2,evm.TU.scaffold_75.9,evm.TU.scaffold_96.74
GO:0050778	positive regulation of immune response	BP	0.107317	0.482487	4	11	2559	14759	Over	4	evm.TU.scaffold_1129.1,evm.TU.scaffold_468.7,evm.TU.scaffold_552.1,evm.TU.scaffold_552.2
GO:0016853	isomerase activity	MF	0.107609	0.482487	4	51	2559	14759	Under	3	evm.TU.scaffold_223.30,evm.TU.scaffold_53.95,evm.TU.scaffold_68.25,evm.TU.scaffold_76.88
GO:0003712	transcription coregulator activity	MF	0.107951	0.482487	1	25	2559	14759	Under	3	evm.TU.scaffold_141.58
GO:0004519	endonuclease activity	MF	0.107951	0.482487	1	25	2559	14759	Under	6	evm.TU.scaffold_97.74
GO:0006633	fatty acid biosynthetic process	BP	0.108902	0.482487	6	18	2559	14759	Over	6	evm.TU.scaffold_20.91,evm.TU.scaffold_24.162,evm.TU.scaffold_26.153,evm.TU.scaffold_372.17,evm.TU.scaffold_56.46,evm.TU.scaffold_60.100
GO:0045017	glycerolipid biosynthetic process	BP	0.108902	0.482487	6	18	2559	14759	Over	5	asmbl_1518|g.1786,evm.TU.scaffold_101.76,evm.TU.scaffold_11.269,evm.TU.scaffold_25.174,evm.TU.scaffold_3.103,evm.TU.scaffold_98.79
GO:0019751	polyol metabolic process	BP	0.108902	0.482487	6	18	2559	14759	Over	5	asmbl_26298|g.39608,evm.TU.scaffold_1.308,evm.TU.scaffold_10.159,evm.TU.scaffold_113.69,evm.TU.scaffold_223.30,evm.TU.scaffold_91.27
GO:0012506	vesicle membrane	CC	0.108902	0.482487	6	18	2559	14759	Over	5	evm.TU.scaffold_15.207,evm.TU.scaffold_255.12,evm.TU.scaffold_285.11,evm.TU.scaffold_4.154,evm.TU.scaffold_7.136,evm.TU.scaffold_91.62
GO:0030659	cytoplasmic vesicle membrane	CC	0.108902	0.482487	6	18	2559	14759	Over	5	evm.TU.scaffold_15.207,evm.TU.scaffold_255.12,evm.TU.scaffold_285.11,evm.TU.scaffold_4.154,evm.TU.scaffold_7.136,evm.TU.scaffold_91.62
GO:0005125	cytokine activity	MF	0.111313	0.483985	9	30	2559	14759	Over	6	evm.TU.scaffold_11.3,evm.TU.scaffold_13.240,evm.TU.scaffold_13.243,evm.TU.scaffold_180.37,evm.TU.scaffold_195.10,evm.TU.scaffold_230.61,evm.TU.scaffold_29.34,evm.TU.scaffold_35.26,evm.TU.scaffold_353.12
GO:0010468	regulation of gene expression	BP	0.112166	0.483985	116	584	2559	14759	Over	5	asmbl_11182|g.17002,asmbl_18831|g.28311,asmbl_56574|g.84874,asmbl_63239|g.94743,asmbl_8687|g.13658,evm.TU.scaffold_0.241,evm.TU.scaffold_1.119,evm.TU.scaffold_105.34,evm.TU.scaffold_107.10,evm.TU.scaffold_11.265,evm.TU.scaffold_110.30,evm.TU.scaffold_111.14,evm.TU.scaffold_111.2,evm.TU.scaffold_114.44,evm.TU.scaffold_127.17,evm.TU.scaffold_13.273,evm.TU.scaffold_131.77,evm.TU.scaffold_132.62,evm.…
GO:0006366	transcription by RNA polymerase II	BP	0.113321	0.483985	5	58	2559	14759	Under	7	evm.TU.scaffold_107.10,evm.TU.scaffold_171.59,evm.TU.scaffold_31.140,evm.TU.scaffold_374.21,evm.TU.scaffold_43.226
GO:0044238	primary metabolic process	BP	0.116842	0.483985	474	2902	2559	14759	Under	3	asmbl_10408|g.15316,asmbl_11182|g.17002,asmbl_1518|g.1786,asmbl_16044|g.24226,asmbl_18831|g.28311,asmbl_22410|g.33470,asmbl_26062|g.40097,asmbl_26298|g.39608,asmbl_27967|g.42116,asmbl_33989|g.51138,asmbl_40683|g.62181,asmbl_40716|g.62117,asmbl_41979|g.63255,asmbl_5435|g.7773,asmbl_56574|g.84874,asmbl_59455|g.90139,asmbl_63239|g.94743,asmbl_66735|g.100498,asmbl_7162|g.10621,asmbl_72486|g.108484,as…
GO:0008152	metabolic process	BP	0.11854	0.483985	628	3806	2559	14759	Under	2	asmbl_10408|g.15316,asmbl_11182|g.17002,asmbl_1518|g.1786,asmbl_16044|g.24226,asmbl_18831|g.28311,asmbl_19255|g.28993,asmbl_22410|g.33470,asmbl_26062|g.40097,asmbl_26163|g.39452,asmbl_26298|g.39608,asmbl_27967|g.42116,asmbl_33989|g.51138,asmbl_40683|g.62181,asmbl_40716|g.62117,asmbl_41979|g.63255,asmbl_5435|g.7773,asmbl_56574|g.84874,asmbl_59455|g.90139,asmbl_63239|g.94743,asmbl_66735|g.100498,as…
GO:0005856	cytoskeleton	CC	0.118564	0.483985	51	239	2559	14759	Over	5	asmbl_1975|g.3525,asmbl_22281|g.33560,evm.TU.scaffold_1.159,evm.TU.scaffold_10.32,evm.TU.scaffold_105.48,evm.TU.scaffold_107.59,evm.TU.scaffold_107.60,evm.TU.scaffold_107.61,evm.TU.scaffold_11.231,evm.TU.scaffold_11.232,evm.TU.scaffold_114.14,evm.TU.scaffold_123.31,evm.TU.scaffold_127.55,evm.TU.scaffold_139.67,evm.TU.scaffold_14.232,evm.TU.scaffold_15.109,evm.TU.scaffold_15.117,evm.TU.scaffold_15…
GO:0006091	generation of precursor metabolites and energy	BP	0.118734	0.483985	4	50	2559	14759	Under	4	asmbl_66735|g.100498,evm.TU.scaffold_0.410,evm.TU.scaffold_271.19,evm.TU.scaffold_343.5
GO:1901566	organonitrogen compound biosynthetic process	BP	0.120996	0.483985	56	392	2559	14759	Under	5	asmbl_1518|g.1786,asmbl_7162|g.10621,evm.TU.scaffold_0.447,evm.TU.scaffold_0.453,evm.TU.scaffold_1.280,evm.TU.scaffold_100.34,evm.TU.scaffold_101.76,evm.TU.scaffold_11.269,evm.TU.scaffold_114.44,evm.TU.scaffold_122.11,evm.TU.scaffold_123.30,evm.TU.scaffold_13.237,evm.TU.scaffold_135.62,evm.TU.scaffold_148.53,evm.TU.scaffold_1484.1,evm.TU.scaffold_19.155,evm.TU.scaffold_202.13,evm.TU.scaffold_202.…
GO:0055085	transmembrane transport	BP	0.122815	0.483985	84	414	2559	14759	Over	3	asmbl_27766|g.42442,asmbl_34463|g.51822,asmbl_38666|g.59883,asmbl_38667|g.59879,asmbl_4649|g.7182,evm.TU.scaffold_0.410,evm.TU.scaffold_0.610,evm.TU.scaffold_1.8,evm.TU.scaffold_10.312,evm.TU.scaffold_10.36,evm.TU.scaffold_104.38,evm.TU.scaffold_105.78,evm.TU.scaffold_11.121,evm.TU.scaffold_111.16,evm.TU.scaffold_114.42,evm.TU.scaffold_116.24,evm.TU.scaffold_127.54,evm.TU.scaffold_13.291,evm.TU.s…
GO:0008009	chemokine activity	MF	0.122849	0.483985	6	19	2559	14759	Over	7	evm.TU.scaffold_11.3,evm.TU.scaffold_13.240,evm.TU.scaffold_13.243,evm.TU.scaffold_180.37,evm.TU.scaffold_195.10,evm.TU.scaffold_35.26
GO:0090066	regulation of anatomical structure size	BP	0.122849	0.483985	6	19	2559	14759	Over	4	asmbl_1975|g.3525,evm.TU.scaffold_10.32,evm.TU.scaffold_153.34,evm.TU.scaffold_24.55,evm.TU.scaffold_46.143,evm.TU.scaffold_84.61
GO:0042379	chemokine receptor binding	MF	0.122849	0.483985	6	19	2559	14759	Over	6	evm.TU.scaffold_11.3,evm.TU.scaffold_13.240,evm.TU.scaffold_13.243,evm.TU.scaffold_180.37,evm.TU.scaffold_195.10,evm.TU.scaffold_35.26
GO:0015077	monovalent inorganic cation transmembrane transporter activity	MF	0.124018	0.483985	42	193	2559	14759	Over	6	asmbl_34463|g.51822,asmbl_5653|g.8729,evm.TU.scaffold_104.101,evm.TU.scaffold_11.47,evm.TU.scaffold_111.67,evm.TU.scaffold_12.267,evm.TU.scaffold_123.23,evm.TU.scaffold_13.97,evm.TU.scaffold_132.42,evm.TU.scaffold_133.68,evm.TU.scaffold_14.109,evm.TU.scaffold_15.71,evm.TU.scaffold_151.47,evm.TU.scaffold_155.41,evm.TU.scaffold_155.47,evm.TU.scaffold_17.4,evm.TU.scaffold_19.115,evm.TU.scaffold_19.2…
GO:0033036	macromolecule localization	BP	0.127133	0.483985	59	282	2559	14759	Over	3	evm.TU.scaffold_0.543,evm.TU.scaffold_10.162,evm.TU.scaffold_10.50,evm.TU.scaffold_101.62,evm.TU.scaffold_101.63,evm.TU.scaffold_104.97,evm.TU.scaffold_108.54,evm.TU.scaffold_113.4,evm.TU.scaffold_113.54,evm.TU.scaffold_12.168,evm.TU.scaffold_145.32,evm.TU.scaffold_146.18,evm.TU.scaffold_15.207,evm.TU.scaffold_16.24,evm.TU.scaffold_16.250,evm.TU.scaffold_162.69,evm.TU.scaffold_164.33,evm.TU.scaff…
GO:0015370	solute:sodium symporter activity	MF	0.130163	0.483985	13	49	2559	14759	Over	7	evm.TU.scaffold_104.101,evm.TU.scaffold_11.47,evm.TU.scaffold_123.23,evm.TU.scaffold_133.68,evm.TU.scaffold_155.41,evm.TU.scaffold_19.115,evm.TU.scaffold_2.151,evm.TU.scaffold_220.6,evm.TU.scaffold_236.36,evm.TU.scaffold_277.8,evm.TU.scaffold_36.135,evm.TU.scaffold_533.1,evm.TU.scaffold_72.26
GO:0008238	exopeptidase activity	MF	0.130951	0.483985	4	49	2559	14759	Under	6	evm.TU.scaffold_157.61,evm.TU.scaffold_188.63,evm.TU.scaffold_253.13,evm.TU.scaffold_28.95
GO:0045454	cell redox homeostasis	BP	0.130962	0.483985	8	28	2559	14759	Over	4	evm.TU.scaffold_190.26,evm.TU.scaffold_26.165,evm.TU.scaffold_29.6,evm.TU.scaffold_295.14,evm.TU.scaffold_42.15,evm.TU.scaffold_52.29,evm.TU.scaffold_8.220,evm.TU.scaffold_9.303
GO:0048584	positive regulation of response to stimulus	BP	0.130962	0.483985	8	28	2559	14759	Over	3	evm.TU.scaffold_1129.1,evm.TU.scaffold_137.4,evm.TU.scaffold_15.92,evm.TU.scaffold_468.7,evm.TU.scaffold_552.1,evm.TU.scaffold_552.2,evm.TU.scaffold_56.3,evm.TU.scaffold_90.62
GO:0007167	enzyme linked receptor protein signaling pathway	BP	0.130962	0.483985	8	28	2559	14759	Over	5	evm.TU.scaffold_13.25,evm.TU.scaffold_151.67,evm.TU.scaffold_296.46,evm.TU.scaffold_39.35,evm.TU.scaffold_43.226,evm.TU.scaffold_66.101,evm.TU.scaffold_87.61,evm.TU.scaffold_92.57
GO:1901564	organonitrogen compound metabolic process	BP	0.1318	0.483985	278	1735	2559	14759	Under	4	asmbl_10408|g.15316,asmbl_1518|g.1786,asmbl_16044|g.24226,asmbl_19255|g.28993,asmbl_22410|g.33470,asmbl_26163|g.39452,asmbl_27967|g.42116,asmbl_33989|g.51138,asmbl_41979|g.63255,asmbl_5435|g.7773,asmbl_59455|g.90139,asmbl_7162|g.10621,asmbl_72486|g.108484,evm.TU.scaffold_0.440,evm.TU.scaffold_0.447,evm.TU.scaffold_0.453,evm.TU.scaffold_0.569,evm.TU.scaffold_1.280,evm.TU.scaffold_1.299,evm.TU.scaf…
GO:0060255	regulation of macromolecule metabolic process	BP	0.134922	0.483985	124	632	2559	14759	Over	4	asmbl_11182|g.17002,asmbl_18831|g.28311,asmbl_56574|g.84874,asmbl_63239|g.94743,asmbl_8687|g.13658,evm.TU.scaffold_0.241,evm.TU.scaffold_1.119,evm.TU.scaffold_105.34,evm.TU.scaffold_107.10,evm.TU.scaffold_11.265,evm.TU.scaffold_110.30,evm.TU.scaffold_111.14,evm.TU.scaffold_111.2,evm.TU.scaffold_114.44,evm.TU.scaffold_127.17,evm.TU.scaffold_13.273,evm.TU.scaffold_131.77,evm.TU.scaffold_132.62,evm.…
GO:0019222	regulation of metabolic process	BP	0.135546	0.483985	126	643	2559	14759	Over	3	asmbl_11182|g.17002,asmbl_18831|g.28311,asmbl_56574|g.84874,asmbl_63239|g.94743,asmbl_8687|g.13658,evm.TU.scaffold_0.241,evm.TU.scaffold_1.119,evm.TU.scaffold_105.34,evm.TU.scaffold_107.10,evm.TU.scaffold_11.265,evm.TU.scaffold_110.30,evm.TU.scaffold_111.14,evm.TU.scaffold_111.2,evm.TU.scaffold_114.44,evm.TU.scaffold_127.17,evm.TU.scaffold_13.273,evm.TU.scaffold_131.77,evm.TU.scaffold_132.62,evm.…
GO:0015711	organic anion transport	BP	0.136262	0.483985	14	54	2559	14759	Over	6	asmbl_38666|g.59883,asmbl_38667|g.59879,asmbl_68336|g.102398,evm.TU.scaffold_0.410,evm.TU.scaffold_0.610,evm.TU.scaffold_114.42,evm.TU.scaffold_133.68,evm.TU.scaffold_135.39,evm.TU.scaffold_160.48,evm.TU.scaffold_17.141,evm.TU.scaffold_36.135,evm.TU.scaffold_49.51,evm.TU.scaffold_63.78,evm.TU.scaffold_72.26
GO:0030545	receptor regulator activity	MF	0.139179	0.483985	29	128	2559	14759	Over	3	asmbl_39523|g.59985,evm.TU.scaffold_11.3,evm.TU.scaffold_11.56,evm.TU.scaffold_127.39,evm.TU.scaffold_13.240,evm.TU.scaffold_13.243,evm.TU.scaffold_14.203,evm.TU.scaffold_180.35,evm.TU.scaffold_180.37,evm.TU.scaffold_19.110,evm.TU.scaffold_19.151,evm.TU.scaffold_195.10,evm.TU.scaffold_20.109,evm.TU.scaffold_202.30,evm.TU.scaffold_21.113,evm.TU.scaffold_230.61,evm.TU.scaffold_29.34,evm.TU.scaffold…
GO:0030546	signaling receptor activator activity	MF	0.139179	0.483985	29	128	2559	14759	Over	4	asmbl_39523|g.59985,evm.TU.scaffold_11.3,evm.TU.scaffold_11.56,evm.TU.scaffold_127.39,evm.TU.scaffold_13.240,evm.TU.scaffold_13.243,evm.TU.scaffold_14.203,evm.TU.scaffold_180.35,evm.TU.scaffold_180.37,evm.TU.scaffold_19.110,evm.TU.scaffold_19.151,evm.TU.scaffold_195.10,evm.TU.scaffold_20.109,evm.TU.scaffold_202.30,evm.TU.scaffold_21.113,evm.TU.scaffold_230.61,evm.TU.scaffold_29.34,evm.TU.scaffold…
GO:0048018	receptor ligand activity	MF	0.139179	0.483985	29	128	2559	14759	Over	5	asmbl_39523|g.59985,evm.TU.scaffold_11.3,evm.TU.scaffold_11.56,evm.TU.scaffold_127.39,evm.TU.scaffold_13.240,evm.TU.scaffold_13.243,evm.TU.scaffold_14.203,evm.TU.scaffold_180.35,evm.TU.scaffold_180.37,evm.TU.scaffold_19.110,evm.TU.scaffold_19.151,evm.TU.scaffold_195.10,evm.TU.scaffold_20.109,evm.TU.scaffold_202.30,evm.TU.scaffold_21.113,evm.TU.scaffold_230.61,evm.TU.scaffold_29.34,evm.TU.scaffold…
GO:0000160	phosphorelay signal transduction system	BP	0.139818	0.483985	4	12	2559	14759	Over	5	evm.TU.scaffold_0.393,evm.TU.scaffold_214.44,evm.TU.scaffold_367.1,evm.TU.scaffold_47.71
GO:0070588	calcium ion transmembrane transport	BP	0.139818	0.483985	4	12	2559	14759	Over	7	evm.TU.scaffold_105.78,evm.TU.scaffold_151.39,evm.TU.scaffold_43.208,evm.TU.scaffold_52.112
GO:0005227	calcium activated cation channel activity	MF	0.139818	0.483985	4	12	2559	14759	Over	7	evm.TU.scaffold_24.55,evm.TU.scaffold_278.24,evm.TU.scaffold_300.19,evm.TU.scaffold_7.116
GO:0016229	steroid dehydrogenase activity	MF	0.139818	0.483985	4	12	2559	14759	Over	4	evm.TU.scaffold_0.193,evm.TU.scaffold_204.36,evm.TU.scaffold_3.403,evm.TU.scaffold_4.111
GO:0022839	ion gated channel activity	MF	0.139818	0.483985	4	12	2559	14759	Over	7	evm.TU.scaffold_24.55,evm.TU.scaffold_278.24,evm.TU.scaffold_300.19,evm.TU.scaffold_7.116
GO:0070848	response to growth factor	BP	0.140161	0.483985	6	20	2559	14759	Over	5	evm.TU.scaffold_13.25,evm.TU.scaffold_296.46,evm.TU.scaffold_43.226,evm.TU.scaffold_66.101,evm.TU.scaffold_87.61,evm.TU.scaffold_92.57
GO:0071363	cellular response to growth factor stimulus	BP	0.140161	0.483985	6	20	2559	14759	Over	6	evm.TU.scaffold_13.25,evm.TU.scaffold_296.46,evm.TU.scaffold_43.226,evm.TU.scaffold_66.101,evm.TU.scaffold_87.61,evm.TU.scaffold_92.57
GO:0005944	phosphatidylinositol 3-kinase complex, class IB	CC	0.141364	0.483985	2	4	2559	14759	Over	6	asmbl_63436|g.95645,evm.TU.scaffold_86.117
GO:0046935	1-phosphatidylinositol-3-kinase regulator activity	MF	0.141364	0.483985	2	4	2559	14759	Over	6	asmbl_63436|g.95645,evm.TU.scaffold_86.117
GO:0004800	thyroxine 5'-deiodinase activity	MF	0.141364	0.483985	2	4	2559	14759	Over	4	evm.TU.scaffold_10.302,evm.TU.scaffold_13.139
GO:0042765	GPI-anchor transamidase complex	CC	0.141364	0.483985	2	4	2559	14759	Over	4	evm.TU.scaffold_101.76,evm.TU.scaffold_43.12
GO:0010038	response to metal ion	BP	0.141364	0.483985	2	4	2559	14759	Over	5	evm.TU.scaffold_137.58,evm.TU.scaffold_229.10
GO:0007217	tachykinin receptor signaling pathway	BP	0.141364	0.483985	2	4	2559	14759	Over	5	evm.TU.scaffold_151.17,evm.TU.scaffold_161.9
GO:0001733	galactosylceramide sulfotransferase activity	MF	0.141364	0.483985	2	4	2559	14759	Over	7	evm.TU.scaffold_16.29,evm.TU.scaffold_97.34
GO:0004303	estradiol 17-beta-dehydrogenase activity	MF	0.141364	0.483985	2	4	2559	14759	Over	6	evm.TU.scaffold_204.36,evm.TU.scaffold_3.403
GO:0006703	estrogen biosynthetic process	BP	0.141364	0.483985	2	4	2559	14759	Over	5	evm.TU.scaffold_204.36,evm.TU.scaffold_3.403
GO:0045596	negative regulation of cell differentiation	BP	0.141364	0.483985	2	4	2559	14759	Over	4	evm.TU.scaffold_36.188,evm.TU.scaffold_363.11
GO:0019229	regulation of vasoconstriction	BP	0.141364	0.483985	2	4	2559	14759	Over	6	evm.TU.scaffold_46.143,evm.TU.scaffold_84.61
GO:0003956	NAD(P)+-protein-arginine ADP-ribosyltransferase activity	MF	0.141364	0.483985	2	4	2559	14759	Over	6	evm.TU.scaffold_58.25,evm.TU.scaffold_58.30
GO:0046930	pore complex	CC	0.141364	0.483985	2	4	2559	14759	Over	4	evm.TU.scaffold_96.17,evm.TU.scaffold_96.18
GO:0046931	pore complex assembly	BP	0.141364	0.483985	2	4	2559	14759	Over	7	evm.TU.scaffold_96.17,evm.TU.scaffold_96.18
GO:0052331	hemolysis in other organism involved in symbiotic interaction	BP	0.141364	0.483985	2	4	2559	14759	Over	4	evm.TU.scaffold_96.17,evm.TU.scaffold_96.18
GO:0005942	phosphatidylinositol 3-kinase complex	CC	0.141364	0.483985	2	4	2559	14759	Over	4	asmbl_63436|g.95645,evm.TU.scaffold_86.117
GO:0097651	phosphatidylinositol 3-kinase complex, class I	CC	0.141364	0.483985	2	4	2559	14759	Over	5	asmbl_63436|g.95645,evm.TU.scaffold_86.117
GO:0035014	phosphatidylinositol 3-kinase regulator activity	MF	0.141364	0.483985	2	4	2559	14759	Over	5	asmbl_63436|g.95645,evm.TU.scaffold_86.117
GO:0000279	M phase	BP	0.141364	0.483985	2	4	2559	14759	Over	4	evm.TU.scaffold_0.580,evm.TU.scaffold_485.2
GO:0022403	cell cycle phase	BP	0.141364	0.483985	2	4	2559	14759	Over	3	evm.TU.scaffold_0.580,evm.TU.scaffold_485.2
GO:0044848	biological phase	BP	0.141364	0.483985	2	4	2559	14759	Over	2	evm.TU.scaffold_0.580,evm.TU.scaffold_485.2
GO:0010035	response to inorganic substance	BP	0.141364	0.483985	2	4	2559	14759	Over	4	evm.TU.scaffold_137.58,evm.TU.scaffold_229.10
GO:0072593	reactive oxygen species metabolic process	BP	0.141364	0.483985	2	4	2559	14759	Over	4	evm.TU.scaffold_138.55,evm.TU.scaffold_58.100
GO:0018958	phenol-containing compound metabolic process	BP	0.141364	0.483985	2	4	2559	14759	Over	5	evm.TU.scaffold_148.62,evm.TU.scaffold_255.12
GO:0050694	galactose 3-O-sulfotransferase activity	MF	0.141364	0.483985	2	4	2559	14759	Over	6	evm.TU.scaffold_16.29,evm.TU.scaffold_97.34
GO:0008210	estrogen metabolic process	BP	0.141364	0.483985	2	4	2559	14759	Over	5	evm.TU.scaffold_204.36,evm.TU.scaffold_3.403
GO:0034754	cellular hormone metabolic process	BP	0.141364	0.483985	2	4	2559	14759	Over	4	evm.TU.scaffold_204.36,evm.TU.scaffold_3.403
GO:0042446	hormone biosynthetic process	BP	0.141364	0.483985	2	4	2559	14759	Over	4	evm.TU.scaffold_204.36,evm.TU.scaffold_3.403
GO:0120178	steroid hormone biosynthetic process	BP	0.141364	0.483985	2	4	2559	14759	Over	5	evm.TU.scaffold_204.36,evm.TU.scaffold_3.403
GO:0003006	developmental process involved in reproduction	BP	0.141364	0.483985	2	4	2559	14759	Over	3	evm.TU.scaffold_21.178,evm.TU.scaffold_263.39
GO:0009070	serine family amino acid biosynthetic process	BP	0.141364	0.483985	2	4	2559	14759	Over	7	evm.TU.scaffold_222.19,evm.TU.scaffold_70.87
GO:0019835	cytolysis	BP	0.141364	0.483985	2	4	2559	14759	Over	3	evm.TU.scaffold_96.17,evm.TU.scaffold_96.18
GO:0031640	killing of cells of other organism	BP	0.141364	0.483985	2	4	2559	14759	Over	4	evm.TU.scaffold_96.17,evm.TU.scaffold_96.18
GO:0044179	hemolysis in other organism	BP	0.141364	0.483985	2	4	2559	14759	Over	5	evm.TU.scaffold_96.17,evm.TU.scaffold_96.18
GO:0051715	cytolysis in other organism	BP	0.141364	0.483985	2	4	2559	14759	Over	4	evm.TU.scaffold_96.17,evm.TU.scaffold_96.18
GO:0051801	cytolysis in other organism involved in symbiotic interaction	BP	0.141364	0.483985	2	4	2559	14759	Over	4	evm.TU.scaffold_96.17,evm.TU.scaffold_96.18
GO:0051883	killing of cells in other organism involved in symbiotic interaction	BP	0.141364	0.483985	2	4	2559	14759	Over	3	evm.TU.scaffold_96.17,evm.TU.scaffold_96.18
GO:0098660	inorganic ion transmembrane transport	BP	0.144779	0.483985	12	45	2559	14759	Over	5	asmbl_34463|g.51822,asmbl_4649|g.7182,evm.TU.scaffold_105.78,evm.TU.scaffold_151.39,evm.TU.scaffold_171.19,evm.TU.scaffold_24.97,evm.TU.scaffold_42.68,evm.TU.scaffold_43.208,evm.TU.scaffold_52.112,evm.TU.scaffold_59.98,evm.TU.scaffold_71.37,evm.TU.scaffold_85.37
GO:0008376	acetylgalactosaminyltransferase activity	MF	0.147646	0.483985	3	8	2559	14759	Over	6	evm.TU.scaffold_122.73,evm.TU.scaffold_50.105,evm.TU.scaffold_56.75
GO:0032580	Golgi cisterna membrane	CC	0.147646	0.483985	3	8	2559	14759	Over	6	evm.TU.scaffold_122.73,evm.TU.scaffold_50.105,evm.TU.scaffold_56.75
GO:0006487	protein N-linked glycosylation	BP	0.147646	0.483985	3	8	2559	14759	Over	6	evm.TU.scaffold_212.30,evm.TU.scaffold_24.8,evm.TU.scaffold_425.10
GO:0004970	ionotropic glutamate receptor activity	MF	0.147646	0.483985	3	8	2559	14759	Over	6	evm.TU.scaffold_301.12,evm.TU.scaffold_386.7,evm.TU.scaffold_86.14
GO:0043087	regulation of GTPase activity	BP	0.147646	0.483985	3	8	2559	14759	Over	6	asmbl_45555|g.68871,evm.TU.scaffold_180.53,evm.TU.scaffold_92.1
GO:0099536	synaptic signaling	BP	0.147646	0.483985	3	8	2559	14759	Over	4	evm.TU.scaffold_1202.1,evm.TU.scaffold_279.38,evm.TU.scaffold_65.144
GO:0031985	Golgi cisterna	CC	0.147646	0.483985	3	8	2559	14759	Over	5	evm.TU.scaffold_122.73,evm.TU.scaffold_50.105,evm.TU.scaffold_56.75
GO:0008066	glutamate receptor activity	MF	0.147646	0.483985	3	8	2559	14759	Over	5	evm.TU.scaffold_301.12,evm.TU.scaffold_386.7,evm.TU.scaffold_86.14
GO:0022824	transmitter-gated ion channel activity	MF	0.147646	0.483985	3	8	2559	14759	Over	6	evm.TU.scaffold_301.12,evm.TU.scaffold_386.7,evm.TU.scaffold_86.14
GO:0022835	transmitter-gated channel activity	MF	0.147646	0.483985	3	8	2559	14759	Over	5	evm.TU.scaffold_301.12,evm.TU.scaffold_386.7,evm.TU.scaffold_86.14
GO:0034330	cell junction organization	BP	0.147646	0.483985	3	8	2559	14759	Over	5	evm.TU.scaffold_36.33,evm.TU.scaffold_48.54,evm.TU.scaffold_6.208
GO:0046578	regulation of Ras protein signal transduction	BP	0.148199	0.483985	17	69	2559	14759	Over	7	evm.TU.scaffold_102.71,evm.TU.scaffold_113.39,evm.TU.scaffold_132.65,evm.TU.scaffold_157.59,evm.TU.scaffold_17.55,evm.TU.scaffold_18.184,evm.TU.scaffold_254.29,evm.TU.scaffold_28.121,evm.TU.scaffold_3.335,evm.TU.scaffold_302.2,evm.TU.scaffold_33.15,evm.TU.scaffold_4.360,evm.TU.scaffold_42.152,evm.TU.scaffold_47.42,evm.TU.scaffold_496.5,evm.TU.scaffold_8.307,evm.TU.scaffold_9.246
GO:0006399	tRNA metabolic process	BP	0.149789	0.483985	5	55	2559	14759	Under	8	evm.TU.scaffold_123.30,evm.TU.scaffold_135.62,evm.TU.scaffold_4.14,evm.TU.scaffold_60.116,evm.TU.scaffold_69.38
GO:0006955	immune response	BP	0.150599	0.483985	18	74	2559	14759	Over	3	asmbl_18901|g.28696,asmbl_27065|g.41172,evm.TU.scaffold_11.3,evm.TU.scaffold_1129.1,evm.TU.scaffold_116.88,evm.TU.scaffold_13.240,evm.TU.scaffold_13.243,evm.TU.scaffold_180.37,evm.TU.scaffold_186.32,evm.TU.scaffold_195.10,evm.TU.scaffold_230.61,evm.TU.scaffold_24.55,evm.TU.scaffold_35.26,evm.TU.scaffold_406.16,evm.TU.scaffold_468.7,evm.TU.scaffold_552.1,evm.TU.scaffold_552.2,evm.TU.scaffold_77.58
GO:0006164	purine nucleotide biosynthetic process	BP	0.150788	0.483985	3	40	2559	14759	Under	7	evm.TU.scaffold_276.21,evm.TU.scaffold_59.98,evm.TU.scaffold_81.45
GO:0006950	response to stress	BP	0.150997	0.483985	23	177	2559	14759	Under	3	asmbl_27766|g.42442,asmbl_36664|g.55551,evm.TU.scaffold_100.68,evm.TU.scaffold_105.78,evm.TU.scaffold_115.69,evm.TU.scaffold_13.133,evm.TU.scaffold_137.4,evm.TU.scaffold_16.77,evm.TU.scaffold_20.91,evm.TU.scaffold_269.22,evm.TU.scaffold_29.34,evm.TU.scaffold_293.6,evm.TU.scaffold_3.411,evm.TU.scaffold_330.17,evm.TU.scaffold_344.30,evm.TU.scaffold_353.12,evm.TU.scaffold_454.1,evm.TU.scaffold_47.80…
GO:0009116	nucleoside metabolic process	BP	0.156467	0.483985	1	21	2559	14759	Under	5	evm.TU.scaffold_404.3
GO:0044282	small molecule catabolic process	BP	0.156467	0.483985	1	21	2559	14759	Under	4	evm.TU.scaffold_7.76
GO:0034061	DNA polymerase activity	MF	0.156467	0.483985	1	21	2559	14759	Under	4	evm.TU.scaffold_83.46
GO:0005839	proteasome core complex	CC	0.156467	0.483985	1	21	2559	14759	Under	3	evm.TU.scaffold_90.83
GO:0006096	glycolytic process	BP	0.157143	0.483985	1	22	2559	14759	Under	5	evm.TU.scaffold_343.5
GO:0030674	protein-macromolecule adaptor activity	MF	0.157143	0.483985	1	22	2559	14759	Under	4	evm.TU.scaffold_32.40
GO:0060090	molecular adaptor activity	MF	0.157143	0.483985	1	22	2559	14759	Under	3	evm.TU.scaffold_32.40
GO:0006757	ATP generation from ADP	BP	0.157143	0.483985	1	22	2559	14759	Under	4	evm.TU.scaffold_343.5
GO:0009135	purine nucleoside diphosphate metabolic process	BP	0.157143	0.483985	1	22	2559	14759	Under	7	evm.TU.scaffold_343.5
GO:0009179	purine ribonucleoside diphosphate metabolic process	BP	0.157143	0.483985	1	22	2559	14759	Under	8	evm.TU.scaffold_343.5
GO:0009185	ribonucleoside diphosphate metabolic process	BP	0.157143	0.483985	1	22	2559	14759	Under	7	evm.TU.scaffold_343.5
GO:0046031	ADP metabolic process	BP	0.157143	0.483985	1	22	2559	14759	Under	8	evm.TU.scaffold_343.5
GO:1901657	glycosyl compound metabolic process	BP	0.157143	0.483985	1	22	2559	14759	Under	5	evm.TU.scaffold_404.3
GO:0033177	proton-transporting two-sector ATPase complex, proton-transporting domain	CC	0.157143	0.483985	1	22	2559	14759	Under	4	evm.TU.scaffold_59.98
GO:0098798	mitochondrial protein complex	CC	0.157143	0.483985	1	22	2559	14759	Under	3	evm.TU.scaffold_59.98
GO:0140101	catalytic activity, acting on a tRNA	MF	0.159062	0.483985	4	47	2559	14759	Under	4	evm.TU.scaffold_123.30,evm.TU.scaffold_135.62,evm.TU.scaffold_60.116,evm.TU.scaffold_69.38
GO:0071805	potassium ion transmembrane transport	BP	0.160133	0.483985	5	15	2559	14759	Over	7	asmbl_34463|g.51822,evm.TU.scaffold_24.97,evm.TU.scaffold_42.68,evm.TU.scaffold_71.37,evm.TU.scaffold_85.37
GO:0048513	animal organ development	BP	0.160133	0.483985	5	15	2559	14759	Over	4	evm.TU.scaffold_225.10,evm.TU.scaffold_349.7,evm.TU.scaffold_36.33,evm.TU.scaffold_40.15,evm.TU.scaffold_8.134
GO:0006090	pyruvate metabolic process	BP	0.161707	0.483985	1	23	2559	14759	Under	8	evm.TU.scaffold_343.5
GO:0016052	carbohydrate catabolic process	BP	0.161707	0.483985	1	23	2559	14759	Under	5	evm.TU.scaffold_343.5
GO:0006352	DNA-templated transcription, initiation	BP	0.161707	0.483985	1	23	2559	14759	Under	7	evm.TU.scaffold_382.13
GO:0010646	regulation of cell communication	BP	0.164154	0.483985	42	197	2559	14759	Over	4	evm.TU.scaffold_10.52,evm.TU.scaffold_102.71,evm.TU.scaffold_113.33,evm.TU.scaffold_113.39,evm.TU.scaffold_1202.1,evm.TU.scaffold_132.65,evm.TU.scaffold_137.4,evm.TU.scaffold_15.92,evm.TU.scaffold_157.59,evm.TU.scaffold_17.55,evm.TU.scaffold_18.184,evm.TU.scaffold_20.191,evm.TU.scaffold_248.1,evm.TU.scaffold_248.46,evm.TU.scaffold_248.47,evm.TU.scaffold_248.49,evm.TU.scaffold_254.29,evm.TU.scaffo…
GO:0022804	active transmembrane transporter activity	MF	0.16549	0.483985	29	130	2559	14759	Over	4	asmbl_5653|g.8729,asmbl_68336|g.102398,evm.TU.scaffold_104.101,evm.TU.scaffold_11.121,evm.TU.scaffold_11.47,evm.TU.scaffold_116.24,evm.TU.scaffold_123.23,evm.TU.scaffold_13.97,evm.TU.scaffold_133.68,evm.TU.scaffold_14.109,evm.TU.scaffold_155.41,evm.TU.scaffold_19.115,evm.TU.scaffold_19.224,evm.TU.scaffold_2.151,evm.TU.scaffold_220.6,evm.TU.scaffold_236.36,evm.TU.scaffold_240.20,evm.TU.scaffold_25…
GO:0007265	Ras protein signal transduction	BP	0.16736	0.483985	17	70	2559	14759	Over	6	evm.TU.scaffold_102.71,evm.TU.scaffold_113.39,evm.TU.scaffold_132.65,evm.TU.scaffold_157.59,evm.TU.scaffold_17.55,evm.TU.scaffold_18.184,evm.TU.scaffold_254.29,evm.TU.scaffold_28.121,evm.TU.scaffold_3.335,evm.TU.scaffold_302.2,evm.TU.scaffold_33.15,evm.TU.scaffold_4.360,evm.TU.scaffold_42.152,evm.TU.scaffold_47.42,evm.TU.scaffold_496.5,evm.TU.scaffold_8.307,evm.TU.scaffold_9.246
GO:0008277	regulation of G protein-coupled receptor signaling pathway	BP	0.16766	0.483985	9	32	2559	14759	Over	5	evm.TU.scaffold_113.33,evm.TU.scaffold_20.191,evm.TU.scaffold_248.1,evm.TU.scaffold_248.46,evm.TU.scaffold_248.47,evm.TU.scaffold_248.49,evm.TU.scaffold_7.333,evm.TU.scaffold_7.58,evm.TU.scaffold_96.73
GO:0099081	supramolecular polymer	CC	0.169183	0.483985	18	75	2559	14759	Over	4	asmbl_1975|g.3525,evm.TU.scaffold_10.32,evm.TU.scaffold_107.17,evm.TU.scaffold_11.231,evm.TU.scaffold_11.232,evm.TU.scaffold_123.31,evm.TU.scaffold_139.67,evm.TU.scaffold_153.34,evm.TU.scaffold_175.20,evm.TU.scaffold_19.181,evm.TU.scaffold_215.5,evm.TU.scaffold_215.6,evm.TU.scaffold_230.33,evm.TU.scaffold_41.192,evm.TU.scaffold_413.2,evm.TU.scaffold_62.16,evm.TU.scaffold_8.314,evm.TU.scaffold_9.1…
GO:0099512	supramolecular fiber	CC	0.169183	0.483985	18	75	2559	14759	Over	5	asmbl_1975|g.3525,evm.TU.scaffold_10.32,evm.TU.scaffold_107.17,evm.TU.scaffold_11.231,evm.TU.scaffold_11.232,evm.TU.scaffold_123.31,evm.TU.scaffold_139.67,evm.TU.scaffold_153.34,evm.TU.scaffold_175.20,evm.TU.scaffold_19.181,evm.TU.scaffold_215.5,evm.TU.scaffold_215.6,evm.TU.scaffold_230.33,evm.TU.scaffold_41.192,evm.TU.scaffold_413.2,evm.TU.scaffold_62.16,evm.TU.scaffold_8.314,evm.TU.scaffold_9.1…
GO:0006952	defense response	BP	0.169898	0.483985	7	24	2559	14759	Over	4	evm.TU.scaffold_100.68,evm.TU.scaffold_16.77,evm.TU.scaffold_20.91,evm.TU.scaffold_29.34,evm.TU.scaffold_353.12,evm.TU.scaffold_56.46,evm.TU.scaffold_63.121
GO:0046903	secretion	BP	0.172138	0.483985	2	31	2559	14759	Under	5	evm.TU.scaffold_193.1,evm.TU.scaffold_3.185
GO:0006030	chitin metabolic process	BP	0.173386	0.483985	1	1	2559	14759	Over	5	asmbl_19255|g.28993
GO:0008061	chitin binding	MF	0.173386	0.483985	1	1	2559	14759	Over	4	asmbl_19255|g.28993
GO:0004362	glutathione-disulfide reductase activity	MF	0.173386	0.483985	1	1	2559	14759	Over	3	asmbl_26163|g.39452
GO:0047631	ADP-ribose diphosphatase activity	MF	0.173386	0.483985	1	1	2559	14759	Over	7	asmbl_27766|g.42442
GO:0080019	fatty-acyl-CoA reductase (alcohol-forming) activity	MF	0.173386	0.483985	1	1	2559	14759	Over	6	asmbl_31506|g.47620
GO:0051431	corticotropin-releasing hormone receptor 2 binding	MF	0.173386	0.483985	1	1	2559	14759	Over	8	asmbl_36664|g.55551
GO:0004360	glutamine-fructose-6-phosphate transaminase (isomerizing) activity	MF	0.173386	0.483985	1	1	2559	14759	Over	7	asmbl_40716|g.62117
GO:0015114	phosphate ion transmembrane transporter activity	MF	0.173386	0.483985	1	1	2559	14759	Over	6	asmbl_4649|g.7182
GO:0035435	phosphate ion transmembrane transport	BP	0.173386	0.483985	1	1	2559	14759	Over	7	asmbl_4649|g.7182
GO:0005313	L-glutamate transmembrane transporter activity	MF	0.173386	0.483985	1	1	2559	14759	Over	5	evm.TU.scaffold_0.410
GO:0015183	L-aspartate transmembrane transporter activity	MF	0.173386	0.483985	1	1	2559	14759	Over	5	evm.TU.scaffold_0.410
GO:0015810	aspartate transmembrane transport	BP	0.173386	0.483985	1	1	2559	14759	Over	7	evm.TU.scaffold_0.410
GO:0015813	L-glutamate transmembrane transport	BP	0.173386	0.483985	1	1	2559	14759	Over	5	evm.TU.scaffold_0.410
GO:0043490	malate-aspartate shuttle	BP	0.173386	0.483985	1	1	2559	14759	Over	5	evm.TU.scaffold_0.410
GO:0007128	meiotic prophase I	BP	0.173386	0.483985	1	1	2559	14759	Over	5	evm.TU.scaffold_0.580
GO:0008531	riboflavin kinase activity	MF	0.173386	0.483985	1	1	2559	14759	Over	6	evm.TU.scaffold_100.34
GO:0009231	riboflavin biosynthetic process	BP	0.173386	0.483985	1	1	2559	14759	Over	6	evm.TU.scaffold_100.34
GO:0003923	GPI-anchor transamidase activity	MF	0.173386	0.483985	1	1	2559	14759	Over	4	evm.TU.scaffold_101.76
GO:0006621	protein retention in ER lumen	BP	0.173386	0.483985	1	1	2559	14759	Over	7	evm.TU.scaffold_113.54
GO:0046923	ER retention sequence binding	MF	0.173386	0.483985	1	1	2559	14759	Over	6	evm.TU.scaffold_113.54
GO:0005784	Sec61 translocon complex	CC	0.173386	0.483985	1	1	2559	14759	Over	5	evm.TU.scaffold_12.168
GO:0008521	acetyl-CoA transmembrane transporter activity	MF	0.173386	0.483985	1	1	2559	14759	Over	5	evm.TU.scaffold_12.176
GO:0032228	regulation of synaptic transmission, GABAergic	BP	0.173386	0.483985	1	1	2559	14759	Over	6	evm.TU.scaffold_1202.1
GO:0050811	GABA receptor binding	MF	0.173386	0.483985	1	1	2559	14759	Over	5	evm.TU.scaffold_1202.1
GO:0070679	inositol 1,4,5 trisphosphate binding	MF	0.173386	0.483985	1	1	2559	14759	Over	5	evm.TU.scaffold_1202.1
GO:0006890	retrograde vesicle-mediated transport, Golgi to endoplasmic reticulum	BP	0.173386	0.483985	1	1	2559	14759	Over	5	evm.TU.scaffold_13.318
GO:0004517	nitric-oxide synthase activity	MF	0.173386	0.483985	1	1	2559	14759	Over	6	evm.TU.scaffold_138.55
GO:0006809	nitric oxide biosynthetic process	BP	0.173386	0.483985	1	1	2559	14759	Over	5	evm.TU.scaffold_138.55
GO:0004447	iodide peroxidase activity	MF	0.173386	0.483985	1	1	2559	14759	Over	4	evm.TU.scaffold_148.62
GO:0006590	thyroid hormone generation	BP	0.173386	0.483985	1	1	2559	14759	Over	5	evm.TU.scaffold_148.62
GO:0004462	lactoylglutathione lyase activity	MF	0.173386	0.483985	1	1	2559	14759	Over	5	evm.TU.scaffold_185.18
GO:0030308	negative regulation of cell growth	BP	0.173386	0.483985	1	1	2559	14759	Over	4	evm.TU.scaffold_188.1
GO:0009755	hormone-mediated signaling pathway	BP	0.173386	0.483985	1	1	2559	14759	Over	4	evm.TU.scaffold_19.151
GO:0007605	sensory perception of sound	BP	0.173386	0.483985	1	1	2559	14759	Over	7	evm.TU.scaffold_195.1
GO:0007530	sex determination	BP	0.173386	0.483985	1	1	2559	14759	Over	4	evm.TU.scaffold_21.178
GO:0016597	amino acid binding	MF	0.173386	0.483985	1	1	2559	14759	Over	6	evm.TU.scaffold_219.32
GO:0016743	carboxyl- or carbamoyltransferase activity	MF	0.173386	0.483985	1	1	2559	14759	Over	5	evm.TU.scaffold_219.32
GO:0004146	dihydrofolate reductase activity	MF	0.173386	0.483985	1	1	2559	14759	Over	6	evm.TU.scaffold_222.19
GO:0006545	glycine biosynthetic process	BP	0.173386	0.483985	1	1	2559	14759	Over	6	evm.TU.scaffold_222.19
GO:0004512	inositol-3-phosphate synthase activity	MF	0.173386	0.483985	1	1	2559	14759	Over	5	evm.TU.scaffold_223.30
GO:0006021	inositol biosynthetic process	BP	0.173386	0.483985	1	1	2559	14759	Over	6	evm.TU.scaffold_223.30
GO:0045582	positive regulation of T cell differentiation	BP	0.173386	0.483985	1	1	2559	14759	Over	7	evm.TU.scaffold_225.10
GO:0010040	response to iron(II) ion	BP	0.173386	0.483985	1	1	2559	14759	Over	7	evm.TU.scaffold_229.10
GO:0003847	1-alkyl-2-acetylglycerophosphocholine esterase activity	MF	0.173386	0.483985	1	1	2559	14759	Over	6	evm.TU.scaffold_23.272
GO:0004366	glycerol-3-phosphate O-acyltransferase activity	MF	0.173386	0.483985	1	1	2559	14759	Over	7	evm.TU.scaffold_24.238
GO:0002724	regulation of T cell cytokine production	BP	0.173386	0.483985	1	1	2559	14759	Over	6	evm.TU.scaffold_24.55
GO:0042391	regulation of membrane potential	BP	0.173386	0.483985	1	1	2559	14759	Over	4	evm.TU.scaffold_24.55
GO:0061337	cardiac conduction	BP	0.173386	0.483985	1	1	2559	14759	Over	4	evm.TU.scaffold_24.55
GO:0004370	glycerol kinase activity	MF	0.173386	0.483985	1	1	2559	14759	Over	6	evm.TU.scaffold_254.30
GO:0004506	squalene monooxygenase activity	MF	0.173386	0.483985	1	1	2559	14759	Over	6	evm.TU.scaffold_34.72
GO:0048306	calcium-dependent protein binding	MF	0.173386	0.483985	1	1	2559	14759	Over	4	evm.TU.scaffold_37.58
GO:0000126	transcription factor TFIIIB complex	CC	0.173386	0.483985	1	1	2559	14759	Over	5	evm.TU.scaffold_382.13
GO:0030512	negative regulation of transforming growth factor beta receptor signaling pathway	BP	0.173386	0.483985	1	1	2559	14759	Over	6	evm.TU.scaffold_43.226
GO:0036054	protein-malonyllysine demalonylase activity	MF	0.173386	0.483985	1	1	2559	14759	Over	6	evm.TU.scaffold_44.22
GO:0036055	protein-succinyllysine desuccinylase activity	MF	0.173386	0.483985	1	1	2559	14759	Over	6	evm.TU.scaffold_44.22
GO:0047750	cholestenol delta-isomerase activity	MF	0.173386	0.483985	1	1	2559	14759	Over	6	evm.TU.scaffold_53.95
GO:0004679	AMP-activated protein kinase activity	MF	0.173386	0.483985	1	1	2559	14759	Over	6	evm.TU.scaffold_56.3
GO:0031588	nucleotide-activated protein kinase complex	CC	0.173386	0.483985	1	1	2559	14759	Over	3	evm.TU.scaffold_56.3
GO:0017137	Rab GTPase binding	MF	0.173386	0.483985	1	1	2559	14759	Over	8	evm.TU.scaffold_59.4
GO:0031581	hemidesmosome assembly	BP	0.173386	0.483985	1	1	2559	14759	Over	8	evm.TU.scaffold_6.208
GO:0004061	arylformamidase activity	MF	0.173386	0.483985	1	1	2559	14759	Over	6	evm.TU.scaffold_7.76
GO:0004617	phosphoglycerate dehydrogenase activity	MF	0.173386	0.483985	1	1	2559	14759	Over	6	evm.TU.scaffold_70.87
GO:0019031	viral envelope	CC	0.173386	0.483985	1	1	2559	14759	Over	4	evm.TU.scaffold_9.306
GO:0004363	glutathione synthase activity	MF	0.173386	0.483985	1	1	2559	14759	Over	6	evm.TU.scaffold_9.87
GO:0030128	clathrin coat of endocytic vesicle	CC	0.173386	0.483985	1	1	2559	14759	Over	7	evm.TU.scaffold_91.62
GO:0033557	Slx1-Slx4 complex	CC	0.173386	0.483985	1	1	2559	14759	Over	3	evm.TU.scaffold_97.74
GO:0005518	collagen binding	MF	0.173386	0.483985	1	1	2559	14759	Over	4	evm.TU.scaffold_98.30
GO:0035299	inositol pentakisphosphate 2-kinase activity	MF	0.173386	0.483985	1	1	2559	14759	Over	6	evm.TU.scaffold_98.32
GO:0015037	peptide disulfide oxidoreductase activity	MF	0.173386	0.483985	1	1	2559	14759	Over	6	asmbl_26163|g.39452
GO:0015038	glutathione disulfide oxidoreductase activity	MF	0.173386	0.483985	1	1	2559	14759	Over	7	asmbl_26163|g.39452
GO:0051428	peptide hormone receptor binding	MF	0.173386	0.483985	1	1	2559	14759	Over	6	asmbl_36664|g.55551
GO:0051429	corticotropin-releasing hormone receptor binding	MF	0.173386	0.483985	1	1	2559	14759	Over	7	asmbl_36664|g.55551
GO:0071855	neuropeptide receptor binding	MF	0.173386	0.483985	1	1	2559	14759	Over	6	asmbl_36664|g.55551
GO:0008483	transaminase activity	MF	0.173386	0.483985	1	1	2559	14759	Over	5	asmbl_40716|g.62117
GO:0016769	transferase activity, transferring nitrogenous groups	MF	0.173386	0.483985	1	1	2559	14759	Over	4	asmbl_40716|g.62117
GO:0070548	L-glutamine aminotransferase activity	MF	0.173386	0.483985	1	1	2559	14759	Over	6	asmbl_40716|g.62117
GO:0098661	inorganic anion transmembrane transport	BP	0.173386	0.483985	1	1	2559	14759	Over	6	asmbl_4649|g.7182
GO:0015172	acidic amino acid transmembrane transporter activity	MF	0.173386	0.483985	1	1	2559	14759	Over	7	evm.TU.scaffold_0.410
GO:0015556	C4-dicarboxylate transmembrane transporter activity	MF	0.173386	0.483985	1	1	2559	14759	Over	7	evm.TU.scaffold_0.410
GO:0015740	C4-dicarboxylate transport	BP	0.173386	0.483985	1	1	2559	14759	Over	9	evm.TU.scaffold_0.410
GO:0015800	acidic amino acid transport	BP	0.173386	0.483985	1	1	2559	14759	Over	7	evm.TU.scaffold_0.410
GO:1902475	L-alpha-amino acid transmembrane transport	BP	0.173386	0.483985	1	1	2559	14759	Over	7	evm.TU.scaffold_0.410
GO:0051324	prophase	BP	0.173386	0.483985	1	1	2559	14759	Over	4	evm.TU.scaffold_0.580
GO:0098762	meiotic cell cycle phase	BP	0.173386	0.483985	1	1	2559	14759	Over	4	evm.TU.scaffold_0.580
GO:0098764	meiosis I cell cycle phase	BP	0.173386	0.483985	1	1	2559	14759	Over	5	evm.TU.scaffold_0.580
GO:0006771	riboflavin metabolic process	BP	0.173386	0.483985	1	1	2559	14759	Over	5	evm.TU.scaffold_100.34
GO:0042726	flavin-containing compound metabolic process	BP	0.173386	0.483985	1	1	2559	14759	Over	5	evm.TU.scaffold_100.34
GO:0042727	flavin-containing compound biosynthetic process	BP	0.173386	0.483985	1	1	2559	14759	Over	6	evm.TU.scaffold_100.34
GO:0032507	maintenance of protein location in cell	BP	0.173386	0.483985	1	1	2559	14759	Over	4	evm.TU.scaffold_113.54
GO:0035437	maintenance of protein localization in endoplasmic reticulum	BP	0.173386	0.483985	1	1	2559	14759	Over	6	evm.TU.scaffold_113.54
GO:0045185	maintenance of protein location	BP	0.173386	0.483985	1	1	2559	14759	Over	4	evm.TU.scaffold_113.54
GO:0051235	maintenance of location	BP	0.173386	0.483985	1	1	2559	14759	Over	3	evm.TU.scaffold_113.54
GO:0051651	maintenance of location in cell	BP	0.173386	0.483985	1	1	2559	14759	Over	3	evm.TU.scaffold_113.54
GO:0072595	maintenance of protein localization in organelle	BP	0.173386	0.483985	1	1	2559	14759	Over	5	evm.TU.scaffold_113.54
GO:0071256	translocon complex	CC	0.173386	0.483985	1	1	2559	14759	Over	4	evm.TU.scaffold_12.168
GO:0000295	adenine nucleotide transmembrane transporter activity	MF	0.173386	0.483985	1	1	2559	14759	Over	7	evm.TU.scaffold_12.176
GO:0005346	purine ribonucleotide transmembrane transporter activity	MF	0.173386	0.483985	1	1	2559	14759	Over	5	evm.TU.scaffold_12.176
GO:0015215	nucleotide transmembrane transporter activity	MF	0.173386	0.483985	1	1	2559	14759	Over	5	evm.TU.scaffold_12.176
GO:0015216	purine nucleotide transmembrane transporter activity	MF	0.173386	0.483985	1	1	2559	14759	Over	6	evm.TU.scaffold_12.176
GO:0015605	organophosphate ester transmembrane transporter activity	MF	0.173386	0.483985	1	1	2559	14759	Over	4	evm.TU.scaffold_12.176
GO:0051185	coenzyme transmembrane transporter activity	MF	0.173386	0.483985	1	1	2559	14759	Over	5	evm.TU.scaffold_12.176
GO:0071077	adenosine 3',5'-bisphosphate transmembrane transporter activity	MF	0.173386	0.483985	1	1	2559	14759	Over	6	evm.TU.scaffold_12.176
GO:0050804	modulation of chemical synaptic transmission	BP	0.173386	0.483985	1	1	2559	14759	Over	5	evm.TU.scaffold_1202.1
GO:0051932	synaptic transmission, GABAergic	BP	0.173386	0.483985	1	1	2559	14759	Over	8	evm.TU.scaffold_1202.1
GO:0099177	regulation of trans-synaptic signaling	BP	0.173386	0.483985	1	1	2559	14759	Over	4	evm.TU.scaffold_1202.1
GO:0043178	alcohol binding	MF	0.173386	0.483985	1	1	2559	14759	Over	4	evm.TU.scaffold_1202.1
GO:0046209	nitric oxide metabolic process	BP	0.173386	0.483985	1	1	2559	14759	Over	5	evm.TU.scaffold_138.55
GO:1903409	reactive oxygen species biosynthetic process	BP	0.173386	0.483985	1	1	2559	14759	Over	4	evm.TU.scaffold_138.55
GO:2001057	reactive nitrogen species metabolic process	BP	0.173386	0.483985	1	1	2559	14759	Over	4	evm.TU.scaffold_138.55
GO:0042403	thyroid hormone metabolic process	BP	0.173386	0.483985	1	1	2559	14759	Over	4	evm.TU.scaffold_148.62
GO:0045926	negative regulation of growth	BP	0.173386	0.483985	1	1	2559	14759	Over	3	evm.TU.scaffold_188.1
GO:0050954	sensory perception of mechanical stimulus	BP	0.173386	0.483985	1	1	2559	14759	Over	6	evm.TU.scaffold_195.1
GO:0016872	intramolecular lyase activity	MF	0.173386	0.483985	1	1	2559	14759	Over	4	evm.TU.scaffold_223.30
GO:0002694	regulation of leukocyte activation	BP	0.173386	0.483985	1	1	2559	14759	Over	4	evm.TU.scaffold_225.10
GO:0002696	positive regulation of leukocyte activation	BP	0.173386	0.483985	1	1	2559	14759	Over	4	evm.TU.scaffold_225.10
GO:0007159	leukocyte cell-cell adhesion	BP	0.173386	0.483985	1	1	2559	14759	Over	5	evm.TU.scaffold_225.10
GO:0022407	regulation of cell-cell adhesion	BP	0.173386	0.483985	1	1	2559	14759	Over	5	evm.TU.scaffold_225.10
GO:0022409	positive regulation of cell-cell adhesion	BP	0.173386	0.483985	1	1	2559	14759	Over	5	evm.TU.scaffold_225.10
GO:0045580	regulation of T cell differentiation	BP	0.173386	0.483985	1	1	2559	14759	Over	7	evm.TU.scaffold_225.10
GO:0045619	regulation of lymphocyte differentiation	BP	0.173386	0.483985	1	1	2559	14759	Over	6	evm.TU.scaffold_225.10
GO:0045621	positive regulation of lymphocyte differentiation	BP	0.173386	0.483985	1	1	2559	14759	Over	6	evm.TU.scaffold_225.10
GO:0045785	positive regulation of cell adhesion	BP	0.173386	0.483985	1	1	2559	14759	Over	4	evm.TU.scaffold_225.10
GO:0050863	regulation of T cell activation	BP	0.173386	0.483985	1	1	2559	14759	Over	6	evm.TU.scaffold_225.10
GO:0050865	regulation of cell activation	BP	0.173386	0.483985	1	1	2559	14759	Over	4	evm.TU.scaffold_225.10
GO:0050867	positive regulation of cell activation	BP	0.173386	0.483985	1	1	2559	14759	Over	4	evm.TU.scaffold_225.10
GO:0050870	positive regulation of T cell activation	BP	0.173386	0.483985	1	1	2559	14759	Over	6	evm.TU.scaffold_225.10
GO:0051249	regulation of lymphocyte activation	BP	0.173386	0.483985	1	1	2559	14759	Over	5	evm.TU.scaffold_225.10
GO:0051251	positive regulation of lymphocyte activation	BP	0.173386	0.483985	1	1	2559	14759	Over	5	evm.TU.scaffold_225.10
GO:1903037	regulation of leukocyte cell-cell adhesion	BP	0.173386	0.483985	1	1	2559	14759	Over	6	evm.TU.scaffold_225.10
GO:1903039	positive regulation of leukocyte cell-cell adhesion	BP	0.173386	0.483985	1	1	2559	14759	Over	6	evm.TU.scaffold_225.10
GO:0002367	cytokine production involved in immune response	BP	0.173386	0.483985	1	1	2559	14759	Over	4	evm.TU.scaffold_24.55
GO:0002369	T cell cytokine production	BP	0.173386	0.483985	1	1	2559	14759	Over	5	evm.TU.scaffold_24.55
GO:0002440	production of molecular mediator of immune response	BP	0.173386	0.483985	1	1	2559	14759	Over	3	evm.TU.scaffold_24.55
GO:0002700	regulation of production of molecular mediator of immune response	BP	0.173386	0.483985	1	1	2559	14759	Over	4	evm.TU.scaffold_24.55
GO:0002718	regulation of cytokine production involved in immune response	BP	0.173386	0.483985	1	1	2559	14759	Over	5	evm.TU.scaffold_24.55
GO:0003015	heart process	BP	0.173386	0.483985	1	1	2559	14759	Over	5	evm.TU.scaffold_24.55
GO:0008016	regulation of heart contraction	BP	0.173386	0.483985	1	1	2559	14759	Over	6	evm.TU.scaffold_24.55
GO:0035637	multicellular organismal signaling	BP	0.173386	0.483985	1	1	2559	14759	Over	3	evm.TU.scaffold_24.55
GO:0060047	heart contraction	BP	0.173386	0.483985	1	1	2559	14759	Over	6	evm.TU.scaffold_24.55
GO:0090576	RNA polymerase III transcription regulator complex	CC	0.173386	0.483985	1	1	2559	14759	Over	4	evm.TU.scaffold_382.13
GO:0017015	regulation of transforming growth factor beta receptor signaling pathway	BP	0.173386	0.483985	1	1	2559	14759	Over	6	evm.TU.scaffold_43.226
GO:1903844	regulation of cellular response to transforming growth factor beta stimulus	BP	0.173386	0.483985	1	1	2559	14759	Over	5	evm.TU.scaffold_43.226
GO:1903845	negative regulation of cellular response to transforming growth factor beta stimulus	BP	0.173386	0.483985	1	1	2559	14759	Over	5	evm.TU.scaffold_43.226
GO:0019012	virion	CC	0.173386	0.483985	1	1	2559	14759	Over	2	evm.TU.scaffold_9.306
GO:0036338	viral membrane	CC	0.173386	0.483985	1	1	2559	14759	Over	3	evm.TU.scaffold_9.306
GO:0044423	virion part	CC	0.173386	0.483985	1	1	2559	14759	Over	2	evm.TU.scaffold_9.306
GO:0030139	endocytic vesicle	CC	0.173386	0.483985	1	1	2559	14759	Over	5	evm.TU.scaffold_91.62
GO:0030666	endocytic vesicle membrane	CC	0.173386	0.483985	1	1	2559	14759	Over	5	evm.TU.scaffold_91.62
GO:0030669	clathrin-coated endocytic vesicle membrane	CC	0.173386	0.483985	1	1	2559	14759	Over	6	evm.TU.scaffold_91.62
GO:0045334	clathrin-coated endocytic vesicle	CC	0.173386	0.483985	1	1	2559	14759	Over	6	evm.TU.scaffold_91.62
GO:0012505	endomembrane system	CC	0.173701	0.484193	38	177	2559	14759	Over	3	asmbl_1518|g.1786,evm.TU.scaffold_101.76,evm.TU.scaffold_11.229,evm.TU.scaffold_117.46,evm.TU.scaffold_12.168,evm.TU.scaffold_122.73,evm.TU.scaffold_124.99,evm.TU.scaffold_13.97,evm.TU.scaffold_15.207,evm.TU.scaffold_15.233,evm.TU.scaffold_151.15,evm.TU.scaffold_151.31,evm.TU.scaffold_16.29,evm.TU.scaffold_164.33,evm.TU.scaffold_173.23,evm.TU.scaffold_194.8,evm.TU.scaffold_206.21,evm.TU.scaffold_…
GO:0030414	peptidase inhibitor activity	MF	0.175385	0.486277	13	51	2559	14759	Over	5	evm.TU.scaffold_10.7,evm.TU.scaffold_111.26,evm.TU.scaffold_158.3,evm.TU.scaffold_187.17,evm.TU.scaffold_201.52,evm.TU.scaffold_205.35,evm.TU.scaffold_28.149,evm.TU.scaffold_28.150,evm.TU.scaffold_285.1,evm.TU.scaffold_340.11,evm.TU.scaffold_432.7,evm.TU.scaffold_54.135,evm.TU.scaffold_6.220
GO:0008514	organic anion transmembrane transporter activity	MF	0.175385	0.486277	13	51	2559	14759	Over	6	asmbl_68336|g.102398,evm.TU.scaffold_0.410,evm.TU.scaffold_0.610,evm.TU.scaffold_114.42,evm.TU.scaffold_12.176,evm.TU.scaffold_133.68,evm.TU.scaffold_135.39,evm.TU.scaffold_160.48,evm.TU.scaffold_17.141,evm.TU.scaffold_36.135,evm.TU.scaffold_49.51,evm.TU.scaffold_63.78,evm.TU.scaffold_72.26
GO:0061134	peptidase regulator activity	MF	0.175385	0.486277	13	51	2559	14759	Over	4	evm.TU.scaffold_10.7,evm.TU.scaffold_111.26,evm.TU.scaffold_158.3,evm.TU.scaffold_187.17,evm.TU.scaffold_201.52,evm.TU.scaffold_205.35,evm.TU.scaffold_28.149,evm.TU.scaffold_28.150,evm.TU.scaffold_285.1,evm.TU.scaffold_340.11,evm.TU.scaffold_432.7,evm.TU.scaffold_54.135,evm.TU.scaffold_6.220
GO:0023051	regulation of signaling	BP	0.175418	0.486277	42	198	2559	14759	Over	3	evm.TU.scaffold_10.52,evm.TU.scaffold_102.71,evm.TU.scaffold_113.33,evm.TU.scaffold_113.39,evm.TU.scaffold_1202.1,evm.TU.scaffold_132.65,evm.TU.scaffold_137.4,evm.TU.scaffold_15.92,evm.TU.scaffold_157.59,evm.TU.scaffold_17.55,evm.TU.scaffold_18.184,evm.TU.scaffold_20.191,evm.TU.scaffold_248.1,evm.TU.scaffold_248.46,evm.TU.scaffold_248.47,evm.TU.scaffold_248.49,evm.TU.scaffold_254.29,evm.TU.scaffo…
GO:0030258	lipid modification	BP	0.176498	0.486583	5	16	2559	14759	Over	5	asmbl_40683|g.62181,evm.TU.scaffold_151.15,evm.TU.scaffold_154.27,evm.TU.scaffold_16.75,evm.TU.scaffold_55.111
GO:0030120	vesicle coat	CC	0.176498	0.486583	5	16	2559	14759	Over	5	evm.TU.scaffold_15.207,evm.TU.scaffold_285.11,evm.TU.scaffold_4.154,evm.TU.scaffold_7.136,evm.TU.scaffold_91.62
GO:0030135	coated vesicle	CC	0.176498	0.486583	5	16	2559	14759	Over	5	evm.TU.scaffold_15.207,evm.TU.scaffold_285.11,evm.TU.scaffold_4.154,evm.TU.scaffold_7.136,evm.TU.scaffold_91.62
GO:0030662	coated vesicle membrane	CC	0.176498	0.486583	5	16	2559	14759	Over	5	evm.TU.scaffold_15.207,evm.TU.scaffold_285.11,evm.TU.scaffold_4.154,evm.TU.scaffold_7.136,evm.TU.scaffold_91.62
GO:0009966	regulation of signal transduction	BP	0.178066	0.490232	41	193	2559	14759	Over	4	evm.TU.scaffold_10.52,evm.TU.scaffold_102.71,evm.TU.scaffold_113.33,evm.TU.scaffold_113.39,evm.TU.scaffold_132.65,evm.TU.scaffold_137.4,evm.TU.scaffold_15.92,evm.TU.scaffold_157.59,evm.TU.scaffold_17.55,evm.TU.scaffold_18.184,evm.TU.scaffold_20.191,evm.TU.scaffold_248.1,evm.TU.scaffold_248.46,evm.TU.scaffold_248.47,evm.TU.scaffold_248.49,evm.TU.scaffold_254.29,evm.TU.scaffold_28.121,evm.TU.scaffo…
GO:0051188	cofactor biosynthetic process	BP	0.179903	0.49461	5	53	2559	14759	Under	5	evm.TU.scaffold_16.76,evm.TU.scaffold_24.89,evm.TU.scaffold_276.21,evm.TU.scaffold_9.261,evm.TU.scaffold_93.61
GO:1901681	sulfur compound binding	MF	0.181442	0.498159	7	25	2559	14759	Over	3	asmbl_66735|g.100498,evm.TU.scaffold_12.277,evm.TU.scaffold_121.20,evm.TU.scaffold_14.90,evm.TU.scaffold_14.92,evm.TU.scaffold_20.199,evm.TU.scaffold_6.330
GO:0009152	purine ribonucleotide biosynthetic process	BP	0.185107	0.506143	3	38	2559	14759	Under	8	evm.TU.scaffold_276.21,evm.TU.scaffold_59.98,evm.TU.scaffold_81.45
GO:0009260	ribonucleotide biosynthetic process	BP	0.185107	0.506143	3	38	2559	14759	Under	7	evm.TU.scaffold_276.21,evm.TU.scaffold_59.98,evm.TU.scaffold_81.45
GO:0046390	ribose phosphate biosynthetic process	BP	0.185107	0.506143	3	38	2559	14759	Under	6	evm.TU.scaffold_276.21,evm.TU.scaffold_59.98,evm.TU.scaffold_81.45
GO:0030234	enzyme regulator activity	MF	0.18803	0.513438	32	147	2559	14759	Over	3	asmbl_45555|g.68871,asmbl_63436|g.95645,evm.TU.scaffold_10.52,evm.TU.scaffold_10.7,evm.TU.scaffold_11.270,evm.TU.scaffold_111.26,evm.TU.scaffold_134.36,evm.TU.scaffold_158.3,evm.TU.scaffold_180.53,evm.TU.scaffold_187.17,evm.TU.scaffold_20.191,evm.TU.scaffold_201.52,evm.TU.scaffold_205.35,evm.TU.scaffold_214.15,evm.TU.scaffold_246.11,evm.TU.scaffold_28.149,evm.TU.scaffold_28.150,evm.TU.scaffold_28…
GO:0032940	secretion by cell	BP	0.19217	0.518318	2	30	2559	14759	Under	4	evm.TU.scaffold_193.1,evm.TU.scaffold_3.185
GO:0140352	export from cell	BP	0.19217	0.518318	2	30	2559	14759	Under	3	evm.TU.scaffold_193.1,evm.TU.scaffold_3.185
GO:0016747	transferase activity, transferring acyl groups other than amino-acyl groups	MF	0.192802	0.518318	4	45	2559	14759	Under	5	evm.TU.scaffold_181.69,evm.TU.scaffold_190.62,evm.TU.scaffold_2.35,evm.TU.scaffold_24.238
GO:0000155	phosphorelay sensor kinase activity	MF	0.194208	0.518318	3	9	2559	14759	Over	3	evm.TU.scaffold_0.393,evm.TU.scaffold_214.44,evm.TU.scaffold_367.1
GO:0007229	integrin-mediated signaling pathway	BP	0.194208	0.518318	3	9	2559	14759	Over	5	evm.TU.scaffold_0.454,evm.TU.scaffold_14.187,evm.TU.scaffold_6.208
GO:0010638	positive regulation of organelle organization	BP	0.194208	0.518318	3	9	2559	14759	Over	5	asmbl_1975|g.3525,evm.TU.scaffold_10.32,evm.TU.scaffold_153.34
GO:0030838	positive regulation of actin filament polymerization	BP	0.194208	0.518318	3	9	2559	14759	Over	6	asmbl_1975|g.3525,evm.TU.scaffold_10.32,evm.TU.scaffold_153.34
GO:0031334	positive regulation of protein-containing complex assembly	BP	0.194208	0.518318	3	9	2559	14759	Over	5	asmbl_1975|g.3525,evm.TU.scaffold_10.32,evm.TU.scaffold_153.34
GO:0032273	positive regulation of protein polymerization	BP	0.194208	0.518318	3	9	2559	14759	Over	6	asmbl_1975|g.3525,evm.TU.scaffold_10.32,evm.TU.scaffold_153.34
GO:0051495	positive regulation of cytoskeleton organization	BP	0.194208	0.518318	3	9	2559	14759	Over	6	asmbl_1975|g.3525,evm.TU.scaffold_10.32,evm.TU.scaffold_153.34
GO:1902905	positive regulation of supramolecular fiber organization	BP	0.194208	0.518318	3	9	2559	14759	Over	5	asmbl_1975|g.3525,evm.TU.scaffold_10.32,evm.TU.scaffold_153.34
GO:0051345	positive regulation of hydrolase activity	BP	0.194208	0.518318	3	9	2559	14759	Over	6	asmbl_45555|g.68871,evm.TU.scaffold_180.53,evm.TU.scaffold_92.1
GO:0004673	protein histidine kinase activity	MF	0.194208	0.518318	3	9	2559	14759	Over	5	evm.TU.scaffold_0.393,evm.TU.scaffold_214.44,evm.TU.scaffold_367.1
GO:0016775	phosphotransferase activity, nitrogenous group as acceptor	MF	0.194208	0.518318	3	9	2559	14759	Over	5	evm.TU.scaffold_0.393,evm.TU.scaffold_214.44,evm.TU.scaffold_367.1
GO:0140299	small molecule sensor activity	MF	0.194208	0.518318	3	9	2559	14759	Over	2	evm.TU.scaffold_0.393,evm.TU.scaffold_214.44,evm.TU.scaffold_367.1
GO:0000003	reproduction	BP	0.194208	0.518318	3	9	2559	14759	Over	2	evm.TU.scaffold_0.580,evm.TU.scaffold_21.178,evm.TU.scaffold_263.39
GO:0022414	reproductive process	BP	0.194208	0.518318	3	9	2559	14759	Over	2	evm.TU.scaffold_0.580,evm.TU.scaffold_21.178,evm.TU.scaffold_263.39
GO:0051239	regulation of multicellular organismal process	BP	0.196051	0.521159	7	26	2559	14759	Over	3	asmbl_53240|g.79997,evm.TU.scaffold_225.10,evm.TU.scaffold_24.55,evm.TU.scaffold_240.4,evm.TU.scaffold_46.143,evm.TU.scaffold_48.54,evm.TU.scaffold_84.61
GO:0009719	response to endogenous stimulus	BP	0.196051	0.521159	7	26	2559	14759	Over	3	evm.TU.scaffold_13.25,evm.TU.scaffold_19.151,evm.TU.scaffold_296.46,evm.TU.scaffold_43.226,evm.TU.scaffold_66.101,evm.TU.scaffold_87.61,evm.TU.scaffold_92.57
GO:0071495	cellular response to endogenous stimulus	BP	0.196051	0.521159	7	26	2559	14759	Over	4	evm.TU.scaffold_13.25,evm.TU.scaffold_19.151,evm.TU.scaffold_296.46,evm.TU.scaffold_43.226,evm.TU.scaffold_66.101,evm.TU.scaffold_87.61,evm.TU.scaffold_92.57
GO:0005882	intermediate filament	CC	0.200923	0.531995	9	33	2559	14759	Over	7	evm.TU.scaffold_123.31,evm.TU.scaffold_175.20,evm.TU.scaffold_19.181,evm.TU.scaffold_215.5,evm.TU.scaffold_215.6,evm.TU.scaffold_230.33,evm.TU.scaffold_41.192,evm.TU.scaffold_8.314,evm.TU.scaffold_9.106
GO:0045111	intermediate filament cytoskeleton	CC	0.200923	0.531995	9	33	2559	14759	Over	6	evm.TU.scaffold_123.31,evm.TU.scaffold_175.20,evm.TU.scaffold_19.181,evm.TU.scaffold_215.5,evm.TU.scaffold_215.6,evm.TU.scaffold_230.33,evm.TU.scaffold_41.192,evm.TU.scaffold_8.314,evm.TU.scaffold_9.106
GO:0003008	system process	BP	0.200923	0.531995	9	33	2559	14759	Over	3	evm.TU.scaffold_195.1,evm.TU.scaffold_20.91,evm.TU.scaffold_21.113,evm.TU.scaffold_24.55,evm.TU.scaffold_46.143,evm.TU.scaffold_52.130,evm.TU.scaffold_56.46,evm.TU.scaffold_67.57,evm.TU.scaffold_84.61
GO:0016310	phosphorylation	BP	0.203961	0.539327	104	673	2559	14759	Under	6	asmbl_5435|g.7773,asmbl_72486|g.108484,evm.TU.scaffold_0.440,evm.TU.scaffold_0.569,evm.TU.scaffold_104.122,evm.TU.scaffold_105.39,evm.TU.scaffold_105.54,evm.TU.scaffold_11.115,evm.TU.scaffold_112.45,evm.TU.scaffold_113.37,evm.TU.scaffold_116.23,evm.TU.scaffold_121.73,evm.TU.scaffold_129.62,evm.TU.scaffold_129.76,evm.TU.scaffold_13.242,evm.TU.scaffold_137.4,evm.TU.scaffold_138.57,evm.TU.scaffold_1…
GO:0005606	laminin-1 complex	CC	0.209287	0.543388	2	5	2559	14759	Over	4	asmbl_53240|g.79997,evm.TU.scaffold_240.4
GO:0045995	regulation of embryonic development	BP	0.209287	0.543388	2	5	2559	14759	Over	5	asmbl_53240|g.79997,evm.TU.scaffold_240.4
GO:0030976	thiamine pyrophosphate binding	MF	0.209287	0.543388	2	5	2559	14759	Over	4	asmbl_66735|g.100498,evm.TU.scaffold_12.277
GO:0006672	ceramide metabolic process	BP	0.209287	0.543388	2	5	2559	14759	Over	6	evm.TU.scaffold_1.304,evm.TU.scaffold_20.81
GO:0005184	neuropeptide hormone activity	MF	0.209287	0.543388	2	5	2559	14759	Over	7	evm.TU.scaffold_11.56,evm.TU.scaffold_19.151
GO:0030144	alpha-1,6-mannosylglycoprotein 6-beta-N-acetylglucosaminyltransferase activity	MF	0.209287	0.543388	2	5	2559	14759	Over	5	evm.TU.scaffold_212.30,evm.TU.scaffold_24.8
GO:0009086	methionine biosynthetic process	BP	0.209287	0.543388	2	5	2559	14759	Over	7	evm.TU.scaffold_47.57,evm.TU.scaffold_72.24
GO:0006471	protein ADP-ribosylation	BP	0.209287	0.543388	2	5	2559	14759	Over	7	evm.TU.scaffold_58.25,evm.TU.scaffold_58.30
GO:0005604	basement membrane	CC	0.209287	0.543388	2	5	2559	14759	Over	5	asmbl_53240|g.79997,evm.TU.scaffold_240.4
GO:0043256	laminin complex	CC	0.209287	0.543388	2	5	2559	14759	Over	3	asmbl_53240|g.79997,evm.TU.scaffold_240.4
GO:0062023	collagen-containing extracellular matrix	CC	0.209287	0.543388	2	5	2559	14759	Over	4	asmbl_53240|g.79997,evm.TU.scaffold_240.4
GO:0009888	tissue development	BP	0.209287	0.543388	2	5	2559	14759	Over	4	evm.TU.scaffold_344.30,evm.TU.scaffold_454.1
GO:0051093	negative regulation of developmental process	BP	0.209287	0.543388	2	5	2559	14759	Over	3	evm.TU.scaffold_36.188,evm.TU.scaffold_363.11
GO:0022604	regulation of cell morphogenesis	BP	0.209287	0.543388	2	5	2559	14759	Over	5	evm.TU.scaffold_364.11,evm.TU.scaffold_48.54
GO:0015081	sodium ion transmembrane transporter activity	MF	0.210096	0.544783	17	72	2559	14759	Over	7	evm.TU.scaffold_104.101,evm.TU.scaffold_11.47,evm.TU.scaffold_111.67,evm.TU.scaffold_123.23,evm.TU.scaffold_133.68,evm.TU.scaffold_151.47,evm.TU.scaffold_155.41,evm.TU.scaffold_19.115,evm.TU.scaffold_2.151,evm.TU.scaffold_220.6,evm.TU.scaffold_236.36,evm.TU.scaffold_276.37,evm.TU.scaffold_277.8,evm.TU.scaffold_36.135,evm.TU.scaffold_533.1,evm.TU.scaffold_72.26,evm.TU.scaffold_74.152
GO:0016407	acetyltransferase activity	MF	0.210858	0.54572	2	27	2559	14759	Under	6	evm.TU.scaffold_190.62,evm.TU.scaffold_2.35
GO:0003743	translation initiation factor activity	MF	0.211273	0.54572	2	28	2559	14759	Under	5	evm.TU.scaffold_148.53,evm.TU.scaffold_25.35
GO:0016410	N-acyltransferase activity	MF	0.211273	0.54572	2	28	2559	14759	Under	6	evm.TU.scaffold_190.62,evm.TU.scaffold_2.35
GO:0051186	cofactor metabolic process	BP	0.213804	0.551547	8	72	2559	14759	Under	4	asmbl_26163|g.39452,evm.TU.scaffold_16.76,evm.TU.scaffold_24.89,evm.TU.scaffold_276.21,evm.TU.scaffold_53.24,evm.TU.scaffold_8.72,evm.TU.scaffold_9.261,evm.TU.scaffold_93.61
GO:1905368	peptidase complex	CC	0.214493	0.552614	2	29	2559	14759	Under	4	evm.TU.scaffold_397.2,evm.TU.scaffold_90.83
GO:0019783	ubiquitin-like protein-specific protease activity	MF	0.215524	0.55456	5	51	2559	14759	Under	7	evm.TU.scaffold_3.193,evm.TU.scaffold_51.59,evm.TU.scaffold_8.71,evm.TU.scaffold_86.104,evm.TU.scaffold_96.93
GO:0006753	nucleoside phosphate metabolic process	BP	0.217768	0.559616	14	112	2559	14759	Under	5	evm.TU.scaffold_151.35,evm.TU.scaffold_222.19,evm.TU.scaffold_276.21,evm.TU.scaffold_302.19,evm.TU.scaffold_32.85,evm.TU.scaffold_343.5,evm.TU.scaffold_37.139,evm.TU.scaffold_43.69,evm.TU.scaffold_44.23,evm.TU.scaffold_456.1,evm.TU.scaffold_58.114,evm.TU.scaffold_59.98,evm.TU.scaffold_81.45,evm.TU.scaffold_9.261
GO:1901135	carbohydrate derivative metabolic process	BP	0.221709	0.567014	43	207	2559	14759	Over	4	asmbl_1518|g.1786,asmbl_19255|g.28993,asmbl_7162|g.10621,evm.TU.scaffold_0.447,evm.TU.scaffold_0.453,evm.TU.scaffold_1.280,evm.TU.scaffold_101.76,evm.TU.scaffold_122.11,evm.TU.scaffold_19.155,evm.TU.scaffold_205.35,evm.TU.scaffold_212.30,evm.TU.scaffold_215.13,evm.TU.scaffold_216.26,evm.TU.scaffold_223.4,evm.TU.scaffold_24.8,evm.TU.scaffold_25.174,evm.TU.scaffold_25.33,evm.TU.scaffold_254.30,evm.…
GO:0019904	protein domain specific binding	MF	0.221859	0.567014	5	18	2559	14759	Over	4	evm.TU.scaffold_17.115,evm.TU.scaffold_183.11,evm.TU.scaffold_183.32,evm.TU.scaffold_34.117,evm.TU.scaffold_61.95
GO:0008652	cellular amino acid biosynthetic process	BP	0.221859	0.567014	5	18	2559	14759	Over	5	evm.TU.scaffold_222.19,evm.TU.scaffold_27.137,evm.TU.scaffold_47.57,evm.TU.scaffold_70.87,evm.TU.scaffold_72.24
GO:1901607	alpha-amino acid biosynthetic process	BP	0.221859	0.567014	5	18	2559	14759	Over	6	evm.TU.scaffold_222.19,evm.TU.scaffold_27.137,evm.TU.scaffold_47.57,evm.TU.scaffold_70.87,evm.TU.scaffold_72.24
GO:0016070	RNA metabolic process	BP	0.222059	0.567014	124	791	2559	14759	Under	6	asmbl_11182|g.17002,asmbl_18831|g.28311,asmbl_56574|g.84874,asmbl_63239|g.94743,asmbl_8687|g.13658,evm.TU.scaffold_0.241,evm.TU.scaffold_1.119,evm.TU.scaffold_105.34,evm.TU.scaffold_107.10,evm.TU.scaffold_11.265,evm.TU.scaffold_110.30,evm.TU.scaffold_111.14,evm.TU.scaffold_111.2,evm.TU.scaffold_123.30,evm.TU.scaffold_127.17,evm.TU.scaffold_13.273,evm.TU.scaffold_131.77,evm.TU.scaffold_132.62,evm.…
GO:0042578	phosphoric ester hydrolase activity	MF	0.223869	0.570908	49	239	2559	14759	Over	5	asmbl_22410|g.33470,asmbl_26298|g.39608,asmbl_42586|g.64647,asmbl_56043|g.83935,asmbl_59455|g.90139,evm.TU.scaffold_1.308,evm.TU.scaffold_107.82,evm.TU.scaffold_113.69,evm.TU.scaffold_116.70,evm.TU.scaffold_128.44,evm.TU.scaffold_134.70,evm.TU.scaffold_168.44,evm.TU.scaffold_180.34,evm.TU.scaffold_19.113,evm.TU.scaffold_19.134,evm.TU.scaffold_19.161,evm.TU.scaffold_2.318,evm.TU.scaffold_23.77,evm…
GO:0015171	amino acid transmembrane transporter activity	MF	0.22489	0.572784	8	29	2559	14759	Over	6	evm.TU.scaffold_0.410,evm.TU.scaffold_0.610,evm.TU.scaffold_114.42,evm.TU.scaffold_135.39,evm.TU.scaffold_160.48,evm.TU.scaffold_17.141,evm.TU.scaffold_49.51,evm.TU.scaffold_63.78
GO:0006413	translational initiation	BP	0.229706	0.582096	1	19	2559	14759	Under	4	evm.TU.scaffold_148.53
GO:0005874	microtubule	CC	0.229706	0.582096	1	19	2559	14759	Under	7	evm.TU.scaffold_62.16
GO:0006605	protein targeting	BP	0.229706	0.582096	1	19	2559	14759	Under	6	evm.TU.scaffold_12.168
GO:0009142	nucleoside triphosphate biosynthetic process	BP	0.229706	0.582096	1	19	2559	14759	Under	7	evm.TU.scaffold_59.98
GO:0042886	amide transport	BP	0.232201	0.585633	50	245	2559	14759	Over	6	evm.TU.scaffold_0.543,evm.TU.scaffold_10.162,evm.TU.scaffold_10.50,evm.TU.scaffold_104.38,evm.TU.scaffold_108.54,evm.TU.scaffold_113.4,evm.TU.scaffold_12.168,evm.TU.scaffold_145.32,evm.TU.scaffold_146.18,evm.TU.scaffold_15.207,evm.TU.scaffold_162.69,evm.TU.scaffold_164.33,evm.TU.scaffold_168.9,evm.TU.scaffold_173.23,evm.TU.scaffold_173.33,evm.TU.scaffold_181.6,evm.TU.scaffold_188.31,evm.TU.scaffo…
GO:0033365	protein localization to organelle	BP	0.233122	0.585633	1	20	2559	14759	Under	6	evm.TU.scaffold_113.54
GO:0070925	organelle assembly	BP	0.233122	0.585633	1	20	2559	14759	Under	6	evm.TU.scaffold_212.15
GO:0051640	organelle localization	BP	0.233122	0.585633	1	20	2559	14759	Under	4	evm.TU.scaffold_3.185
GO:0016776	phosphotransferase activity, phosphate group as acceptor	MF	0.233122	0.585633	1	20	2559	14759	Under	5	evm.TU.scaffold_43.69
GO:0009141	nucleoside triphosphate metabolic process	BP	0.233122	0.585633	1	20	2559	14759	Under	6	evm.TU.scaffold_59.98
GO:0051258	protein polymerization	BP	0.233144	0.585633	4	43	2559	14759	Under	8	asmbl_1975|g.3525,evm.TU.scaffold_10.32,evm.TU.scaffold_153.34,evm.TU.scaffold_22.88
GO:0004518	nuclease activity	MF	0.235654	0.589723	5	50	2559	14759	Under	5	asmbl_54517|g.82095,evm.TU.scaffold_19.182,evm.TU.scaffold_236.6,evm.TU.scaffold_52.77,evm.TU.scaffold_97.74
GO:0036459	thiol-dependent ubiquitinyl hydrolase activity	MF	0.235654	0.589723	5	50	2559	14759	Under	5	evm.TU.scaffold_3.193,evm.TU.scaffold_51.59,evm.TU.scaffold_8.71,evm.TU.scaffold_86.104,evm.TU.scaffold_96.93
GO:0101005	ubiquitinyl hydrolase activity	MF	0.235654	0.589723	5	50	2559	14759	Under	4	evm.TU.scaffold_3.193,evm.TU.scaffold_51.59,evm.TU.scaffold_8.71,evm.TU.scaffold_86.104,evm.TU.scaffold_96.93
GO:0050662	coenzyme binding	MF	0.241101	0.600597	30	140	2559	14759	Over	4	asmbl_26163|g.39452,asmbl_66735|g.100498,evm.TU.scaffold_104.75,evm.TU.scaffold_116.86,evm.TU.scaffold_12.277,evm.TU.scaffold_121.20,evm.TU.scaffold_134.37,evm.TU.scaffold_151.34,evm.TU.scaffold_19.112,evm.TU.scaffold_196.30,evm.TU.scaffold_2.65,evm.TU.scaffold_222.19,evm.TU.scaffold_24.63,evm.TU.scaffold_262.9,evm.TU.scaffold_27.203,evm.TU.scaffold_27.40,evm.TU.scaffold_271.25,evm.TU.scaffold_3.…
GO:0008237	metallopeptidase activity	MF	0.241101	0.600597	30	140	2559	14759	Over	6	asmbl_10408|g.15316,asmbl_27967|g.42116,evm.TU.scaffold_1.299,evm.TU.scaffold_10.211,evm.TU.scaffold_117.2,evm.TU.scaffold_12.293,evm.TU.scaffold_12.53,evm.TU.scaffold_13.232,evm.TU.scaffold_134.59,evm.TU.scaffold_15.55,evm.TU.scaffold_157.61,evm.TU.scaffold_170.41,evm.TU.scaffold_182.30,evm.TU.scaffold_190.39,evm.TU.scaffold_2.358,evm.TU.scaffold_220.5,evm.TU.scaffold_24.137,evm.TU.scaffold_253.…
GO:0005242	inward rectifier potassium channel activity	MF	0.241196	0.600597	6	21	2559	14759	Over	8	evm.TU.scaffold_12.267,evm.TU.scaffold_155.47,evm.TU.scaffold_17.4,evm.TU.scaffold_48.34,evm.TU.scaffold_55.61,evm.TU.scaffold_67.80
GO:0072330	monocarboxylic acid biosynthetic process	BP	0.241196	0.600597	6	21	2559	14759	Over	7	evm.TU.scaffold_20.91,evm.TU.scaffold_24.162,evm.TU.scaffold_26.153,evm.TU.scaffold_372.17,evm.TU.scaffold_56.46,evm.TU.scaffold_60.100
GO:0006814	sodium ion transport	BP	0.250902	0.62399	3	35	2559	14759	Under	8	evm.TU.scaffold_111.67,evm.TU.scaffold_151.47,evm.TU.scaffold_220.29
GO:0003824	catalytic activity	MF	0.25171	0.62493	689	4113	2559	14759	Under	2	asmbl_10408|g.15316,asmbl_12462|g.18473,asmbl_1518|g.1786,asmbl_16044|g.24226,asmbl_22410|g.33470,asmbl_26163|g.39452,asmbl_26298|g.39608,asmbl_27766|g.42442,asmbl_27967|g.42116,asmbl_29501|g.44912,asmbl_30206|g.45525,asmbl_31506|g.47620,asmbl_33989|g.51138,asmbl_34519|g.52012,asmbl_40716|g.62117,asmbl_41979|g.63255,asmbl_42586|g.64647,asmbl_45555|g.68871,asmbl_4802|g.7046,asmbl_5435|g.7773,asmbl…
GO:0098655	cation transmembrane transport	BP	0.252214	0.62493	11	44	2559	14759	Over	5	asmbl_34463|g.51822,evm.TU.scaffold_105.78,evm.TU.scaffold_151.39,evm.TU.scaffold_171.19,evm.TU.scaffold_24.97,evm.TU.scaffold_42.68,evm.TU.scaffold_43.208,evm.TU.scaffold_52.112,evm.TU.scaffold_59.98,evm.TU.scaffold_71.37,evm.TU.scaffold_85.37
GO:0098662	inorganic cation transmembrane transport	BP	0.252214	0.62493	11	44	2559	14759	Over	6	asmbl_34463|g.51822,evm.TU.scaffold_105.78,evm.TU.scaffold_151.39,evm.TU.scaffold_171.19,evm.TU.scaffold_24.97,evm.TU.scaffold_42.68,evm.TU.scaffold_43.208,evm.TU.scaffold_52.112,evm.TU.scaffold_59.98,evm.TU.scaffold_71.37,evm.TU.scaffold_85.37
GO:0043085	positive regulation of catalytic activity	BP	0.253464	0.625711	6	22	2559	14759	Over	5	asmbl_45555|g.68871,evm.TU.scaffold_137.4,evm.TU.scaffold_180.53,evm.TU.scaffold_56.3,evm.TU.scaffold_90.62,evm.TU.scaffold_92.1
GO:0031301	integral component of organelle membrane	CC	0.253464	0.625711	6	22	2559	14759	Over	5	evm.TU.scaffold_101.76,evm.TU.scaffold_12.168,evm.TU.scaffold_122.5,evm.TU.scaffold_151.15,evm.TU.scaffold_20.10,evm.TU.scaffold_43.12
GO:0099094	ligand-gated cation channel activity	MF	0.253464	0.625711	6	22	2559	14759	Over	7	evm.TU.scaffold_12.267,evm.TU.scaffold_155.47,evm.TU.scaffold_17.4,evm.TU.scaffold_48.34,evm.TU.scaffold_55.61,evm.TU.scaffold_67.80
GO:0099080	supramolecular complex	CC	0.257175	0.63409	18	79	2559	14759	Over	3	asmbl_1975|g.3525,evm.TU.scaffold_10.32,evm.TU.scaffold_107.17,evm.TU.scaffold_11.231,evm.TU.scaffold_11.232,evm.TU.scaffold_123.31,evm.TU.scaffold_139.67,evm.TU.scaffold_153.34,evm.TU.scaffold_175.20,evm.TU.scaffold_19.181,evm.TU.scaffold_215.5,evm.TU.scaffold_215.6,evm.TU.scaffold_230.33,evm.TU.scaffold_41.192,evm.TU.scaffold_413.2,evm.TU.scaffold_62.16,evm.TU.scaffold_8.314,evm.TU.scaffold_9.1…
GO:0005515	protein binding	MF	0.258208	0.635019	640	3560	2559	14759	Over	3	asmbl_10961|g.16860,asmbl_11912|g.18078,asmbl_1418|g.2564,asmbl_15133|g.22674,asmbl_17530|g.26753,asmbl_18901|g.28696,asmbl_19190|g.28925,asmbl_24475|g.37663,asmbl_27065|g.41172,asmbl_28383|g.42988,asmbl_33498|g.49946,asmbl_36617|g.55451,asmbl_36664|g.55551,asmbl_37849|g.57515,asmbl_38625|g.59721,asmbl_38831|g.58680,asmbl_39523|g.59985,asmbl_40663|g.62196,asmbl_42559|g.64823,asmbl_44744|g.68247,a…
GO:0004857	enzyme inhibitor activity	MF	0.258651	0.635019	17	74	2559	14759	Over	4	evm.TU.scaffold_10.7,evm.TU.scaffold_11.270,evm.TU.scaffold_111.26,evm.TU.scaffold_134.36,evm.TU.scaffold_158.3,evm.TU.scaffold_187.17,evm.TU.scaffold_201.52,evm.TU.scaffold_205.35,evm.TU.scaffold_214.15,evm.TU.scaffold_246.11,evm.TU.scaffold_28.149,evm.TU.scaffold_28.150,evm.TU.scaffold_285.1,evm.TU.scaffold_340.11,evm.TU.scaffold_432.7,evm.TU.scaffold_54.135,evm.TU.scaffold_6.220
GO:0048666	neuron development	BP	0.259678	0.635019	4	13	2559	14759	Over	5	evm.TU.scaffold_142.38,evm.TU.scaffold_21.178,evm.TU.scaffold_48.54,evm.TU.scaffold_90.62
GO:0051130	positive regulation of cellular component organization	BP	0.259678	0.635019	4	13	2559	14759	Over	4	asmbl_1975|g.3525,evm.TU.scaffold_10.32,evm.TU.scaffold_114.44,evm.TU.scaffold_153.34
GO:0031984	organelle subcompartment	CC	0.259678	0.635019	4	13	2559	14759	Over	3	evm.TU.scaffold_122.73,evm.TU.scaffold_164.33,evm.TU.scaffold_50.105,evm.TU.scaffold_56.75
GO:0098791	Golgi apparatus subcompartment	CC	0.259678	0.635019	4	13	2559	14759	Over	4	evm.TU.scaffold_122.73,evm.TU.scaffold_164.33,evm.TU.scaffold_50.105,evm.TU.scaffold_56.75
GO:0030154	cell differentiation	BP	0.267185	0.635019	8	30	2559	14759	Over	4	asmbl_8933|g.13769,evm.TU.scaffold_142.38,evm.TU.scaffold_21.178,evm.TU.scaffold_225.10,evm.TU.scaffold_36.188,evm.TU.scaffold_363.11,evm.TU.scaffold_48.54,evm.TU.scaffold_90.62
GO:0019207	kinase regulator activity	MF	0.267185	0.635019	8	30	2559	14759	Over	4	asmbl_63436|g.95645,evm.TU.scaffold_11.270,evm.TU.scaffold_246.11,evm.TU.scaffold_35.106,evm.TU.scaffold_70.64,evm.TU.scaffold_86.117,evm.TU.scaffold_94.3,evm.TU.scaffold_94.45
GO:0006631	fatty acid metabolic process	BP	0.269448	0.635019	6	23	2559	14759	Over	5	evm.TU.scaffold_20.91,evm.TU.scaffold_24.162,evm.TU.scaffold_26.153,evm.TU.scaffold_372.17,evm.TU.scaffold_56.46,evm.TU.scaffold_60.100
GO:0032259	methylation	BP	0.277369	0.635019	3	34	2559	14759	Under	3	asmbl_16044|g.24226,evm.TU.scaffold_269.6,evm.TU.scaffold_402.1
GO:0005871	kinesin complex	CC	0.279475	0.635019	2	6	2559	14759	Over	4	evm.TU.scaffold_105.48,evm.TU.scaffold_344.1
GO:0004861	cyclin-dependent protein serine/threonine kinase inhibitor activity	MF	0.279475	0.635019	2	6	2559	14759	Over	7	evm.TU.scaffold_11.270,evm.TU.scaffold_246.11
GO:0007050	cell cycle arrest	BP	0.279475	0.635019	2	6	2559	14759	Over	4	evm.TU.scaffold_11.270,evm.TU.scaffold_246.11
GO:0000062	fatty-acyl-CoA binding	MF	0.279475	0.635019	2	6	2559	14759	Over	4	evm.TU.scaffold_121.20,evm.TU.scaffold_6.330
GO:0006308	DNA catabolic process	BP	0.279475	0.635019	2	6	2559	14759	Over	6	evm.TU.scaffold_19.182,evm.TU.scaffold_236.6
GO:1901567	fatty acid derivative binding	MF	0.279475	0.635019	2	6	2559	14759	Over	3	evm.TU.scaffold_121.20,evm.TU.scaffold_6.330
GO:0070851	growth factor receptor binding	MF	0.279475	0.635019	2	6	2559	14759	Over	5	evm.TU.scaffold_13.25,evm.TU.scaffold_296.46
GO:0016709	oxidoreductase activity, acting on paired donors, with incorporation or reduction of molecular oxygen, NAD(P)H as one donor, and incorporation of one atom of oxygen	MF	0.279475	0.635019	2	6	2559	14759	Over	5	evm.TU.scaffold_138.55,evm.TU.scaffold_34.72
GO:0034329	cell junction assembly	BP	0.279475	0.635019	2	6	2559	14759	Over	6	evm.TU.scaffold_36.33,evm.TU.scaffold_6.208
GO:0030125	clathrin vesicle coat	CC	0.279475	0.635019	2	6	2559	14759	Over	6	evm.TU.scaffold_4.154,evm.TU.scaffold_91.62
GO:0030136	clathrin-coated vesicle	CC	0.279475	0.635019	2	6	2559	14759	Over	6	evm.TU.scaffold_4.154,evm.TU.scaffold_91.62
GO:0030665	clathrin-coated vesicle membrane	CC	0.279475	0.635019	2	6	2559	14759	Over	6	evm.TU.scaffold_4.154,evm.TU.scaffold_91.62
GO:0000097	sulfur amino acid biosynthetic process	BP	0.279475	0.635019	2	6	2559	14759	Over	6	evm.TU.scaffold_47.57,evm.TU.scaffold_72.24
GO:0006555	methionine metabolic process	BP	0.279475	0.635019	2	6	2559	14759	Over	6	evm.TU.scaffold_47.57,evm.TU.scaffold_72.24
GO:0044403	symbiotic process	BP	0.279475	0.635019	2	6	2559	14759	Over	3	evm.TU.scaffold_96.17,evm.TU.scaffold_96.18
GO:0050661	NADP binding	MF	0.283599	0.635019	4	14	2559	14759	Over	5	asmbl_26163|g.39452,evm.TU.scaffold_151.34,evm.TU.scaffold_222.19,evm.TU.scaffold_77.115
GO:0006835	dicarboxylic acid transport	BP	0.283599	0.635019	4	14	2559	14759	Over	8	evm.TU.scaffold_0.410,evm.TU.scaffold_133.68,evm.TU.scaffold_36.135,evm.TU.scaffold_72.26
GO:0005544	calcium-dependent phospholipid binding	MF	0.283599	0.635019	4	14	2559	14759	Over	5	evm.TU.scaffold_134.36,evm.TU.scaffold_30.104,evm.TU.scaffold_46.97,evm.TU.scaffold_82.55
GO:0005310	dicarboxylic acid transmembrane transporter activity	MF	0.283599	0.635019	4	14	2559	14759	Over	6	evm.TU.scaffold_0.410,evm.TU.scaffold_133.68,evm.TU.scaffold_36.135,evm.TU.scaffold_72.26
GO:0031300	intrinsic component of organelle membrane	CC	0.288664	0.635019	6	24	2559	14759	Over	4	evm.TU.scaffold_101.76,evm.TU.scaffold_12.168,evm.TU.scaffold_122.5,evm.TU.scaffold_151.15,evm.TU.scaffold_20.10,evm.TU.scaffold_43.12
GO:0005342	organic acid transmembrane transporter activity	MF	0.289496	0.635019	12	50	2559	14759	Over	4	asmbl_68336|g.102398,evm.TU.scaffold_0.410,evm.TU.scaffold_0.610,evm.TU.scaffold_114.42,evm.TU.scaffold_133.68,evm.TU.scaffold_135.39,evm.TU.scaffold_160.48,evm.TU.scaffold_17.141,evm.TU.scaffold_36.135,evm.TU.scaffold_49.51,evm.TU.scaffold_63.78,evm.TU.scaffold_72.26
GO:0046943	carboxylic acid transmembrane transporter activity	MF	0.289496	0.635019	12	50	2559	14759	Over	5	asmbl_68336|g.102398,evm.TU.scaffold_0.410,evm.TU.scaffold_0.610,evm.TU.scaffold_114.42,evm.TU.scaffold_133.68,evm.TU.scaffold_135.39,evm.TU.scaffold_160.48,evm.TU.scaffold_17.141,evm.TU.scaffold_36.135,evm.TU.scaffold_49.51,evm.TU.scaffold_63.78,evm.TU.scaffold_72.26
GO:0005179	hormone activity	MF	0.290242	0.635019	13	55	2559	14759	Over	6	evm.TU.scaffold_11.56,evm.TU.scaffold_19.151,evm.TU.scaffold_20.109,evm.TU.scaffold_21.113,evm.TU.scaffold_31.102,evm.TU.scaffold_35.152,evm.TU.scaffold_4.195,evm.TU.scaffold_4.244,evm.TU.scaffold_42.119,evm.TU.scaffold_425.11,evm.TU.scaffold_43.197,evm.TU.scaffold_7.55,evm.TU.scaffold_7.90
GO:0030001	metal ion transport	BP	0.290987	0.635019	31	148	2559	14759	Over	7	asmbl_34463|g.51822,evm.TU.scaffold_105.78,evm.TU.scaffold_111.67,evm.TU.scaffold_12.267,evm.TU.scaffold_131.69,evm.TU.scaffold_151.39,evm.TU.scaffold_151.47,evm.TU.scaffold_155.47,evm.TU.scaffold_17.4,evm.TU.scaffold_171.19,evm.TU.scaffold_195.7,evm.TU.scaffold_220.29,evm.TU.scaffold_24.97,evm.TU.scaffold_276.37,evm.TU.scaffold_278.24,evm.TU.scaffold_3.213,evm.TU.scaffold_300.19,evm.TU.scaffold_…
GO:0008080	N-acetyltransferase activity	MF	0.294361	0.635019	2	25	2559	14759	Under	7	evm.TU.scaffold_190.62,evm.TU.scaffold_2.35
GO:0042493	response to drug	BP	0.294361	0.635019	2	25	2559	14759	Under	4	evm.TU.scaffold_0.410,evm.TU.scaffold_91.56
GO:0000502	proteasome complex	CC	0.294361	0.635019	2	25	2559	14759	Under	3	evm.TU.scaffold_397.2,evm.TU.scaffold_90.83
GO:1905369	endopeptidase complex	CC	0.294361	0.635019	2	25	2559	14759	Under	5	evm.TU.scaffold_397.2,evm.TU.scaffold_90.83
GO:0005261	cation channel activity	MF	0.297104	0.635019	21	96	2559	14759	Over	6	asmbl_27766|g.42442,asmbl_34463|g.51822,evm.TU.scaffold_111.67,evm.TU.scaffold_12.267,evm.TU.scaffold_151.39,evm.TU.scaffold_151.47,evm.TU.scaffold_155.47,evm.TU.scaffold_17.4,evm.TU.scaffold_24.55,evm.TU.scaffold_24.97,evm.TU.scaffold_278.24,evm.TU.scaffold_300.19,evm.TU.scaffold_42.68,evm.TU.scaffold_43.208,evm.TU.scaffold_48.34,evm.TU.scaffold_52.112,evm.TU.scaffold_55.61,evm.TU.scaffold_67.80…
GO:0016810	hydrolase activity, acting on carbon-nitrogen (but not peptide) bonds	MF	0.297112	0.635019	7	61	2559	14759	Under	4	evm.TU.scaffold_1.304,evm.TU.scaffold_20.81,evm.TU.scaffold_24.89,evm.TU.scaffold_31.175,evm.TU.scaffold_44.22,evm.TU.scaffold_7.76,evm.TU.scaffold_89.77
GO:0051641	cellular localization	BP	0.308888	0.635019	36	245	2559	14759	Under	3	evm.TU.scaffold_0.543,evm.TU.scaffold_10.50,evm.TU.scaffold_113.4,evm.TU.scaffold_113.54,evm.TU.scaffold_12.168,evm.TU.scaffold_146.18,evm.TU.scaffold_15.207,evm.TU.scaffold_164.33,evm.TU.scaffold_181.6,evm.TU.scaffold_189.21,evm.TU.scaffold_194.8,evm.TU.scaffold_20.171,evm.TU.scaffold_21.182,evm.TU.scaffold_214.43,evm.TU.scaffold_215.2,evm.TU.scaffold_215.3,evm.TU.scaffold_222.35,evm.TU.scaffold…
GO:0007179	transforming growth factor beta receptor signaling pathway	BP	0.312059	0.635019	4	15	2559	14759	Over	6	evm.TU.scaffold_43.226,evm.TU.scaffold_66.101,evm.TU.scaffold_87.61,evm.TU.scaffold_92.57
GO:2000026	regulation of multicellular organismal development	BP	0.312059	0.635019	4	15	2559	14759	Over	4	asmbl_53240|g.79997,evm.TU.scaffold_225.10,evm.TU.scaffold_240.4,evm.TU.scaffold_48.54
GO:1902533	positive regulation of intracellular signal transduction	BP	0.312059	0.635019	4	15	2559	14759	Over	5	evm.TU.scaffold_137.4,evm.TU.scaffold_15.92,evm.TU.scaffold_56.3,evm.TU.scaffold_90.62
GO:0030182	neuron differentiation	BP	0.312059	0.635019	4	15	2559	14759	Over	5	evm.TU.scaffold_142.38,evm.TU.scaffold_21.178,evm.TU.scaffold_48.54,evm.TU.scaffold_90.62
GO:0048699	generation of neurons	BP	0.312059	0.635019	4	15	2559	14759	Over	6	evm.TU.scaffold_142.38,evm.TU.scaffold_21.178,evm.TU.scaffold_48.54,evm.TU.scaffold_90.62
GO:0005798	Golgi-associated vesicle	CC	0.312059	0.635019	4	15	2559	14759	Over	5	evm.TU.scaffold_15.207,evm.TU.scaffold_285.11,evm.TU.scaffold_4.154,evm.TU.scaffold_7.136
GO:0030660	Golgi-associated vesicle membrane	CC	0.312059	0.635019	4	15	2559	14759	Over	5	evm.TU.scaffold_15.207,evm.TU.scaffold_285.11,evm.TU.scaffold_4.154,evm.TU.scaffold_7.136
GO:0071559	response to transforming growth factor beta	BP	0.312059	0.635019	4	15	2559	14759	Over	4	evm.TU.scaffold_43.226,evm.TU.scaffold_66.101,evm.TU.scaffold_87.61,evm.TU.scaffold_92.57
GO:0071560	cellular response to transforming growth factor beta stimulus	BP	0.312059	0.635019	4	15	2559	14759	Over	5	evm.TU.scaffold_43.226,evm.TU.scaffold_66.101,evm.TU.scaffold_87.61,evm.TU.scaffold_92.57
GO:0048869	cellular developmental process	BP	0.31287	0.635019	8	31	2559	14759	Over	3	asmbl_8933|g.13769,evm.TU.scaffold_142.38,evm.TU.scaffold_21.178,evm.TU.scaffold_225.10,evm.TU.scaffold_36.188,evm.TU.scaffold_363.11,evm.TU.scaffold_48.54,evm.TU.scaffold_90.62
GO:0005252	open rectifier potassium channel activity	MF	0.316719	0.635019	1	2	2559	14759	Over	8	asmbl_34463|g.51822
GO:0007586	digestion	BP	0.316719	0.635019	1	2	2559	14759	Over	3	asmbl_36664|g.55551
GO:0003865	3-oxo-5-alpha-steroid 4-dehydrogenase activity	MF	0.316719	0.635019	1	2	2559	14759	Over	6	evm.TU.scaffold_0.193
GO:0004560	alpha-L-fucosidase activity	MF	0.316719	0.635019	1	2	2559	14759	Over	7	evm.TU.scaffold_0.246
GO:0000795	synaptonemal complex	CC	0.316719	0.635019	1	2	2559	14759	Over	4	evm.TU.scaffold_0.580
GO:0019894	kinesin binding	MF	0.316719	0.635019	1	2	2559	14759	Over	5	evm.TU.scaffold_10.128
GO:0032957	inositol trisphosphate metabolic process	BP	0.316719	0.635019	1	2	2559	14759	Over	6	evm.TU.scaffold_10.159
GO:0047325	inositol tetrakisphosphate 1-kinase activity	MF	0.316719	0.635019	1	2	2559	14759	Over	7	evm.TU.scaffold_10.159
GO:0052725	inositol-1,3,4-trisphosphate 6-kinase activity	MF	0.316719	0.635019	1	2	2559	14759	Over	7	evm.TU.scaffold_10.159
GO:0052726	inositol-1,3,4-trisphosphate 5-kinase activity	MF	0.316719	0.635019	1	2	2559	14759	Over	7	evm.TU.scaffold_10.159
GO:0001527	microfibril	CC	0.316719	0.635019	1	2	2559	14759	Over	4	evm.TU.scaffold_107.17
GO:0033209	tumor necrosis factor-mediated signaling pathway	BP	0.316719	0.635019	1	2	2559	14759	Over	6	evm.TU.scaffold_137.4
GO:0008203	cholesterol metabolic process	BP	0.316719	0.635019	1	2	2559	14759	Over	6	evm.TU.scaffold_145.13
GO:0004345	glucose-6-phosphate dehydrogenase activity	MF	0.316719	0.635019	1	2	2559	14759	Over	6	evm.TU.scaffold_151.34
GO:0004364	glutathione transferase activity	MF	0.316719	0.635019	1	2	2559	14759	Over	5	evm.TU.scaffold_156.36
GO:0005802	trans-Golgi network	CC	0.316719	0.635019	1	2	2559	14759	Over	5	evm.TU.scaffold_164.33
GO:0042998	positive regulation of Golgi to plasma membrane protein transport	BP	0.316719	0.635019	1	2	2559	14759	Over	5	evm.TU.scaffold_164.33
GO:0071253	connexin binding	MF	0.316719	0.635019	1	2	2559	14759	Over	4	evm.TU.scaffold_164.33
GO:0005375	copper ion transmembrane transporter activity	MF	0.316719	0.635019	1	2	2559	14759	Over	8	evm.TU.scaffold_171.19
GO:0035434	copper ion transmembrane transport	BP	0.316719	0.635019	1	2	2559	14759	Over	7	evm.TU.scaffold_171.19
GO:0019236	response to pheromone	BP	0.316719	0.635019	1	2	2559	14759	Over	5	evm.TU.scaffold_175.40
GO:0004611	phosphoenolpyruvate carboxykinase activity	MF	0.316719	0.635019	1	2	2559	14759	Over	6	evm.TU.scaffold_188.33
GO:0005007	fibroblast growth factor-activated receptor activity	MF	0.316719	0.635019	1	2	2559	14759	Over	7	evm.TU.scaffold_193.20
GO:0004998	transferrin receptor activity	MF	0.316719	0.635019	1	2	2559	14759	Over	3	evm.TU.scaffold_195.7
GO:0033572	transferrin transport	BP	0.316719	0.635019	1	2	2559	14759	Over	6	evm.TU.scaffold_195.7
GO:0003796	lysozyme activity	MF	0.316719	0.635019	1	2	2559	14759	Over	4	evm.TU.scaffold_216.26
GO:0009253	peptidoglycan catabolic process	BP	0.316719	0.635019	1	2	2559	14759	Over	8	evm.TU.scaffold_216.26
GO:0016998	cell wall macromolecule catabolic process	BP	0.316719	0.635019	1	2	2559	14759	Over	5	evm.TU.scaffold_216.26
GO:0003980	UDP-glucose:glycoprotein glucosyltransferase activity	MF	0.316719	0.635019	1	2	2559	14759	Over	7	evm.TU.scaffold_223.4
GO:0004768	stearoyl-CoA 9-desaturase activity	MF	0.316719	0.635019	1	2	2559	14759	Over	7	evm.TU.scaffold_24.162
GO:0006072	glycerol-3-phosphate metabolic process	BP	0.316719	0.635019	1	2	2559	14759	Over	6	evm.TU.scaffold_254.30
GO:0016716	oxidoreductase activity, acting on paired donors, with incorporation or reduction of molecular oxygen, another compound as one donor, and incorporation of one atom of oxygen	MF	0.316719	0.635019	1	2	2559	14759	Over	5	evm.TU.scaffold_255.12
GO:0033162	melanosome membrane	CC	0.316719	0.635019	1	2	2559	14759	Over	5	evm.TU.scaffold_255.12
GO:0042438	melanin biosynthetic process	BP	0.316719	0.635019	1	2	2559	14759	Over	5	evm.TU.scaffold_255.12
GO:0007283	spermatogenesis	BP	0.316719	0.635019	1	2	2559	14759	Over	4	evm.TU.scaffold_263.39
GO:0042147	retrograde transport, endosome to Golgi	BP	0.316719	0.635019	1	2	2559	14759	Over	5	evm.TU.scaffold_266.9
GO:0030151	molybdenum ion binding	MF	0.316719	0.635019	1	2	2559	14759	Over	7	evm.TU.scaffold_27.203
GO:0045329	carnitine biosynthetic process	BP	0.316719	0.635019	1	2	2559	14759	Over	7	evm.TU.scaffold_297.1
GO:0017147	Wnt-protein binding	MF	0.316719	0.635019	1	2	2559	14759	Over	4	evm.TU.scaffold_3.405
GO:0006691	leukotriene metabolic process	BP	0.316719	0.635019	1	2	2559	14759	Over	6	evm.TU.scaffold_30.210
GO:0007043	cell-cell junction assembly	BP	0.316719	0.635019	1	2	2559	14759	Over	7	evm.TU.scaffold_36.33
GO:0007507	heart development	BP	0.316719	0.635019	1	2	2559	14759	Over	5	evm.TU.scaffold_36.33
GO:0006384	transcription initiation from RNA polymerase III promoter	BP	0.316719	0.635019	1	2	2559	14759	Over	8	evm.TU.scaffold_382.13
GO:0008612	peptidyl-lysine modification to peptidyl-hypusine	BP	0.316719	0.635019	1	2	2559	14759	Over	4	evm.TU.scaffold_383.13
GO:0016503	pheromone receptor activity	MF	0.316719	0.635019	1	2	2559	14759	Over	6	evm.TU.scaffold_39.112
GO:0005003	ephrin receptor activity	MF	0.316719	0.635019	1	2	2559	14759	Over	7	evm.TU.scaffold_39.35
GO:0008250	oligosaccharyltransferase complex	CC	0.316719	0.635019	1	2	2559	14759	Over	4	evm.TU.scaffold_425.10
GO:0004385	guanylate kinase activity	MF	0.316719	0.635019	1	2	2559	14759	Over	7	evm.TU.scaffold_43.69
GO:0019911	structural constituent of myelin sheath	MF	0.316719	0.635019	1	2	2559	14759	Over	3	evm.TU.scaffold_46.171
GO:0047150	betaine-homocysteine S-methyltransferase activity	MF	0.316719	0.635019	1	2	2559	14759	Over	7	evm.TU.scaffold_47.57
GO:0034446	substrate adhesion-dependent cell spreading	BP	0.316719	0.635019	1	2	2559	14759	Over	5	evm.TU.scaffold_48.54
GO:0061001	regulation of dendritic spine morphogenesis	BP	0.316719	0.635019	1	2	2559	14759	Over	6	evm.TU.scaffold_48.54
GO:0031931	TORC1 complex	CC	0.316719	0.635019	1	2	2559	14759	Over	4	evm.TU.scaffold_7.357
GO:0019441	tryptophan catabolic process to kynurenine	BP	0.316719	0.635019	1	2	2559	14759	Over	6	evm.TU.scaffold_7.76
GO:0006564	L-serine biosynthetic process	BP	0.316719	0.635019	1	2	2559	14759	Over	8	evm.TU.scaffold_70.87
GO:0019509	L-methionine salvage from methylthioadenosine	BP	0.316719	0.635019	1	2	2559	14759	Over	7	evm.TU.scaffold_72.24
GO:0000334	3-hydroxyanthranilate 3,4-dioxygenase activity	MF	0.316719	0.635019	1	2	2559	14759	Over	6	evm.TU.scaffold_76.82
GO:0004420	hydroxymethylglutaryl-CoA reductase (NADPH) activity	MF	0.316719	0.635019	1	2	2559	14759	Over	6	evm.TU.scaffold_77.115
GO:0015232	heme transporter activity	MF	0.316719	0.635019	1	2	2559	14759	Over	5	evm.TU.scaffold_94.46
GO:0015886	heme transport	BP	0.316719	0.635019	1	2	2559	14759	Over	6	evm.TU.scaffold_94.46
GO:0017108	5'-flap endonuclease activity	MF	0.316719	0.635019	1	2	2559	14759	Over	7	evm.TU.scaffold_97.74
GO:0051427	hormone receptor binding	MF	0.316719	0.635019	1	2	2559	14759	Over	5	asmbl_36664|g.55551
GO:0033765	steroid dehydrogenase activity, acting on the CH-CH group of donors	MF	0.316719	0.635019	1	2	2559	14759	Over	5	evm.TU.scaffold_0.193
GO:0015928	fucosidase activity	MF	0.316719	0.635019	1	2	2559	14759	Over	6	evm.TU.scaffold_0.246
GO:0099086	synaptonemal structure	CC	0.316719	0.635019	1	2	2559	14759	Over	3	evm.TU.scaffold_0.580
GO:0051765	inositol tetrakisphosphate kinase activity	MF	0.316719	0.635019	1	2	2559	14759	Over	6	evm.TU.scaffold_10.159
GO:0005791	rough endoplasmic reticulum	CC	0.316719	0.635019	1	2	2559	14759	Over	5	evm.TU.scaffold_12.168
GO:0030867	rough endoplasmic reticulum membrane	CC	0.316719	0.635019	1	2	2559	14759	Over	6	evm.TU.scaffold_12.168
GO:0034612	response to tumor necrosis factor	BP	0.316719	0.635019	1	2	2559	14759	Over	6	evm.TU.scaffold_137.4
GO:0071356	cellular response to tumor necrosis factor	BP	0.316719	0.635019	1	2	2559	14759	Over	7	evm.TU.scaffold_137.4
GO:1902652	secondary alcohol metabolic process	BP	0.316719	0.635019	1	2	2559	14759	Over	5	evm.TU.scaffold_145.13
GO:0042996	regulation of Golgi to plasma membrane protein transport	BP	0.316719	0.635019	1	2	2559	14759	Over	5	evm.TU.scaffold_164.33
GO:0051050	positive regulation of transport	BP	0.316719	0.635019	1	2	2559	14759	Over	3	evm.TU.scaffold_164.33
GO:0051222	positive regulation of protein transport	BP	0.316719	0.635019	1	2	2559	14759	Over	4	evm.TU.scaffold_164.33
GO:0060341	regulation of cellular localization	BP	0.316719	0.635019	1	2	2559	14759	Over	4	evm.TU.scaffold_164.33
GO:1903076	regulation of protein localization to plasma membrane	BP	0.316719	0.635019	1	2	2559	14759	Over	7	evm.TU.scaffold_164.33
GO:1903078	positive regulation of protein localization to plasma membrane	BP	0.316719	0.635019	1	2	2559	14759	Over	6	evm.TU.scaffold_164.33
GO:1903827	regulation of cellular protein localization	BP	0.316719	0.635019	1	2	2559	14759	Over	5	evm.TU.scaffold_164.33
GO:1903829	positive regulation of cellular protein localization	BP	0.316719	0.635019	1	2	2559	14759	Over	4	evm.TU.scaffold_164.33
GO:1904375	regulation of protein localization to cell periphery	BP	0.316719	0.635019	1	2	2559	14759	Over	6	evm.TU.scaffold_164.33
GO:1904377	positive regulation of protein localization to cell periphery	BP	0.316719	0.635019	1	2	2559	14759	Over	5	evm.TU.scaffold_164.33
GO:1904951	positive regulation of establishment of protein localization	BP	0.316719	0.635019	1	2	2559	14759	Over	3	evm.TU.scaffold_164.33
GO:1905475	regulation of protein localization to membrane	BP	0.316719	0.635019	1	2	2559	14759	Over	6	evm.TU.scaffold_164.33
GO:1905477	positive regulation of protein localization to membrane	BP	0.316719	0.635019	1	2	2559	14759	Over	5	evm.TU.scaffold_164.33
GO:0000270	peptidoglycan metabolic process	BP	0.316719	0.635019	1	2	2559	14759	Over	7	evm.TU.scaffold_216.26
GO:0006026	aminoglycan catabolic process	BP	0.316719	0.635019	1	2	2559	14759	Over	6	evm.TU.scaffold_216.26
GO:0006027	glycosaminoglycan catabolic process	BP	0.316719	0.635019	1	2	2559	14759	Over	7	evm.TU.scaffold_216.26
GO:0044036	cell wall macromolecule metabolic process	BP	0.316719	0.635019	1	2	2559	14759	Over	4	evm.TU.scaffold_216.26
GO:0071554	cell wall organization or biogenesis	BP	0.316719	0.635019	1	2	2559	14759	Over	3	evm.TU.scaffold_216.26
GO:0006020	inositol metabolic process	BP	0.316719	0.635019	1	2	2559	14759	Over	5	evm.TU.scaffold_223.30
GO:0030098	lymphocyte differentiation	BP	0.316719	0.635019	1	2	2559	14759	Over	5	evm.TU.scaffold_225.10
GO:0030217	T cell differentiation	BP	0.316719	0.635019	1	2	2559	14759	Over	6	evm.TU.scaffold_225.10
GO:0042110	T cell activation	BP	0.316719	0.635019	1	2	2559	14759	Over	5	evm.TU.scaffold_225.10
GO:0045321	leukocyte activation	BP	0.316719	0.635019	1	2	2559	14759	Over	3	evm.TU.scaffold_225.10
GO:0046649	lymphocyte activation	BP	0.316719	0.635019	1	2	2559	14759	Over	4	evm.TU.scaffold_225.10
GO:1902105	regulation of leukocyte differentiation	BP	0.316719	0.635019	1	2	2559	14759	Over	5	evm.TU.scaffold_225.10
GO:1902107	positive regulation of leukocyte differentiation	BP	0.316719	0.635019	1	2	2559	14759	Over	5	evm.TU.scaffold_225.10
GO:1903706	regulation of hemopoiesis	BP	0.316719	0.635019	1	2	2559	14759	Over	4	evm.TU.scaffold_225.10
GO:1903708	positive regulation of hemopoiesis	BP	0.316719	0.635019	1	2	2559	14759	Over	4	evm.TU.scaffold_225.10
GO:0010039	response to iron ion	BP	0.316719	0.635019	1	2	2559	14759	Over	6	evm.TU.scaffold_229.10
GO:0016215	acyl-CoA desaturase activity	MF	0.316719	0.635019	1	2	2559	14759	Over	6	evm.TU.scaffold_24.162
GO:0052646	alditol phosphate metabolic process	BP	0.316719	0.635019	1	2	2559	14759	Over	5	evm.TU.scaffold_254.30
GO:0045009	chitosome	CC	0.316719	0.635019	1	2	2559	14759	Over	5	evm.TU.scaffold_255.12
GO:0090741	pigment granule membrane	CC	0.316719	0.635019	1	2	2559	14759	Over	6	evm.TU.scaffold_255.12
GO:0006582	melanin metabolic process	BP	0.316719	0.635019	1	2	2559	14759	Over	4	evm.TU.scaffold_255.12
GO:0019748	secondary metabolic process	BP	0.316719	0.635019	1	2	2559	14759	Over	3	evm.TU.scaffold_255.12
GO:0044550	secondary metabolite biosynthetic process	BP	0.316719	0.635019	1	2	2559	14759	Over	4	evm.TU.scaffold_255.12
GO:0046189	phenol-containing compound biosynthetic process	BP	0.316719	0.635019	1	2	2559	14759	Over	6	evm.TU.scaffold_255.12
GO:0048232	male gamete generation	BP	0.316719	0.635019	1	2	2559	14759	Over	5	evm.TU.scaffold_263.39
GO:0016482	cytosolic transport	BP	0.316719	0.635019	1	2	2559	14759	Over	5	evm.TU.scaffold_266.9
GO:0006577	amino-acid betaine metabolic process	BP	0.316719	0.635019	1	2	2559	14759	Over	5	evm.TU.scaffold_297.1
GO:0006578	amino-acid betaine biosynthetic process	BP	0.316719	0.635019	1	2	2559	14759	Over	6	evm.TU.scaffold_297.1
GO:0009437	carnitine metabolic process	BP	0.316719	0.635019	1	2	2559	14759	Over	6	evm.TU.scaffold_297.1
GO:0045216	cell-cell junction organization	BP	0.316719	0.635019	1	2	2559	14759	Over	6	evm.TU.scaffold_36.33
GO:0010769	regulation of cell morphogenesis involved in differentiation	BP	0.316719	0.635019	1	2	2559	14759	Over	6	evm.TU.scaffold_48.54
GO:0010975	regulation of neuron projection development	BP	0.316719	0.635019	1	2	2559	14759	Over	7	evm.TU.scaffold_48.54
GO:0048814	regulation of dendrite morphogenesis	BP	0.316719	0.635019	1	2	2559	14759	Over	6	evm.TU.scaffold_48.54
GO:0050773	regulation of dendrite development	BP	0.316719	0.635019	1	2	2559	14759	Over	5	evm.TU.scaffold_48.54
GO:0060996	dendritic spine development	BP	0.316719	0.635019	1	2	2559	14759	Over	4	evm.TU.scaffold_48.54
GO:0060997	dendritic spine morphogenesis	BP	0.316719	0.635019	1	2	2559	14759	Over	5	evm.TU.scaffold_48.54
GO:0060998	regulation of dendritic spine development	BP	0.316719	0.635019	1	2	2559	14759	Over	5	evm.TU.scaffold_48.54
GO:0097061	dendritic spine organization	BP	0.316719	0.635019	1	2	2559	14759	Over	6	evm.TU.scaffold_48.54
GO:0099173	postsynapse organization	BP	0.316719	0.635019	1	2	2559	14759	Over	5	evm.TU.scaffold_48.54
GO:0099175	regulation of postsynapse organization	BP	0.316719	0.635019	1	2	2559	14759	Over	6	evm.TU.scaffold_48.54
GO:0106027	neuron projection organization	BP	0.316719	0.635019	1	2	2559	14759	Over	7	evm.TU.scaffold_48.54
GO:0016863	intramolecular oxidoreductase activity, transposing C=C bonds	MF	0.316719	0.635019	1	2	2559	14759	Over	5	evm.TU.scaffold_53.95
GO:1902911	protein kinase complex	CC	0.316719	0.635019	1	2	2559	14759	Over	6	evm.TU.scaffold_56.3
GO:0038201	TOR complex	CC	0.316719	0.635019	1	2	2559	14759	Over	3	evm.TU.scaffold_7.357
GO:0042537	benzene-containing compound metabolic process	BP	0.316719	0.635019	1	2	2559	14759	Over	5	evm.TU.scaffold_7.76
GO:0070189	kynurenine metabolic process	BP	0.316719	0.635019	1	2	2559	14759	Over	5	evm.TU.scaffold_7.76
GO:0006563	L-serine metabolic process	BP	0.316719	0.635019	1	2	2559	14759	Over	7	evm.TU.scaffold_70.87
GO:0043102	amino acid salvage	BP	0.316719	0.635019	1	2	2559	14759	Over	5	evm.TU.scaffold_72.24
GO:0071265	L-methionine biosynthetic process	BP	0.316719	0.635019	1	2	2559	14759	Over	5	evm.TU.scaffold_72.24
GO:0071267	L-methionine salvage	BP	0.316719	0.635019	1	2	2559	14759	Over	6	evm.TU.scaffold_72.24
GO:1901678	iron coordination entity transport	BP	0.316719	0.635019	1	2	2559	14759	Over	10	evm.TU.scaffold_94.46
GO:0048256	flap endonuclease activity	MF	0.316719	0.635019	1	2	2559	14759	Over	6	evm.TU.scaffold_97.74
GO:0005737	cytoplasm	CC	0.31752	0.635991	84	537	2559	14759	Under	3	asmbl_16044|g.24226,asmbl_38625|g.59721,evm.TU.scaffold_0.410,evm.TU.scaffold_1.9,evm.TU.scaffold_101.76,evm.TU.scaffold_104.97,evm.TU.scaffold_11.229,evm.TU.scaffold_11.231,evm.TU.scaffold_11.232,evm.TU.scaffold_117.46,evm.TU.scaffold_12.168,evm.TU.scaffold_122.5,evm.TU.scaffold_122.73,evm.TU.scaffold_124.99,evm.TU.scaffold_13.97,evm.TU.scaffold_139.67,evm.TU.scaffold_148.53,evm.TU.scaffold_1484…
GO:0009117	nucleotide metabolic process	BP	0.317911	0.636139	14	106	2559	14759	Under	6	evm.TU.scaffold_151.35,evm.TU.scaffold_222.19,evm.TU.scaffold_276.21,evm.TU.scaffold_302.19,evm.TU.scaffold_32.85,evm.TU.scaffold_343.5,evm.TU.scaffold_37.139,evm.TU.scaffold_43.69,evm.TU.scaffold_44.23,evm.TU.scaffold_456.1,evm.TU.scaffold_58.114,evm.TU.scaffold_59.98,evm.TU.scaffold_81.45,evm.TU.scaffold_9.261
GO:0010033	response to organic substance	BP	0.319576	0.638834	9	36	2559	14759	Over	4	evm.TU.scaffold_13.25,evm.TU.scaffold_137.4,evm.TU.scaffold_175.40,evm.TU.scaffold_19.151,evm.TU.scaffold_296.46,evm.TU.scaffold_43.226,evm.TU.scaffold_66.101,evm.TU.scaffold_87.61,evm.TU.scaffold_92.57
GO:0006813	potassium ion transport	BP	0.321795	0.642108	14	61	2559	14759	Over	8	asmbl_34463|g.51822,evm.TU.scaffold_12.267,evm.TU.scaffold_155.47,evm.TU.scaffold_17.4,evm.TU.scaffold_220.29,evm.TU.scaffold_24.97,evm.TU.scaffold_278.24,evm.TU.scaffold_300.19,evm.TU.scaffold_42.68,evm.TU.scaffold_48.34,evm.TU.scaffold_55.61,evm.TU.scaffold_67.80,evm.TU.scaffold_71.37,evm.TU.scaffold_85.37
GO:0098609	cell-cell adhesion	BP	0.321854	0.642108	21	97	2559	14759	Over	4	evm.TU.scaffold_102.11,evm.TU.scaffold_128.72,evm.TU.scaffold_128.75,evm.TU.scaffold_132.3,evm.TU.scaffold_14.127,evm.TU.scaffold_14.138,evm.TU.scaffold_154.11,evm.TU.scaffold_156.49,evm.TU.scaffold_157.29,evm.TU.scaffold_19.107,evm.TU.scaffold_194.4,evm.TU.scaffold_225.10,evm.TU.scaffold_241.27,evm.TU.scaffold_261.27,evm.TU.scaffold_359.7,evm.TU.scaffold_397.9,evm.TU.scaffold_44.30,evm.TU.scaffo…
GO:0005267	potassium channel activity	MF	0.323729	0.644567	13	56	2559	14759	Over	7	asmbl_34463|g.51822,evm.TU.scaffold_12.267,evm.TU.scaffold_155.47,evm.TU.scaffold_17.4,evm.TU.scaffold_24.97,evm.TU.scaffold_278.24,evm.TU.scaffold_300.19,evm.TU.scaffold_42.68,evm.TU.scaffold_48.34,evm.TU.scaffold_55.61,evm.TU.scaffold_67.80,evm.TU.scaffold_71.37,evm.TU.scaffold_85.37
GO:0015079	potassium ion transmembrane transporter activity	MF	0.323729	0.644567	13	56	2559	14759	Over	7	asmbl_34463|g.51822,evm.TU.scaffold_12.267,evm.TU.scaffold_155.47,evm.TU.scaffold_17.4,evm.TU.scaffold_24.97,evm.TU.scaffold_278.24,evm.TU.scaffold_300.19,evm.TU.scaffold_42.68,evm.TU.scaffold_48.34,evm.TU.scaffold_55.61,evm.TU.scaffold_67.80,evm.TU.scaffold_71.37,evm.TU.scaffold_85.37
GO:0006839	mitochondrial transport	BP	0.335892	0.664908	1	16	2559	14759	Under	5	evm.TU.scaffold_0.410
GO:0000280	nuclear division	BP	0.335892	0.664908	1	16	2559	14759	Under	7	evm.TU.scaffold_0.580
GO:0006914	autophagy	BP	0.335892	0.664908	1	16	2559	14759	Under	4	evm.TU.scaffold_242.13
GO:0061919	process utilizing autophagic mechanism	BP	0.335892	0.664908	1	16	2559	14759	Under	3	evm.TU.scaffold_242.13
GO:0003713	transcription coactivator activity	MF	0.337258	0.664908	1	17	2559	14759	Under	4	evm.TU.scaffold_141.58
GO:0003887	DNA-directed DNA polymerase activity	MF	0.337258	0.664908	1	17	2559	14759	Under	5	evm.TU.scaffold_83.46
GO:0010628	positive regulation of gene expression	BP	0.337258	0.664908	1	17	2559	14759	Under	5	evm.TU.scaffold_114.44
GO:0072527	pyrimidine-containing compound metabolic process	BP	0.337258	0.664908	1	17	2559	14759	Under	5	evm.TU.scaffold_31.175
GO:0016054	organic acid catabolic process	BP	0.337258	0.664908	1	17	2559	14759	Under	5	evm.TU.scaffold_7.76
GO:0046395	carboxylic acid catabolic process	BP	0.337258	0.664908	1	17	2559	14759	Under	6	evm.TU.scaffold_7.76
GO:0098800	inner mitochondrial membrane protein complex	CC	0.344347	0.672281	1	18	2559	14759	Under	4	evm.TU.scaffold_59.98
GO:0009144	purine nucleoside triphosphate metabolic process	BP	0.344347	0.672281	1	18	2559	14759	Under	7	evm.TU.scaffold_59.98
GO:0009145	purine nucleoside triphosphate biosynthetic process	BP	0.344347	0.672281	1	18	2559	14759	Under	8	evm.TU.scaffold_59.98
GO:0009199	ribonucleoside triphosphate metabolic process	BP	0.344347	0.672281	1	18	2559	14759	Under	7	evm.TU.scaffold_59.98
GO:0009201	ribonucleoside triphosphate biosynthetic process	BP	0.344347	0.672281	1	18	2559	14759	Under	8	evm.TU.scaffold_59.98
GO:0009205	purine ribonucleoside triphosphate metabolic process	BP	0.344347	0.672281	1	18	2559	14759	Under	8	evm.TU.scaffold_59.98
GO:0009206	purine ribonucleoside triphosphate biosynthetic process	BP	0.344347	0.672281	1	18	2559	14759	Under	9	evm.TU.scaffold_59.98
GO:0016569	covalent chromatin modification	BP	0.344347	0.672281	1	18	2559	14759	Under	6	evm.TU.scaffold_647.1
GO:0016570	histone modification	BP	0.344347	0.672281	1	18	2559	14759	Under	7	evm.TU.scaffold_647.1
GO:0019239	deaminase activity	MF	0.344347	0.672281	1	18	2559	14759	Under	4	evm.TU.scaffold_89.77
GO:0001609	G protein-coupled adenosine receptor activity	MF	0.349104	0.673055	2	7	2559	14759	Over	6	evm.TU.scaffold_111.99,evm.TU.scaffold_357.5
GO:0001973	G protein-coupled adenosine receptor signaling pathway	BP	0.349104	0.673055	2	7	2559	14759	Over	6	evm.TU.scaffold_111.99,evm.TU.scaffold_357.5
GO:0005779	integral component of peroxisomal membrane	CC	0.349104	0.673055	2	7	2559	14759	Over	6	evm.TU.scaffold_122.5,evm.TU.scaffold_20.10
GO:0015095	magnesium ion transmembrane transporter activity	MF	0.349104	0.673055	2	7	2559	14759	Over	7	evm.TU.scaffold_131.69,evm.TU.scaffold_3.213
GO:0015693	magnesium ion transport	BP	0.349104	0.673055	2	7	2559	14759	Over	9	evm.TU.scaffold_131.69,evm.TU.scaffold_3.213
GO:0008374	O-acyltransferase activity	MF	0.349104	0.673055	2	7	2559	14759	Over	6	evm.TU.scaffold_181.69,evm.TU.scaffold_24.238
GO:0003913	DNA photolyase activity	MF	0.349104	0.673055	2	7	2559	14759	Over	4	evm.TU.scaffold_269.22,evm.TU.scaffold_330.17
GO:0008158	hedgehog receptor activity	MF	0.349104	0.673055	2	7	2559	14759	Over	5	evm.TU.scaffold_31.112,evm.TU.scaffold_44.121
GO:0035588	G protein-coupled purinergic receptor signaling pathway	BP	0.349104	0.673055	2	7	2559	14759	Over	5	evm.TU.scaffold_111.99,evm.TU.scaffold_357.5
GO:0035590	purinergic nucleotide receptor signaling pathway	BP	0.349104	0.673055	2	7	2559	14759	Over	5	evm.TU.scaffold_111.99,evm.TU.scaffold_357.5
GO:1901505	carbohydrate derivative transmembrane transporter activity	MF	0.349104	0.673055	2	7	2559	14759	Over	4	evm.TU.scaffold_12.176,evm.TU.scaffold_279.28
GO:0031231	intrinsic component of peroxisomal membrane	CC	0.349104	0.673055	2	7	2559	14759	Over	5	evm.TU.scaffold_122.5,evm.TU.scaffold_20.10
GO:0022603	regulation of anatomical structure morphogenesis	BP	0.349104	0.673055	2	7	2559	14759	Over	4	evm.TU.scaffold_364.11,evm.TU.scaffold_48.54
GO:0016705	oxidoreductase activity, acting on paired donors, with incorporation or reduction of molecular oxygen	MF	0.35016	0.674445	42	210	2559	14759	Over	4	evm.TU.scaffold_109.60,evm.TU.scaffold_112.63,evm.TU.scaffold_126.6,evm.TU.scaffold_128.74,evm.TU.scaffold_138.55,evm.TU.scaffold_142.11,evm.TU.scaffold_147.56,evm.TU.scaffold_147.60,evm.TU.scaffold_199.37,evm.TU.scaffold_199.42,evm.TU.scaffold_2.266,evm.TU.scaffold_20.91,evm.TU.scaffold_21.221,evm.TU.scaffold_227.22,evm.TU.scaffold_23.167,evm.TU.scaffold_230.64,evm.TU.scaffold_237.7,evm.TU.scaff…
GO:0048522	positive regulation of cellular process	BP	0.351065	0.675539	15	67	2559	14759	Over	3	asmbl_1975|g.3525,evm.TU.scaffold_10.32,evm.TU.scaffold_1129.1,evm.TU.scaffold_114.44,evm.TU.scaffold_137.4,evm.TU.scaffold_15.92,evm.TU.scaffold_153.34,evm.TU.scaffold_164.33,evm.TU.scaffold_188.1,evm.TU.scaffold_225.10,evm.TU.scaffold_468.7,evm.TU.scaffold_552.1,evm.TU.scaffold_552.2,evm.TU.scaffold_56.3,evm.TU.scaffold_90.62
GO:0008104	protein localization	BP	0.352147	0.676972	49	248	2559	14759	Over	4	evm.TU.scaffold_0.543,evm.TU.scaffold_10.162,evm.TU.scaffold_10.50,evm.TU.scaffold_108.54,evm.TU.scaffold_113.4,evm.TU.scaffold_113.54,evm.TU.scaffold_12.168,evm.TU.scaffold_145.32,evm.TU.scaffold_146.18,evm.TU.scaffold_15.207,evm.TU.scaffold_162.69,evm.TU.scaffold_164.33,evm.TU.scaffold_173.23,evm.TU.scaffold_173.33,evm.TU.scaffold_181.6,evm.TU.scaffold_188.31,evm.TU.scaffold_189.21,evm.TU.scaff…
GO:0019538	protein metabolic process	BP	0.354573	0.680984	244	1484	2559	14759	Under	4	asmbl_10408|g.15316,asmbl_1518|g.1786,asmbl_16044|g.24226,asmbl_22410|g.33470,asmbl_27967|g.42116,asmbl_41979|g.63255,asmbl_5435|g.7773,asmbl_59455|g.90139,asmbl_7162|g.10621,asmbl_72486|g.108484,evm.TU.scaffold_0.440,evm.TU.scaffold_0.447,evm.TU.scaffold_0.453,evm.TU.scaffold_0.569,evm.TU.scaffold_1.280,evm.TU.scaffold_1.299,evm.TU.scaffold_10.211,evm.TU.scaffold_101.62,evm.TU.scaffold_101.63,ev…
GO:0031589	cell-substrate adhesion	BP	0.356444	0.68327	5	19	2559	14759	Over	4	evm.TU.scaffold_0.454,evm.TU.scaffold_14.187,evm.TU.scaffold_323.14,evm.TU.scaffold_48.54,evm.TU.scaffold_6.208
GO:0015085	calcium ion transmembrane transporter activity	MF	0.356444	0.68327	5	19	2559	14759	Over	7	evm.TU.scaffold_151.39,evm.TU.scaffold_276.37,evm.TU.scaffold_43.208,evm.TU.scaffold_52.112,evm.TU.scaffold_74.152
GO:0099513	polymeric cytoskeletal fiber	CC	0.358942	0.686417	13	57	2559	14759	Over	6	asmbl_1975|g.3525,evm.TU.scaffold_10.32,evm.TU.scaffold_123.31,evm.TU.scaffold_153.34,evm.TU.scaffold_175.20,evm.TU.scaffold_19.181,evm.TU.scaffold_215.5,evm.TU.scaffold_215.6,evm.TU.scaffold_230.33,evm.TU.scaffold_41.192,evm.TU.scaffold_62.16,evm.TU.scaffold_8.314,evm.TU.scaffold_9.106
GO:0015031	protein transport	BP	0.359112	0.686417	48	243	2559	14759	Over	5	evm.TU.scaffold_0.543,evm.TU.scaffold_10.162,evm.TU.scaffold_10.50,evm.TU.scaffold_108.54,evm.TU.scaffold_113.4,evm.TU.scaffold_12.168,evm.TU.scaffold_145.32,evm.TU.scaffold_146.18,evm.TU.scaffold_15.207,evm.TU.scaffold_162.69,evm.TU.scaffold_164.33,evm.TU.scaffold_173.23,evm.TU.scaffold_173.33,evm.TU.scaffold_181.6,evm.TU.scaffold_188.31,evm.TU.scaffold_189.21,evm.TU.scaffold_194.8,evm.TU.scaffo…
GO:0015833	peptide transport	BP	0.359112	0.686417	48	243	2559	14759	Over	6	evm.TU.scaffold_0.543,evm.TU.scaffold_10.162,evm.TU.scaffold_10.50,evm.TU.scaffold_108.54,evm.TU.scaffold_113.4,evm.TU.scaffold_12.168,evm.TU.scaffold_145.32,evm.TU.scaffold_146.18,evm.TU.scaffold_15.207,evm.TU.scaffold_162.69,evm.TU.scaffold_164.33,evm.TU.scaffold_173.23,evm.TU.scaffold_173.33,evm.TU.scaffold_181.6,evm.TU.scaffold_188.31,evm.TU.scaffold_189.21,evm.TU.scaffold_194.8,evm.TU.scaffo…
GO:0006575	cellular modified amino acid metabolic process	BP	0.361606	0.689871	8	32	2559	14759	Over	4	asmbl_26163|g.39452,evm.TU.scaffold_11.269,evm.TU.scaffold_148.62,evm.TU.scaffold_24.89,evm.TU.scaffold_297.1,evm.TU.scaffold_53.24,evm.TU.scaffold_8.72,evm.TU.scaffold_93.61
GO:0071310	cellular response to organic substance	BP	0.361606	0.689871	8	32	2559	14759	Over	5	evm.TU.scaffold_13.25,evm.TU.scaffold_137.4,evm.TU.scaffold_19.151,evm.TU.scaffold_296.46,evm.TU.scaffold_43.226,evm.TU.scaffold_66.101,evm.TU.scaffold_87.61,evm.TU.scaffold_92.57
GO:0005126	cytokine receptor binding	MF	0.362041	0.690045	12	52	2559	14759	Over	5	asmbl_18901|g.28696,asmbl_27065|g.41172,evm.TU.scaffold_11.3,evm.TU.scaffold_116.88,evm.TU.scaffold_13.240,evm.TU.scaffold_13.243,evm.TU.scaffold_180.37,evm.TU.scaffold_186.32,evm.TU.scaffold_195.10,evm.TU.scaffold_35.26,evm.TU.scaffold_406.16,evm.TU.scaffold_77.58
GO:1901361	organic cyclic compound catabolic process	BP	0.370177	0.701549	4	38	2559	14759	Under	5	evm.TU.scaffold_19.182,evm.TU.scaffold_236.6,evm.TU.scaffold_31.175,evm.TU.scaffold_7.76
GO:0008168	methyltransferase activity	MF	0.372575	0.701549	33	222	2559	14759	Under	5	asmbl_12462|g.18473,asmbl_16044|g.24226,evm.TU.scaffold_103.28,evm.TU.scaffold_109.60,evm.TU.scaffold_126.6,evm.TU.scaffold_128.74,evm.TU.scaffold_138.73,evm.TU.scaffold_142.11,evm.TU.scaffold_147.56,evm.TU.scaffold_147.60,evm.TU.scaffold_199.37,evm.TU.scaffold_199.42,evm.TU.scaffold_21.221,evm.TU.scaffold_230.64,evm.TU.scaffold_237.7,evm.TU.scaffold_246.40,evm.TU.scaffold_3.465,evm.TU.scaffold_3…
GO:0045211	postsynaptic membrane	CC	0.372826	0.701549	5	20	2559	14759	Over	4	asmbl_50572|g.75799,evm.TU.scaffold_2.128,evm.TU.scaffold_295.31,evm.TU.scaffold_35.23,evm.TU.scaffold_7.216
GO:0097060	synaptic membrane	CC	0.372826	0.701549	5	20	2559	14759	Over	5	asmbl_50572|g.75799,evm.TU.scaffold_2.128,evm.TU.scaffold_295.31,evm.TU.scaffold_35.23,evm.TU.scaffold_7.216
GO:0098794	postsynapse	CC	0.372826	0.701549	5	20	2559	14759	Over	3	asmbl_50572|g.75799,evm.TU.scaffold_2.128,evm.TU.scaffold_295.31,evm.TU.scaffold_35.23,evm.TU.scaffold_7.216
GO:0005886	plasma membrane	CC	0.377925	0.701549	33	163	2559	14759	Over	4	asmbl_50572|g.75799,evm.TU.scaffold_0.259,evm.TU.scaffold_0.454,evm.TU.scaffold_105.78,evm.TU.scaffold_111.67,evm.TU.scaffold_1129.1,evm.TU.scaffold_14.187,evm.TU.scaffold_151.39,evm.TU.scaffold_151.47,evm.TU.scaffold_155.73,evm.TU.scaffold_162.40,evm.TU.scaffold_195.7,evm.TU.scaffold_2.128,evm.TU.scaffold_220.29,evm.TU.scaffold_24.238,evm.TU.scaffold_29.185,evm.TU.scaffold_295.31,evm.TU.scaffold…
GO:0098797	plasma membrane protein complex	CC	0.378599	0.701549	24	115	2559	14759	Over	4	evm.TU.scaffold_0.259,evm.TU.scaffold_0.454,evm.TU.scaffold_111.67,evm.TU.scaffold_1129.1,evm.TU.scaffold_14.187,evm.TU.scaffold_151.39,evm.TU.scaffold_151.47,evm.TU.scaffold_155.73,evm.TU.scaffold_162.40,evm.TU.scaffold_220.29,evm.TU.scaffold_320.12,evm.TU.scaffold_35.109,evm.TU.scaffold_37.81,evm.TU.scaffold_4.154,evm.TU.scaffold_43.208,evm.TU.scaffold_468.7,evm.TU.scaffold_52.112,evm.TU.scaffo…
GO:0007156	homophilic cell adhesion via plasma membrane adhesion molecules	BP	0.381526	0.701549	20	94	2559	14759	Over	6	evm.TU.scaffold_102.11,evm.TU.scaffold_128.72,evm.TU.scaffold_128.75,evm.TU.scaffold_132.3,evm.TU.scaffold_14.127,evm.TU.scaffold_14.138,evm.TU.scaffold_154.11,evm.TU.scaffold_156.49,evm.TU.scaffold_157.29,evm.TU.scaffold_19.107,evm.TU.scaffold_194.4,evm.TU.scaffold_241.27,evm.TU.scaffold_261.27,evm.TU.scaffold_359.7,evm.TU.scaffold_397.9,evm.TU.scaffold_44.30,evm.TU.scaffold_459.3,evm.TU.scaffol…
GO:0008236	serine-type peptidase activity	MF	0.385394	0.701549	6	51	2559	14759	Under	6	asmbl_41979|g.63255,evm.TU.scaffold_15.73,evm.TU.scaffold_155.16,evm.TU.scaffold_182.32,evm.TU.scaffold_3.133,evm.TU.scaffold_62.45
GO:0016825	hydrolase activity, acting on acid phosphorus-nitrogen bonds	MF	0.385394	0.701549	6	51	2559	14759	Under	4	asmbl_41979|g.63255,evm.TU.scaffold_15.73,evm.TU.scaffold_155.16,evm.TU.scaffold_182.32,evm.TU.scaffold_3.133,evm.TU.scaffold_62.45
GO:0017171	serine hydrolase activity	MF	0.385394	0.701549	6	51	2559	14759	Under	5	asmbl_41979|g.63255,evm.TU.scaffold_15.73,evm.TU.scaffold_155.16,evm.TU.scaffold_182.32,evm.TU.scaffold_3.133,evm.TU.scaffold_62.45
GO:0045182	translation regulator activity	MF	0.385394	0.701549	6	51	2559	14759	Under	2	evm.TU.scaffold_114.44,evm.TU.scaffold_148.53,evm.TU.scaffold_1484.1,evm.TU.scaffold_202.13,evm.TU.scaffold_202.14,evm.TU.scaffold_25.35
GO:0030176	integral component of endoplasmic reticulum membrane	CC	0.39255	0.701549	3	10	2559	14759	Over	6	evm.TU.scaffold_101.76,evm.TU.scaffold_12.168,evm.TU.scaffold_43.12
GO:0005245	voltage-gated calcium channel activity	MF	0.39255	0.701549	3	10	2559	14759	Over	7	evm.TU.scaffold_151.39,evm.TU.scaffold_43.208,evm.TU.scaffold_52.112
GO:0005891	voltage-gated calcium channel complex	CC	0.39255	0.701549	3	10	2559	14759	Over	5	evm.TU.scaffold_151.39,evm.TU.scaffold_43.208,evm.TU.scaffold_52.112
GO:0005952	cAMP-dependent protein kinase complex	CC	0.39255	0.701549	3	10	2559	14759	Over	3	evm.TU.scaffold_35.106,evm.TU.scaffold_70.64,evm.TU.scaffold_94.45
GO:0016538	cyclin-dependent protein serine/threonine kinase regulator activity	MF	0.39255	0.701549	3	10	2559	14759	Over	6	evm.TU.scaffold_11.270,evm.TU.scaffold_246.11,evm.TU.scaffold_94.3
GO:0044089	positive regulation of cellular component biogenesis	BP	0.39255	0.701549	3	10	2559	14759	Over	4	asmbl_1975|g.3525,evm.TU.scaffold_10.32,evm.TU.scaffold_153.34
GO:0034704	calcium channel complex	CC	0.39255	0.701549	3	10	2559	14759	Over	7	evm.TU.scaffold_151.39,evm.TU.scaffold_43.208,evm.TU.scaffold_52.112
GO:0033764	steroid dehydrogenase activity, acting on the CH-OH group of donors, NAD or NADP as acceptor	MF	0.39255	0.701549	3	10	2559	14759	Over	5	evm.TU.scaffold_204.36,evm.TU.scaffold_3.403,evm.TU.scaffold_4.111
GO:0030594	neurotransmitter receptor activity	MF	0.39255	0.701549	3	10	2559	14759	Over	4	evm.TU.scaffold_301.12,evm.TU.scaffold_386.7,evm.TU.scaffold_86.14
GO:0044262	cellular carbohydrate metabolic process	BP	0.392785	0.701549	5	21	2559	14759	Over	4	asmbl_26298|g.39608,evm.TU.scaffold_1.308,evm.TU.scaffold_113.69,evm.TU.scaffold_223.30,evm.TU.scaffold_91.27
GO:0045184	establishment of protein localization	BP	0.392906	0.701549	48	245	2559	14759	Over	4	evm.TU.scaffold_0.543,evm.TU.scaffold_10.162,evm.TU.scaffold_10.50,evm.TU.scaffold_108.54,evm.TU.scaffold_113.4,evm.TU.scaffold_12.168,evm.TU.scaffold_145.32,evm.TU.scaffold_146.18,evm.TU.scaffold_15.207,evm.TU.scaffold_162.69,evm.TU.scaffold_164.33,evm.TU.scaffold_173.23,evm.TU.scaffold_173.33,evm.TU.scaffold_181.6,evm.TU.scaffold_188.31,evm.TU.scaffold_189.21,evm.TU.scaffold_194.8,evm.TU.scaffo…
GO:0006357	regulation of transcription by RNA polymerase II	BP	0.395853	0.701549	5	44	2559	14759	Under	7	evm.TU.scaffold_107.10,evm.TU.scaffold_171.59,evm.TU.scaffold_31.140,evm.TU.scaffold_374.21,evm.TU.scaffold_43.226
GO:0030029	actin filament-based process	BP	0.395853	0.701549	5	44	2559	14759	Under	3	asmbl_1975|g.3525,evm.TU.scaffold_10.32,evm.TU.scaffold_153.34,evm.TU.scaffold_167.3,evm.TU.scaffold_298.28
GO:0030036	actin cytoskeleton organization	BP	0.395853	0.701549	5	44	2559	14759	Under	4	asmbl_1975|g.3525,evm.TU.scaffold_10.32,evm.TU.scaffold_153.34,evm.TU.scaffold_167.3,evm.TU.scaffold_298.28
GO:0140096	catalytic activity, acting on a protein	MF	0.397906	0.701549	211	1283	2559	14759	Under	3	asmbl_10408|g.15316,asmbl_16044|g.24226,asmbl_22410|g.33470,asmbl_27967|g.42116,asmbl_41979|g.63255,asmbl_42586|g.64647,asmbl_5435|g.7773,asmbl_59455|g.90139,asmbl_72486|g.108484,evm.TU.scaffold_0.393,evm.TU.scaffold_0.440,evm.TU.scaffold_0.569,evm.TU.scaffold_1.299,evm.TU.scaffold_10.148,evm.TU.scaffold_10.211,evm.TU.scaffold_101.76,evm.TU.scaffold_102.48,evm.TU.scaffold_104.122,evm.TU.scaffold_…
GO:0009059	macromolecule biosynthetic process	BP	0.403766	0.701549	158	969	2559	14759	Under	5	asmbl_11182|g.17002,asmbl_1518|g.1786,asmbl_18831|g.28311,asmbl_56574|g.84874,asmbl_63239|g.94743,asmbl_7162|g.10621,asmbl_8687|g.13658,evm.TU.scaffold_0.241,evm.TU.scaffold_0.447,evm.TU.scaffold_0.453,evm.TU.scaffold_1.119,evm.TU.scaffold_1.280,evm.TU.scaffold_101.76,evm.TU.scaffold_105.34,evm.TU.scaffold_107.10,evm.TU.scaffold_11.265,evm.TU.scaffold_110.30,evm.TU.scaffold_111.14,evm.TU.scaffold…
GO:0051649	establishment of localization in cell	BP	0.404607	0.701549	33	220	2559	14759	Under	4	evm.TU.scaffold_0.543,evm.TU.scaffold_10.50,evm.TU.scaffold_113.4,evm.TU.scaffold_12.168,evm.TU.scaffold_146.18,evm.TU.scaffold_15.207,evm.TU.scaffold_181.6,evm.TU.scaffold_189.21,evm.TU.scaffold_194.8,evm.TU.scaffold_20.171,evm.TU.scaffold_21.182,evm.TU.scaffold_214.43,evm.TU.scaffold_215.2,evm.TU.scaffold_215.3,evm.TU.scaffold_222.35,evm.TU.scaffold_236.39,evm.TU.scaffold_257.10,evm.TU.scaffold…
GO:0006310	DNA recombination	BP	0.404984	0.701549	4	37	2559	14759	Under	6	evm.TU.scaffold_115.69,evm.TU.scaffold_181.19,evm.TU.scaffold_200.5,evm.TU.scaffold_4.368
GO:0009892	negative regulation of metabolic process	BP	0.404984	0.701549	4	37	2559	14759	Under	3	evm.TU.scaffold_111.14,evm.TU.scaffold_34.127,evm.TU.scaffold_43.226,evm.TU.scaffold_46.35
GO:0009893	positive regulation of metabolic process	BP	0.404984	0.701549	4	37	2559	14759	Under	3	evm.TU.scaffold_114.44,evm.TU.scaffold_137.4,evm.TU.scaffold_56.3,evm.TU.scaffold_90.62
GO:0046700	heterocycle catabolic process	BP	0.404984	0.701549	4	37	2559	14759	Under	5	evm.TU.scaffold_19.182,evm.TU.scaffold_236.6,evm.TU.scaffold_31.175,evm.TU.scaffold_7.76
GO:0016763	transferase activity, transferring pentosyl groups	MF	0.404984	0.701549	4	37	2559	14759	Under	5	evm.TU.scaffold_190.6,evm.TU.scaffold_218.26,evm.TU.scaffold_58.25,evm.TU.scaffold_58.30
GO:0006468	protein phosphorylation	BP	0.40555	0.701549	101	630	2559	14759	Under	7	asmbl_5435|g.7773,asmbl_72486|g.108484,evm.TU.scaffold_0.440,evm.TU.scaffold_0.569,evm.TU.scaffold_104.122,evm.TU.scaffold_105.39,evm.TU.scaffold_105.54,evm.TU.scaffold_11.115,evm.TU.scaffold_112.45,evm.TU.scaffold_113.37,evm.TU.scaffold_116.23,evm.TU.scaffold_121.73,evm.TU.scaffold_129.62,evm.TU.scaffold_129.76,evm.TU.scaffold_13.242,evm.TU.scaffold_137.4,evm.TU.scaffold_138.57,evm.TU.scaffold_1…
GO:0004866	endopeptidase inhibitor activity	MF	0.405668	0.701549	11	48	2559	14759	Over	6	evm.TU.scaffold_10.7,evm.TU.scaffold_111.26,evm.TU.scaffold_187.17,evm.TU.scaffold_201.52,evm.TU.scaffold_205.35,evm.TU.scaffold_28.149,evm.TU.scaffold_28.150,evm.TU.scaffold_285.1,evm.TU.scaffold_340.11,evm.TU.scaffold_432.7,evm.TU.scaffold_6.220
GO:0061135	endopeptidase regulator activity	MF	0.405668	0.701549	11	48	2559	14759	Over	5	evm.TU.scaffold_10.7,evm.TU.scaffold_111.26,evm.TU.scaffold_187.17,evm.TU.scaffold_201.52,evm.TU.scaffold_205.35,evm.TU.scaffold_28.149,evm.TU.scaffold_28.150,evm.TU.scaffold_285.1,evm.TU.scaffold_340.11,evm.TU.scaffold_432.7,evm.TU.scaffold_6.220
GO:0003950	NAD+ ADP-ribosyltransferase activity	MF	0.407478	0.701549	2	22	2559	14759	Under	6	evm.TU.scaffold_190.6,evm.TU.scaffold_218.26
GO:0051301	cell division	BP	0.407478	0.701549	2	22	2559	14759	Under	3	evm.TU.scaffold_48.123,evm.TU.scaffold_94.3
GO:0008380	RNA splicing	BP	0.407478	0.701549	2	22	2559	14759	Under	7	evm.TU.scaffold_4.14,evm.TU.scaffold_62.13
GO:0016651	oxidoreductase activity, acting on NAD(P)H	MF	0.407478	0.701549	2	22	2559	14759	Under	4	asmbl_26163|g.39452,evm.TU.scaffold_54.166
GO:0015980	energy derivation by oxidation of organic compounds	BP	0.407478	0.701549	2	22	2559	14759	Under	4	asmbl_66735|g.100498,evm.TU.scaffold_0.410
GO:0016627	oxidoreductase activity, acting on the CH-CH group of donors	MF	0.408862	0.701549	2	23	2559	14759	Under	4	evm.TU.scaffold_0.193,evm.TU.scaffold_7.5
GO:0022843	voltage-gated cation channel activity	MF	0.409527	0.701549	10	43	2559	14759	Over	6	asmbl_34463|g.51822,evm.TU.scaffold_12.267,evm.TU.scaffold_151.39,evm.TU.scaffold_155.47,evm.TU.scaffold_17.4,evm.TU.scaffold_43.208,evm.TU.scaffold_48.34,evm.TU.scaffold_52.112,evm.TU.scaffold_55.61,evm.TU.scaffold_67.80
GO:0098742	cell-cell adhesion via plasma-membrane adhesion molecules	BP	0.410304	0.701549	20	95	2559	14759	Over	5	evm.TU.scaffold_102.11,evm.TU.scaffold_128.72,evm.TU.scaffold_128.75,evm.TU.scaffold_132.3,evm.TU.scaffold_14.127,evm.TU.scaffold_14.138,evm.TU.scaffold_154.11,evm.TU.scaffold_156.49,evm.TU.scaffold_157.29,evm.TU.scaffold_19.107,evm.TU.scaffold_194.4,evm.TU.scaffold_241.27,evm.TU.scaffold_261.27,evm.TU.scaffold_359.7,evm.TU.scaffold_397.9,evm.TU.scaffold_44.30,evm.TU.scaffold_459.3,evm.TU.scaffol…
GO:0051020	GTPase binding	MF	0.410751	0.701549	29	143	2559	14759	Over	5	asmbl_17530|g.26753,evm.TU.scaffold_102.71,evm.TU.scaffold_113.39,evm.TU.scaffold_132.65,evm.TU.scaffold_157.59,evm.TU.scaffold_17.55,evm.TU.scaffold_18.184,evm.TU.scaffold_254.29,evm.TU.scaffold_26.19,evm.TU.scaffold_28.121,evm.TU.scaffold_294.21,evm.TU.scaffold_3.335,evm.TU.scaffold_302.2,evm.TU.scaffold_33.15,evm.TU.scaffold_336.5,evm.TU.scaffold_362.6,evm.TU.scaffold_4.360,evm.TU.scaffold_42.…
GO:0006887	exocytosis	BP	0.414362	0.701549	2	24	2559	14759	Under	4	evm.TU.scaffold_193.1,evm.TU.scaffold_3.185
GO:0019901	protein kinase binding	MF	0.414362	0.701549	2	24	2559	14759	Under	6	evm.TU.scaffold_237.52,evm.TU.scaffold_258.23
GO:0005875	microtubule associated complex	CC	0.414362	0.701549	2	24	2559	14759	Under	3	evm.TU.scaffold_105.48,evm.TU.scaffold_344.1
GO:0008135	translation factor activity, RNA binding	MF	0.416948	0.701549	6	50	2559	14759	Under	4	evm.TU.scaffold_114.44,evm.TU.scaffold_148.53,evm.TU.scaffold_1484.1,evm.TU.scaffold_202.13,evm.TU.scaffold_202.14,evm.TU.scaffold_25.35
GO:0090079	translation regulator activity, nucleic acid binding	MF	0.416948	0.701549	6	50	2559	14759	Under	3	evm.TU.scaffold_114.44,evm.TU.scaffold_148.53,evm.TU.scaffold_1484.1,evm.TU.scaffold_202.13,evm.TU.scaffold_202.14,evm.TU.scaffold_25.35
GO:0004089	carbonate dehydratase activity	MF	0.417867	0.701549	3	11	2559	14759	Over	6	evm.TU.scaffold_24.57,evm.TU.scaffold_24.58,evm.TU.scaffold_280.23
GO:0006694	steroid biosynthetic process	BP	0.417867	0.701549	3	11	2559	14759	Over	6	evm.TU.scaffold_204.36,evm.TU.scaffold_3.403,evm.TU.scaffold_4.111
GO:0015036	disulfide oxidoreductase activity	MF	0.417867	0.701549	3	11	2559	14759	Over	5	asmbl_26163|g.39452,evm.TU.scaffold_190.26,evm.TU.scaffold_8.220
GO:0051336	regulation of hydrolase activity	BP	0.417867	0.701549	3	11	2559	14759	Over	5	asmbl_45555|g.68871,evm.TU.scaffold_180.53,evm.TU.scaffold_92.1
GO:0005795	Golgi stack	CC	0.417867	0.701549	3	11	2559	14759	Over	5	evm.TU.scaffold_122.73,evm.TU.scaffold_50.105,evm.TU.scaffold_56.75
GO:0005262	calcium channel activity	MF	0.417867	0.701549	3	11	2559	14759	Over	7	evm.TU.scaffold_151.39,evm.TU.scaffold_43.208,evm.TU.scaffold_52.112
GO:0034645	cellular macromolecule biosynthetic process	BP	0.421381	0.701549	157	961	2559	14759	Under	5	asmbl_11182|g.17002,asmbl_1518|g.1786,asmbl_18831|g.28311,asmbl_56574|g.84874,asmbl_63239|g.94743,asmbl_7162|g.10621,asmbl_8687|g.13658,evm.TU.scaffold_0.241,evm.TU.scaffold_0.447,evm.TU.scaffold_0.453,evm.TU.scaffold_1.119,evm.TU.scaffold_1.280,evm.TU.scaffold_101.76,evm.TU.scaffold_105.34,evm.TU.scaffold_107.10,evm.TU.scaffold_11.265,evm.TU.scaffold_110.30,evm.TU.scaffold_111.14,evm.TU.scaffold…
GO:0016741	transferase activity, transferring one-carbon groups	MF	0.423342	0.701549	34	225	2559	14759	Under	4	asmbl_12462|g.18473,asmbl_16044|g.24226,evm.TU.scaffold_103.28,evm.TU.scaffold_109.60,evm.TU.scaffold_126.6,evm.TU.scaffold_128.74,evm.TU.scaffold_138.73,evm.TU.scaffold_142.11,evm.TU.scaffold_147.56,evm.TU.scaffold_147.60,evm.TU.scaffold_199.37,evm.TU.scaffold_199.42,evm.TU.scaffold_21.221,evm.TU.scaffold_219.32,evm.TU.scaffold_230.64,evm.TU.scaffold_237.7,evm.TU.scaffold_246.40,evm.TU.scaffold_…
GO:0009190	cyclic nucleotide biosynthetic process	BP	0.423557	0.701549	6	25	2559	14759	Over	8	evm.TU.scaffold_151.35,evm.TU.scaffold_302.19,evm.TU.scaffold_44.23,evm.TU.scaffold_456.1,evm.TU.scaffold_58.114,evm.TU.scaffold_81.45
GO:0004497	monooxygenase activity	MF	0.423557	0.701549	6	25	2559	14759	Over	4	evm.TU.scaffold_138.55,evm.TU.scaffold_227.22,evm.TU.scaffold_255.12,evm.TU.scaffold_34.72,evm.TU.scaffold_437.10,evm.TU.scaffold_449.3
GO:0016849	phosphorus-oxygen lyase activity	MF	0.423557	0.701549	6	25	2559	14759	Over	4	evm.TU.scaffold_151.35,evm.TU.scaffold_302.19,evm.TU.scaffold_44.23,evm.TU.scaffold_456.1,evm.TU.scaffold_58.114,evm.TU.scaffold_81.45
GO:0009187	cyclic nucleotide metabolic process	BP	0.423557	0.701549	6	25	2559	14759	Over	7	evm.TU.scaffold_151.35,evm.TU.scaffold_302.19,evm.TU.scaffold_44.23,evm.TU.scaffold_456.1,evm.TU.scaffold_58.114,evm.TU.scaffold_81.45
GO:0006793	phosphorus metabolic process	BP	0.430036	0.701549	157	960	2559	14759	Under	4	asmbl_1518|g.1786,asmbl_22410|g.33470,asmbl_40683|g.62181,asmbl_5435|g.7773,asmbl_59455|g.90139,asmbl_72486|g.108484,evm.TU.scaffold_0.440,evm.TU.scaffold_0.569,evm.TU.scaffold_10.159,evm.TU.scaffold_101.76,evm.TU.scaffold_104.122,evm.TU.scaffold_105.39,evm.TU.scaffold_105.54,evm.TU.scaffold_107.82,evm.TU.scaffold_11.115,evm.TU.scaffold_11.269,evm.TU.scaffold_112.45,evm.TU.scaffold_113.37,evm.TU.…
GO:0006732	coenzyme metabolic process	BP	0.430174	0.701549	5	43	2559	14759	Under	5	evm.TU.scaffold_16.76,evm.TU.scaffold_24.89,evm.TU.scaffold_276.21,evm.TU.scaffold_9.261,evm.TU.scaffold_93.61
GO:0046983	protein dimerization activity	MF	0.432307	0.701549	9	69	2559	14759	Under	4	evm.TU.scaffold_116.13,evm.TU.scaffold_156.26,evm.TU.scaffold_2.281,evm.TU.scaffold_200.39,evm.TU.scaffold_28.102,evm.TU.scaffold_303.13,evm.TU.scaffold_306.2,evm.TU.scaffold_8.322,evm.TU.scaffold_9.152
GO:0004591	oxoglutarate dehydrogenase (succinyl-transferring) activity	MF	0.435206	0.701549	1	3	2559	14759	Over	6	asmbl_66735|g.100498
GO:0007130	synaptonemal complex assembly	BP	0.435206	0.701549	1	3	2559	14759	Over	5	evm.TU.scaffold_0.580
GO:0070193	synaptonemal complex organization	BP	0.435206	0.701549	1	3	2559	14759	Over	7	evm.TU.scaffold_0.580
GO:0005496	steroid binding	MF	0.435206	0.701549	1	3	2559	14759	Over	4	evm.TU.scaffold_1.119
GO:0019722	calcium-mediated signaling	BP	0.435206	0.701549	1	3	2559	14759	Over	6	evm.TU.scaffold_10.317
GO:0016255	attachment of GPI anchor to protein	BP	0.435206	0.701549	1	3	2559	14759	Over	7	evm.TU.scaffold_101.76
GO:0006659	phosphatidylserine biosynthetic process	BP	0.435206	0.701549	1	3	2559	14759	Over	6	evm.TU.scaffold_11.269
GO:0006452	translational frameshifting	BP	0.435206	0.701549	1	3	2559	14759	Over	7	evm.TU.scaffold_114.44
GO:0045901	positive regulation of translational elongation	BP	0.435206	0.701549	1	3	2559	14759	Over	7	evm.TU.scaffold_114.44
GO:0045905	positive regulation of translational termination	BP	0.435206	0.701549	1	3	2559	14759	Over	6	evm.TU.scaffold_114.44
GO:0042132	fructose 1,6-bisphosphate 1-phosphatase activity	MF	0.435206	0.701549	1	3	2559	14759	Over	9	evm.TU.scaffold_134.70
GO:0007250	activation of NF-kappaB-inducing kinase activity	BP	0.435206	0.701549	1	3	2559	14759	Over	6	evm.TU.scaffold_137.4
GO:0046328	regulation of JNK cascade	BP	0.435206	0.701549	1	3	2559	14759	Over	7	evm.TU.scaffold_137.4
GO:0051865	protein autoubiquitination	BP	0.435206	0.701549	1	3	2559	14759	Over	10	evm.TU.scaffold_137.4
GO:0043123	positive regulation of I-kappaB kinase/NF-kappaB signaling	BP	0.435206	0.701549	1	3	2559	14759	Over	6	evm.TU.scaffold_15.92
GO:0030259	lipid glycosylation	BP	0.435206	0.701549	1	3	2559	14759	Over	4	evm.TU.scaffold_151.15
GO:0004792	thiosulfate sulfurtransferase activity	MF	0.435206	0.701549	1	3	2559	14759	Over	6	evm.TU.scaffold_174.16
GO:0006662	glycerol ether metabolic process	BP	0.435206	0.701549	1	3	2559	14759	Over	5	evm.TU.scaffold_190.26
GO:0006898	receptor-mediated endocytosis	BP	0.435206	0.701549	1	3	2559	14759	Over	5	evm.TU.scaffold_195.7
GO:0003341	cilium movement	BP	0.435206	0.701549	1	3	2559	14759	Over	5	evm.TU.scaffold_212.15
GO:0003994	aconitate hydratase activity	MF	0.435206	0.701549	1	3	2559	14759	Over	6	evm.TU.scaffold_229.10
GO:0003868	4-hydroxyphenylpyruvate dioxygenase activity	MF	0.435206	0.701549	1	3	2559	14759	Over	6	evm.TU.scaffold_24.121
GO:0003934	GTP cyclohydrolase I activity	MF	0.435206	0.701549	1	3	2559	14759	Over	8	evm.TU.scaffold_24.89
GO:0046654	tetrahydrofolate biosynthetic process	BP	0.435206	0.701549	1	3	2559	14759	Over	7	evm.TU.scaffold_24.89
GO:0004594	pantothenate kinase activity	MF	0.435206	0.701549	1	3	2559	14759	Over	6	evm.TU.scaffold_276.21
GO:0015937	coenzyme A biosynthetic process	BP	0.435206	0.701549	1	3	2559	14759	Over	7	evm.TU.scaffold_276.21
GO:0017176	phosphatidylinositol N-acetylglucosaminyltransferase activity	MF	0.435206	0.701549	1	3	2559	14759	Over	7	evm.TU.scaffold_3.103
GO:0070569	uridylyltransferase activity	MF	0.435206	0.701549	1	3	2559	14759	Over	6	evm.TU.scaffold_3.50
GO:0007517	muscle organ development	BP	0.435206	0.701549	1	3	2559	14759	Over	5	evm.TU.scaffold_349.7
GO:0008360	regulation of cell shape	BP	0.435206	0.701549	1	3	2559	14759	Over	4	evm.TU.scaffold_364.11
GO:0051260	protein homooligomerization	BP	0.435206	0.701549	1	3	2559	14759	Over	8	evm.TU.scaffold_375.1
GO:0008537	proteasome activator complex	CC	0.435206	0.701549	1	3	2559	14759	Over	3	evm.TU.scaffold_397.2
GO:0004427	inorganic diphosphatase activity	MF	0.435206	0.701549	1	3	2559	14759	Over	7	evm.TU.scaffold_41.140
GO:0030213	hyaluronan biosynthetic process	BP	0.435206	0.701549	1	3	2559	14759	Over	7	evm.TU.scaffold_42.161
GO:0050501	hyaluronan synthase activity	MF	0.435206	0.701549	1	3	2559	14759	Over	6	evm.TU.scaffold_42.161
GO:0046332	SMAD binding	MF	0.435206	0.701549	1	3	2559	14759	Over	4	evm.TU.scaffold_43.226
GO:0000087	mitotic M phase	BP	0.435206	0.701549	1	3	2559	14759	Over	5	evm.TU.scaffold_485.2
GO:0001604	urotensin II receptor activity	MF	0.435206	0.701549	1	3	2559	14759	Over	6	evm.TU.scaffold_52.130
GO:0006801	superoxide metabolic process	BP	0.435206	0.701549	1	3	2559	14759	Over	5	evm.TU.scaffold_58.100
GO:0071557	histone H3-K27 demethylation	BP	0.435206	0.701549	1	3	2559	14759	Over	7	evm.TU.scaffold_647.1
GO:0071558	histone demethylase activity (H3-K27 specific)	MF	0.435206	0.701549	1	3	2559	14759	Over	6	evm.TU.scaffold_647.1
GO:0030553	cGMP binding	MF	0.435206	0.701549	1	3	2559	14759	Over	5	evm.TU.scaffold_67.57
GO:0006432	phenylalanyl-tRNA aminoacylation	BP	0.435206	0.701549	1	3	2559	14759	Over	8	evm.TU.scaffold_69.38
GO:0004579	dolichyl-diphosphooligosaccharide-protein glycotransferase activity	MF	0.435206	0.701549	1	3	2559	14759	Over	7	evm.TU.scaffold_8.133
GO:0006741	NADP biosynthetic process	BP	0.435206	0.701549	1	3	2559	14759	Over	4	evm.TU.scaffold_9.261
GO:0016668	oxidoreductase activity, acting on a sulfur group of donors, NAD(P) as acceptor	MF	0.435206	0.701549	1	3	2559	14759	Over	5	asmbl_26163|g.39452
GO:0007127	meiosis I	BP	0.435206	0.701549	1	3	2559	14759	Over	5	evm.TU.scaffold_0.580
GO:0007129	synapsis	BP	0.435206	0.701549	1	3	2559	14759	Over	5	evm.TU.scaffold_0.580
GO:0045132	meiotic chromosome segregation	BP	0.435206	0.701549	1	3	2559	14759	Over	4	evm.TU.scaffold_0.580
GO:0045143	homologous chromosome segregation	BP	0.435206	0.701549	1	3	2559	14759	Over	5	evm.TU.scaffold_0.580
GO:0051321	meiotic cell cycle	BP	0.435206	0.701549	1	3	2559	14759	Over	3	evm.TU.scaffold_0.580
GO:0061982	meiosis I cell cycle process	BP	0.435206	0.701549	1	3	2559	14759	Over	4	evm.TU.scaffold_0.580
GO:0070192	chromosome organization involved in meiotic cell cycle	BP	0.435206	0.701549	1	3	2559	14759	Over	4	evm.TU.scaffold_0.580
GO:0140013	meiotic nuclear division	BP	0.435206	0.701549	1	3	2559	14759	Over	4	evm.TU.scaffold_0.580
GO:1903046	meiotic cell cycle process	BP	0.435206	0.701549	1	3	2559	14759	Over	3	evm.TU.scaffold_0.580
GO:0043647	inositol phosphate metabolic process	BP	0.435206	0.701549	1	3	2559	14759	Over	5	evm.TU.scaffold_10.159
GO:0019932	second-messenger-mediated signaling	BP	0.435206	0.701549	1	3	2559	14759	Over	5	evm.TU.scaffold_10.317
GO:0005048	signal sequence binding	MF	0.435206	0.701549	1	3	2559	14759	Over	5	evm.TU.scaffold_113.54
GO:0034250	positive regulation of cellular amide metabolic process	BP	0.435206	0.701549	1	3	2559	14759	Over	5	evm.TU.scaffold_114.44
GO:0045727	positive regulation of translation	BP	0.435206	0.701549	1	3	2559	14759	Over	6	evm.TU.scaffold_114.44
GO:0006449	regulation of translational termination	BP	0.435206	0.701549	1	3	2559	14759	Over	6	evm.TU.scaffold_114.44
GO:0019203	carbohydrate phosphatase activity	MF	0.435206	0.701549	1	3	2559	14759	Over	7	evm.TU.scaffold_134.70
GO:0050308	sugar-phosphatase activity	MF	0.435206	0.701549	1	3	2559	14759	Over	8	evm.TU.scaffold_134.70
GO:0038061	NIK/NF-kappaB signaling	BP	0.435206	0.701549	1	3	2559	14759	Over	5	evm.TU.scaffold_137.4
GO:1901222	regulation of NIK/NF-kappaB signaling	BP	0.435206	0.701549	1	3	2559	14759	Over	6	evm.TU.scaffold_137.4
GO:1901224	positive regulation of NIK/NF-kappaB signaling	BP	0.435206	0.701549	1	3	2559	14759	Over	6	evm.TU.scaffold_137.4
GO:0007254	JNK cascade	BP	0.435206	0.701549	1	3	2559	14759	Over	7	evm.TU.scaffold_137.4
GO:0031098	stress-activated protein kinase signaling cascade	BP	0.435206	0.701549	1	3	2559	14759	Over	5	evm.TU.scaffold_137.4
GO:0032872	regulation of stress-activated MAPK cascade	BP	0.435206	0.701549	1	3	2559	14759	Over	6	evm.TU.scaffold_137.4
GO:0051403	stress-activated MAPK cascade	BP	0.435206	0.701549	1	3	2559	14759	Over	6	evm.TU.scaffold_137.4
GO:0070302	regulation of stress-activated protein kinase signaling cascade	BP	0.435206	0.701549	1	3	2559	14759	Over	5	evm.TU.scaffold_137.4
GO:0007249	I-kappaB kinase/NF-kappaB signaling	BP	0.435206	0.701549	1	3	2559	14759	Over	5	evm.TU.scaffold_15.92
GO:0043122	regulation of I-kappaB kinase/NF-kappaB signaling	BP	0.435206	0.701549	1	3	2559	14759	Over	6	evm.TU.scaffold_15.92
GO:0043001	Golgi to plasma membrane protein transport	BP	0.435206	0.701549	1	3	2559	14759	Over	6	evm.TU.scaffold_164.33
GO:0061951	establishment of protein localization to plasma membrane	BP	0.435206	0.701549	1	3	2559	14759	Over	6	evm.TU.scaffold_164.33
GO:0072659	protein localization to plasma membrane	BP	0.435206	0.701549	1	3	2559	14759	Over	7	evm.TU.scaffold_164.33
GO:1990778	protein localization to cell periphery	BP	0.435206	0.701549	1	3	2559	14759	Over	6	evm.TU.scaffold_164.33
GO:0046915	transition metal ion transmembrane transporter activity	MF	0.435206	0.701549	1	3	2559	14759	Over	7	evm.TU.scaffold_171.19
GO:0016846	carbon-sulfur lyase activity	MF	0.435206	0.701549	1	3	2559	14759	Over	4	evm.TU.scaffold_185.18
GO:0009725	response to hormone	BP	0.435206	0.701549	1	3	2559	14759	Over	4	evm.TU.scaffold_19.151
GO:0032870	cellular response to hormone stimulus	BP	0.435206	0.701549	1	3	2559	14759	Over	5	evm.TU.scaffold_19.151
GO:0018904	ether metabolic process	BP	0.435206	0.701549	1	3	2559	14759	Over	4	evm.TU.scaffold_190.26
GO:0061783	peptidoglycan muralytic activity	MF	0.435206	0.701549	1	3	2559	14759	Over	3	evm.TU.scaffold_216.26
GO:0002521	leukocyte differentiation	BP	0.435206	0.701549	1	3	2559	14759	Over	5	evm.TU.scaffold_225.10
GO:0045597	positive regulation of cell differentiation	BP	0.435206	0.701549	1	3	2559	14759	Over	4	evm.TU.scaffold_225.10
GO:0016717	oxidoreductase activity, acting on paired donors, with oxidation of a pair of donors resulting in the reduction of molecular oxygen to two molecules of water	MF	0.435206	0.701549	1	3	2559	14759	Over	5	evm.TU.scaffold_24.162
GO:0003933	GTP cyclohydrolase activity	MF	0.435206	0.701549	1	3	2559	14759	Over	7	evm.TU.scaffold_24.89
GO:0019238	cyclohydrolase activity	MF	0.435206	0.701549	1	3	2559	14759	Over	6	evm.TU.scaffold_24.89
GO:0042470	melanosome	CC	0.435206	0.701549	1	3	2559	14759	Over	6	evm.TU.scaffold_255.12
GO:0048770	pigment granule	CC	0.435206	0.701549	1	3	2559	14759	Over	5	evm.TU.scaffold_255.12
GO:0015936	coenzyme A metabolic process	BP	0.435206	0.701549	1	3	2559	14759	Over	6	evm.TU.scaffold_276.21
GO:0033866	nucleoside bisphosphate biosynthetic process	BP	0.435206	0.701549	1	3	2559	14759	Over	7	evm.TU.scaffold_276.21
GO:0034030	ribonucleoside bisphosphate biosynthetic process	BP	0.435206	0.701549	1	3	2559	14759	Over	8	evm.TU.scaffold_276.21
GO:0034033	purine nucleoside bisphosphate biosynthetic process	BP	0.435206	0.701549	1	3	2559	14759	Over	7	evm.TU.scaffold_276.21
GO:0061061	muscle structure development	BP	0.435206	0.701549	1	3	2559	14759	Over	4	evm.TU.scaffold_349.7
GO:0051259	protein complex oligomerization	BP	0.435206	0.701549	1	3	2559	14759	Over	7	evm.TU.scaffold_375.1
GO:0022624	proteasome accessory complex	CC	0.435206	0.701549	1	3	2559	14759	Over	3	evm.TU.scaffold_397.2
GO:0090092	regulation of transmembrane receptor protein serine/threonine kinase signaling pathway	BP	0.435206	0.701549	1	3	2559	14759	Over	5	evm.TU.scaffold_43.226
GO:0090101	negative regulation of transmembrane receptor protein serine/threonine kinase signaling pathway	BP	0.435206	0.701549	1	3	2559	14759	Over	5	evm.TU.scaffold_43.226
GO:0090287	regulation of cellular response to growth factor stimulus	BP	0.435206	0.701549	1	3	2559	14759	Over	4	evm.TU.scaffold_43.226
GO:0090288	negative regulation of cellular response to growth factor stimulus	BP	0.435206	0.701549	1	3	2559	14759	Over	4	evm.TU.scaffold_43.226
GO:0050803	regulation of synapse structure or activity	BP	0.435206	0.701549	1	3	2559	14759	Over	4	evm.TU.scaffold_48.54
GO:0050807	regulation of synapse organization	BP	0.435206	0.701549	1	3	2559	14759	Over	5	evm.TU.scaffold_48.54
GO:0050808	synapse organization	BP	0.435206	0.701549	1	3	2559	14759	Over	6	evm.TU.scaffold_48.54
GO:0098763	mitotic cell cycle phase	BP	0.435206	0.701549	1	3	2559	14759	Over	4	evm.TU.scaffold_485.2
GO:0007044	cell-substrate junction assembly	BP	0.435206	0.701549	1	3	2559	14759	Over	7	evm.TU.scaffold_6.208
GO:0150115	cell-substrate junction organization	BP	0.435206	0.701549	1	3	2559	14759	Over	6	evm.TU.scaffold_6.208
GO:0016577	histone demethylation	BP	0.435206	0.701549	1	3	2559	14759	Over	5	evm.TU.scaffold_647.1
GO:0070076	histone lysine demethylation	BP	0.435206	0.701549	1	3	2559	14759	Over	6	evm.TU.scaffold_647.1
GO:0032451	demethylase activity	MF	0.435206	0.701549	1	3	2559	14759	Over	3	evm.TU.scaffold_647.1
GO:0032452	histone demethylase activity	MF	0.435206	0.701549	1	3	2559	14759	Over	5	evm.TU.scaffold_647.1
GO:0140457	protein demethylase activity	MF	0.435206	0.701549	1	3	2559	14759	Over	4	evm.TU.scaffold_647.1
GO:0030551	cyclic nucleotide binding	MF	0.435206	0.701549	1	3	2559	14759	Over	5	evm.TU.scaffold_67.57
GO:0006568	tryptophan metabolic process	BP	0.435206	0.701549	1	3	2559	14759	Over	6	evm.TU.scaffold_7.76
GO:0006569	tryptophan catabolic process	BP	0.435206	0.701549	1	3	2559	14759	Over	7	evm.TU.scaffold_7.76
GO:0006576	cellular biogenic amine metabolic process	BP	0.435206	0.701549	1	3	2559	14759	Over	6	evm.TU.scaffold_7.76
GO:0006586	indolalkylamine metabolic process	BP	0.435206	0.701549	1	3	2559	14759	Over	6	evm.TU.scaffold_7.76
GO:0009310	amine catabolic process	BP	0.435206	0.701549	1	3	2559	14759	Over	6	evm.TU.scaffold_7.76
GO:0042402	cellular biogenic amine catabolic process	BP	0.435206	0.701549	1	3	2559	14759	Over	7	evm.TU.scaffold_7.76
GO:0042430	indole-containing compound metabolic process	BP	0.435206	0.701549	1	3	2559	14759	Over	5	evm.TU.scaffold_7.76
GO:0042436	indole-containing compound catabolic process	BP	0.435206	0.701549	1	3	2559	14759	Over	6	evm.TU.scaffold_7.76
GO:0044106	cellular amine metabolic process	BP	0.435206	0.701549	1	3	2559	14759	Over	5	evm.TU.scaffold_7.76
GO:0046218	indolalkylamine catabolic process	BP	0.435206	0.701549	1	3	2559	14759	Over	7	evm.TU.scaffold_7.76
GO:0044093	positive regulation of molecular function	BP	0.436003	0.701549	6	26	2559	14759	Over	4	asmbl_45555|g.68871,evm.TU.scaffold_137.4,evm.TU.scaffold_180.53,evm.TU.scaffold_56.3,evm.TU.scaffold_90.62,evm.TU.scaffold_92.1
GO:0098590	plasma membrane region	CC	0.436003	0.701549	6	26	2559	14759	Over	4	asmbl_50572|g.75799,evm.TU.scaffold_2.128,evm.TU.scaffold_295.31,evm.TU.scaffold_35.23,evm.TU.scaffold_4.154,evm.TU.scaffold_7.216
GO:0019887	protein kinase regulator activity	MF	0.436003	0.701549	6	26	2559	14759	Over	5	evm.TU.scaffold_11.270,evm.TU.scaffold_246.11,evm.TU.scaffold_35.106,evm.TU.scaffold_70.64,evm.TU.scaffold_94.3,evm.TU.scaffold_94.45
GO:0030117	membrane coat	CC	0.436003	0.701549	6	26	2559	14759	Over	4	evm.TU.scaffold_15.207,evm.TU.scaffold_20.171,evm.TU.scaffold_285.11,evm.TU.scaffold_4.154,evm.TU.scaffold_7.136,evm.TU.scaffold_91.62
GO:0048475	coated membrane	CC	0.436003	0.701549	6	26	2559	14759	Over	4	evm.TU.scaffold_15.207,evm.TU.scaffold_20.171,evm.TU.scaffold_285.11,evm.TU.scaffold_4.154,evm.TU.scaffold_7.136,evm.TU.scaffold_91.62
GO:0044283	small molecule biosynthetic process	BP	0.43624	0.701549	17	80	2559	14759	Over	4	evm.TU.scaffold_100.34,evm.TU.scaffold_188.33,evm.TU.scaffold_20.91,evm.TU.scaffold_222.19,evm.TU.scaffold_223.30,evm.TU.scaffold_24.162,evm.TU.scaffold_24.89,evm.TU.scaffold_26.153,evm.TU.scaffold_27.137,evm.TU.scaffold_372.17,evm.TU.scaffold_42.161,evm.TU.scaffold_47.57,evm.TU.scaffold_56.46,evm.TU.scaffold_60.100,evm.TU.scaffold_70.87,evm.TU.scaffold_72.24,evm.TU.scaffold_93.61
GO:0046907	intracellular transport	BP	0.438531	0.704669	33	218	2559	14759	Under	4	evm.TU.scaffold_0.543,evm.TU.scaffold_10.50,evm.TU.scaffold_113.4,evm.TU.scaffold_12.168,evm.TU.scaffold_146.18,evm.TU.scaffold_15.207,evm.TU.scaffold_181.6,evm.TU.scaffold_189.21,evm.TU.scaffold_194.8,evm.TU.scaffold_20.171,evm.TU.scaffold_21.182,evm.TU.scaffold_214.43,evm.TU.scaffold_215.2,evm.TU.scaffold_215.3,evm.TU.scaffold_222.35,evm.TU.scaffold_236.39,evm.TU.scaffold_257.10,evm.TU.scaffold…
GO:0005085	guanyl-nucleotide exchange factor activity	MF	0.444137	0.71278	28	139	2559	14759	Over	3	asmbl_17530|g.26753,evm.TU.scaffold_102.71,evm.TU.scaffold_113.39,evm.TU.scaffold_132.65,evm.TU.scaffold_157.59,evm.TU.scaffold_17.55,evm.TU.scaffold_18.184,evm.TU.scaffold_254.29,evm.TU.scaffold_26.19,evm.TU.scaffold_28.121,evm.TU.scaffold_294.21,evm.TU.scaffold_3.335,evm.TU.scaffold_302.2,evm.TU.scaffold_33.15,evm.TU.scaffold_336.5,evm.TU.scaffold_362.6,evm.TU.scaffold_4.360,evm.TU.scaffold_42.…
GO:0006796	phosphate-containing compound metabolic process	BP	0.447678	0.71278	157	958	2559	14759	Under	5	asmbl_1518|g.1786,asmbl_22410|g.33470,asmbl_40683|g.62181,asmbl_5435|g.7773,asmbl_59455|g.90139,asmbl_72486|g.108484,evm.TU.scaffold_0.440,evm.TU.scaffold_0.569,evm.TU.scaffold_10.159,evm.TU.scaffold_101.76,evm.TU.scaffold_104.122,evm.TU.scaffold_105.39,evm.TU.scaffold_105.54,evm.TU.scaffold_107.82,evm.TU.scaffold_11.115,evm.TU.scaffold_11.269,evm.TU.scaffold_112.45,evm.TU.scaffold_113.37,evm.TU.…
GO:0030334	regulation of cell migration	BP	0.448196	0.71278	3	12	2559	14759	Over	5	asmbl_53240|g.79997,evm.TU.scaffold_240.4,evm.TU.scaffold_48.54
GO:0043395	heparan sulfate proteoglycan binding	MF	0.448196	0.71278	3	12	2559	14759	Over	4	evm.TU.scaffold_14.90,evm.TU.scaffold_14.92,evm.TU.scaffold_20.199
GO:0040012	regulation of locomotion	BP	0.448196	0.71278	3	12	2559	14759	Over	3	asmbl_53240|g.79997,evm.TU.scaffold_240.4,evm.TU.scaffold_48.54
GO:0051270	regulation of cellular component movement	BP	0.448196	0.71278	3	12	2559	14759	Over	4	asmbl_53240|g.79997,evm.TU.scaffold_240.4,evm.TU.scaffold_48.54
GO:2000145	regulation of cell motility	BP	0.448196	0.71278	3	12	2559	14759	Over	4	asmbl_53240|g.79997,evm.TU.scaffold_240.4,evm.TU.scaffold_48.54
GO:0031227	intrinsic component of endoplasmic reticulum membrane	CC	0.448196	0.71278	3	12	2559	14759	Over	5	evm.TU.scaffold_101.76,evm.TU.scaffold_12.168,evm.TU.scaffold_43.12
GO:0032147	activation of protein kinase activity	BP	0.448196	0.71278	3	12	2559	14759	Over	9	evm.TU.scaffold_137.4,evm.TU.scaffold_56.3,evm.TU.scaffold_90.62
GO:0033674	positive regulation of kinase activity	BP	0.448196	0.71278	3	12	2559	14759	Over	7	evm.TU.scaffold_137.4,evm.TU.scaffold_56.3,evm.TU.scaffold_90.62
GO:0045860	positive regulation of protein kinase activity	BP	0.448196	0.71278	3	12	2559	14759	Over	8	evm.TU.scaffold_137.4,evm.TU.scaffold_56.3,evm.TU.scaffold_90.62
GO:0051347	positive regulation of transferase activity	BP	0.448196	0.71278	3	12	2559	14759	Over	6	evm.TU.scaffold_137.4,evm.TU.scaffold_56.3,evm.TU.scaffold_90.62
GO:0043394	proteoglycan binding	MF	0.448196	0.71278	3	12	2559	14759	Over	4	evm.TU.scaffold_14.90,evm.TU.scaffold_14.92,evm.TU.scaffold_20.199
GO:0007264	small GTPase mediated signal transduction	BP	0.449039	0.713556	30	150	2559	14759	Over	5	evm.TU.scaffold_10.52,evm.TU.scaffold_102.71,evm.TU.scaffold_113.39,evm.TU.scaffold_132.65,evm.TU.scaffold_157.59,evm.TU.scaffold_17.55,evm.TU.scaffold_177.2,evm.TU.scaffold_18.184,evm.TU.scaffold_254.29,evm.TU.scaffold_28.121,evm.TU.scaffold_3.335,evm.TU.scaffold_302.2,evm.TU.scaffold_33.15,evm.TU.scaffold_33.75,evm.TU.scaffold_336.5,evm.TU.scaffold_362.6,evm.TU.scaffold_4.360,evm.TU.scaffold_42…
GO:0008234	cysteine-type peptidase activity	MF	0.449967	0.714465	22	107	2559	14759	Over	6	evm.TU.scaffold_102.48,evm.TU.scaffold_171.58,evm.TU.scaffold_208.26,evm.TU.scaffold_215.26,evm.TU.scaffold_24.24,evm.TU.scaffold_26.38,evm.TU.scaffold_266.29,evm.TU.scaffold_294.24,evm.TU.scaffold_3.146,evm.TU.scaffold_3.193,evm.TU.scaffold_320.25,evm.TU.scaffold_320.26,evm.TU.scaffold_33.57,evm.TU.scaffold_33.83,evm.TU.scaffold_367.19,evm.TU.scaffold_51.59,evm.TU.scaffold_65.73,evm.TU.scaffold_…
GO:0006816	calcium ion transport	BP	0.451254	0.715943	6	27	2559	14759	Over	9	evm.TU.scaffold_105.78,evm.TU.scaffold_151.39,evm.TU.scaffold_276.37,evm.TU.scaffold_43.208,evm.TU.scaffold_52.112,evm.TU.scaffold_74.152
GO:0008509	anion transmembrane transporter activity	MF	0.454577	0.720645	15	70	2559	14759	Over	5	asmbl_4649|g.7182,asmbl_68336|g.102398,evm.TU.scaffold_0.410,evm.TU.scaffold_0.610,evm.TU.scaffold_114.42,evm.TU.scaffold_12.176,evm.TU.scaffold_133.68,evm.TU.scaffold_135.39,evm.TU.scaffold_16.143,evm.TU.scaffold_160.48,evm.TU.scaffold_17.141,evm.TU.scaffold_36.135,evm.TU.scaffold_49.51,evm.TU.scaffold_63.78,evm.TU.scaffold_72.26
GO:1901576	organic substance biosynthetic process	BP	0.458551	0.72637	194	1175	2559	14759	Under	4	asmbl_11182|g.17002,asmbl_1518|g.1786,asmbl_18831|g.28311,asmbl_40716|g.62117,asmbl_56574|g.84874,asmbl_63239|g.94743,asmbl_7162|g.10621,asmbl_8687|g.13658,evm.TU.scaffold_0.241,evm.TU.scaffold_0.447,evm.TU.scaffold_0.453,evm.TU.scaffold_1.119,evm.TU.scaffold_1.280,evm.TU.scaffold_100.34,evm.TU.scaffold_101.76,evm.TU.scaffold_105.34,evm.TU.scaffold_107.10,evm.TU.scaffold_11.265,evm.TU.scaffold_11…
GO:0070838	divalent metal ion transport	BP	0.4667	0.738114	8	34	2559	14759	Over	8	evm.TU.scaffold_105.78,evm.TU.scaffold_131.69,evm.TU.scaffold_151.39,evm.TU.scaffold_276.37,evm.TU.scaffold_3.213,evm.TU.scaffold_43.208,evm.TU.scaffold_52.112,evm.TU.scaffold_74.152
GO:0072511	divalent inorganic cation transport	BP	0.4667	0.738114	8	34	2559	14759	Over	7	evm.TU.scaffold_105.78,evm.TU.scaffold_131.69,evm.TU.scaffold_151.39,evm.TU.scaffold_276.37,evm.TU.scaffold_3.213,evm.TU.scaffold_43.208,evm.TU.scaffold_52.112,evm.TU.scaffold_74.152
GO:0004672	protein kinase activity	MF	0.470217	0.742756	100	618	2559	14759	Under	4	asmbl_5435|g.7773,asmbl_72486|g.108484,evm.TU.scaffold_0.393,evm.TU.scaffold_0.440,evm.TU.scaffold_0.569,evm.TU.scaffold_104.122,evm.TU.scaffold_105.39,evm.TU.scaffold_105.54,evm.TU.scaffold_11.115,evm.TU.scaffold_112.45,evm.TU.scaffold_113.37,evm.TU.scaffold_116.23,evm.TU.scaffold_121.73,evm.TU.scaffold_129.62,evm.TU.scaffold_129.76,evm.TU.scaffold_13.242,evm.TU.scaffold_138.57,evm.TU.scaffold_1…
GO:0016192	vesicle-mediated transport	BP	0.47076	0.742756	13	93	2559	14759	Under	3	evm.TU.scaffold_13.318,evm.TU.scaffold_15.207,evm.TU.scaffold_164.33,evm.TU.scaffold_193.1,evm.TU.scaffold_195.7,evm.TU.scaffold_20.171,evm.TU.scaffold_266.9,evm.TU.scaffold_285.11,evm.TU.scaffold_3.185,evm.TU.scaffold_3.226,evm.TU.scaffold_4.154,evm.TU.scaffold_7.136,evm.TU.scaffold_91.62
GO:0044249	cellular biosynthetic process	BP	0.477215	0.742756	192	1161	2559	14759	Under	4	asmbl_11182|g.17002,asmbl_1518|g.1786,asmbl_18831|g.28311,asmbl_56574|g.84874,asmbl_63239|g.94743,asmbl_7162|g.10621,asmbl_8687|g.13658,evm.TU.scaffold_0.241,evm.TU.scaffold_0.447,evm.TU.scaffold_0.453,evm.TU.scaffold_1.119,evm.TU.scaffold_1.280,evm.TU.scaffold_100.34,evm.TU.scaffold_101.76,evm.TU.scaffold_105.34,evm.TU.scaffold_107.10,evm.TU.scaffold_11.265,evm.TU.scaffold_11.269,evm.TU.scaffold…
GO:0006749	glutathione metabolic process	BP	0.481814	0.742756	3	13	2559	14759	Over	5	asmbl_26163|g.39452,evm.TU.scaffold_53.24,evm.TU.scaffold_8.72
GO:0004601	peroxidase activity	MF	0.481814	0.742756	3	13	2559	14759	Over	3	evm.TU.scaffold_100.68,evm.TU.scaffold_148.62,evm.TU.scaffold_16.77
GO:0017153	sodium:dicarboxylate symporter activity	MF	0.481814	0.742756	3	13	2559	14759	Over	6	evm.TU.scaffold_133.68,evm.TU.scaffold_36.135,evm.TU.scaffold_72.26
GO:0006730	one-carbon metabolic process	BP	0.481814	0.742756	3	13	2559	14759	Over	4	evm.TU.scaffold_24.57,evm.TU.scaffold_24.58,evm.TU.scaffold_280.23
GO:0008603	cAMP-dependent protein kinase regulator activity	MF	0.481814	0.742756	3	13	2559	14759	Over	6	evm.TU.scaffold_35.106,evm.TU.scaffold_70.64,evm.TU.scaffold_94.45
GO:0008064	regulation of actin polymerization or depolymerization	BP	0.481814	0.742756	3	13	2559	14759	Over	7	asmbl_1975|g.3525,evm.TU.scaffold_10.32,evm.TU.scaffold_153.34
GO:0030832	regulation of actin filament length	BP	0.481814	0.742756	3	13	2559	14759	Over	6	asmbl_1975|g.3525,evm.TU.scaffold_10.32,evm.TU.scaffold_153.34
GO:0030833	regulation of actin filament polymerization	BP	0.481814	0.742756	3	13	2559	14759	Over	7	asmbl_1975|g.3525,evm.TU.scaffold_10.32,evm.TU.scaffold_153.34
GO:0032271	regulation of protein polymerization	BP	0.481814	0.742756	3	13	2559	14759	Over	6	asmbl_1975|g.3525,evm.TU.scaffold_10.32,evm.TU.scaffold_153.34
GO:0043254	regulation of protein-containing complex assembly	BP	0.481814	0.742756	3	13	2559	14759	Over	5	asmbl_1975|g.3525,evm.TU.scaffold_10.32,evm.TU.scaffold_153.34
GO:0000165	MAPK cascade	BP	0.481814	0.742756	3	13	2559	14759	Over	5	evm.TU.scaffold_137.4,evm.TU.scaffold_56.3,evm.TU.scaffold_90.62
GO:0023014	signal transduction by protein phosphorylation	BP	0.481814	0.742756	3	13	2559	14759	Over	4	evm.TU.scaffold_137.4,evm.TU.scaffold_56.3,evm.TU.scaffold_90.62
GO:0043408	regulation of MAPK cascade	BP	0.481814	0.742756	3	13	2559	14759	Over	6	evm.TU.scaffold_137.4,evm.TU.scaffold_56.3,evm.TU.scaffold_90.62
GO:0010604	positive regulation of macromolecule metabolic process	BP	0.483212	0.742756	4	35	2559	14759	Under	4	evm.TU.scaffold_114.44,evm.TU.scaffold_137.4,evm.TU.scaffold_56.3,evm.TU.scaffold_90.62
GO:0044270	cellular nitrogen compound catabolic process	BP	0.483212	0.742756	4	35	2559	14759	Under	5	evm.TU.scaffold_19.182,evm.TU.scaffold_236.6,evm.TU.scaffold_31.175,evm.TU.scaffold_7.76
GO:0005244	voltage-gated ion channel activity	MF	0.483457	0.742756	12	55	2559	14759	Over	5	asmbl_34463|g.51822,evm.TU.scaffold_12.267,evm.TU.scaffold_151.39,evm.TU.scaffold_155.47,evm.TU.scaffold_16.143,evm.TU.scaffold_17.4,evm.TU.scaffold_43.208,evm.TU.scaffold_48.34,evm.TU.scaffold_52.112,evm.TU.scaffold_55.61,evm.TU.scaffold_67.80,evm.TU.scaffold_7.116
GO:0022832	voltage-gated channel activity	MF	0.483457	0.742756	12	55	2559	14759	Over	7	asmbl_34463|g.51822,evm.TU.scaffold_12.267,evm.TU.scaffold_151.39,evm.TU.scaffold_155.47,evm.TU.scaffold_16.143,evm.TU.scaffold_17.4,evm.TU.scaffold_43.208,evm.TU.scaffold_48.34,evm.TU.scaffold_52.112,evm.TU.scaffold_55.61,evm.TU.scaffold_67.80,evm.TU.scaffold_7.116
GO:0044877	protein-containing complex binding	MF	0.483457	0.742756	12	55	2559	14759	Over	3	evm.TU.scaffold_102.60,evm.TU.scaffold_109.68,evm.TU.scaffold_114.44,evm.TU.scaffold_129.70,evm.TU.scaffold_129.79,evm.TU.scaffold_13.216,evm.TU.scaffold_13.217,evm.TU.scaffold_13.218,evm.TU.scaffold_242.4,evm.TU.scaffold_56.62,evm.TU.scaffold_7.65,evm.TU.scaffold_98.30
GO:0004540	ribonuclease activity	MF	0.487763	0.742756	1	14	2559	14759	Under	4	evm.TU.scaffold_52.77
GO:0015986	ATP synthesis coupled proton transport	BP	0.487763	0.742756	1	14	2559	14759	Under	5	evm.TU.scaffold_59.98
GO:0006888	endoplasmic reticulum to Golgi vesicle-mediated transport	BP	0.487763	0.742756	1	14	2559	14759	Under	5	evm.TU.scaffold_7.136
GO:0098813	nuclear chromosome segregation	BP	0.487763	0.742756	1	14	2559	14759	Under	4	evm.TU.scaffold_0.580
GO:0009891	positive regulation of biosynthetic process	BP	0.487763	0.742756	1	14	2559	14759	Under	4	evm.TU.scaffold_114.44
GO:0010557	positive regulation of macromolecule biosynthetic process	BP	0.487763	0.742756	1	14	2559	14759	Under	5	evm.TU.scaffold_114.44
GO:0031328	positive regulation of cellular biosynthetic process	BP	0.487763	0.742756	1	14	2559	14759	Under	5	evm.TU.scaffold_114.44
GO:0051049	regulation of transport	BP	0.487763	0.742756	1	14	2559	14759	Under	4	evm.TU.scaffold_164.33
GO:0006754	ATP biosynthetic process	BP	0.487763	0.742756	1	14	2559	14759	Under	4	evm.TU.scaffold_59.98
GO:0015985	energy coupled proton transport, down electrochemical gradient	BP	0.487763	0.742756	1	14	2559	14759	Under	8	evm.TU.scaffold_59.98
GO:1902600	proton transmembrane transport	BP	0.487763	0.742756	1	14	2559	14759	Under	7	evm.TU.scaffold_59.98
GO:0009063	cellular amino acid catabolic process	BP	0.487763	0.742756	1	14	2559	14759	Under	5	evm.TU.scaffold_7.76
GO:1901606	alpha-amino acid catabolic process	BP	0.487763	0.742756	1	14	2559	14759	Under	6	evm.TU.scaffold_7.76
GO:0016829	lyase activity	MF	0.491414	0.742756	15	71	2559	14759	Over	3	evm.TU.scaffold_151.35,evm.TU.scaffold_185.18,evm.TU.scaffold_188.33,evm.TU.scaffold_229.10,evm.TU.scaffold_24.57,evm.TU.scaffold_24.58,evm.TU.scaffold_269.22,evm.TU.scaffold_280.23,evm.TU.scaffold_302.19,evm.TU.scaffold_330.17,evm.TU.scaffold_343.5,evm.TU.scaffold_44.23,evm.TU.scaffold_456.1,evm.TU.scaffold_58.114,evm.TU.scaffold_81.45
GO:0004386	helicase activity	MF	0.492858	0.742756	1	15	2559	14759	Under	9	evm.TU.scaffold_171.83
GO:0005516	calmodulin binding	MF	0.492858	0.742756	1	15	2559	14759	Under	4	evm.TU.scaffold_300.19
GO:0001525	angiogenesis	BP	0.492858	0.742756	1	15	2559	14759	Under	4	evm.TU.scaffold_36.23
GO:0005834	heterotrimeric G-protein complex	CC	0.492858	0.742756	1	15	2559	14759	Under	4	evm.TU.scaffold_65.123
GO:0000413	protein peptidyl-prolyl isomerization	BP	0.492858	0.742756	1	15	2559	14759	Under	9	evm.TU.scaffold_76.88
GO:0003755	peptidyl-prolyl cis-trans isomerase activity	MF	0.492858	0.742756	1	15	2559	14759	Under	4	evm.TU.scaffold_76.88
GO:0007059	chromosome segregation	BP	0.492858	0.742756	1	15	2559	14759	Under	3	evm.TU.scaffold_0.580
GO:0022406	membrane docking	BP	0.492858	0.742756	1	15	2559	14759	Under	3	evm.TU.scaffold_3.185
GO:0048278	vesicle docking	BP	0.492858	0.742756	1	15	2559	14759	Under	4	evm.TU.scaffold_3.185
GO:0140056	organelle localization by membrane tethering	BP	0.492858	0.742756	1	15	2559	14759	Under	4	evm.TU.scaffold_3.185
GO:0001568	blood vessel development	BP	0.492858	0.742756	1	15	2559	14759	Under	4	evm.TU.scaffold_36.23
GO:0001944	vasculature development	BP	0.492858	0.742756	1	15	2559	14759	Under	5	evm.TU.scaffold_36.23
GO:0035239	tube morphogenesis	BP	0.492858	0.742756	1	15	2559	14759	Under	4	evm.TU.scaffold_36.23
GO:0035295	tube development	BP	0.492858	0.742756	1	15	2559	14759	Under	4	evm.TU.scaffold_36.23
GO:0048514	blood vessel morphogenesis	BP	0.492858	0.742756	1	15	2559	14759	Under	5	evm.TU.scaffold_36.23
GO:0048646	anatomical structure formation involved in morphogenesis	BP	0.492858	0.742756	1	15	2559	14759	Under	3	evm.TU.scaffold_36.23
GO:0072358	cardiovascular system development	BP	0.492858	0.742756	1	15	2559	14759	Under	5	evm.TU.scaffold_36.23
GO:0048029	monosaccharide binding	MF	0.492858	0.742756	1	15	2559	14759	Under	4	evm.TU.scaffold_6.192
GO:0009898	cytoplasmic side of plasma membrane	CC	0.492858	0.742756	1	15	2559	14759	Under	5	evm.TU.scaffold_65.123
GO:0019897	extrinsic component of plasma membrane	CC	0.492858	0.742756	1	15	2559	14759	Under	4	evm.TU.scaffold_65.123
GO:0031234	extrinsic component of cytoplasmic side of plasma membrane	CC	0.492858	0.742756	1	15	2559	14759	Under	3	evm.TU.scaffold_65.123
GO:0098552	side of membrane	CC	0.492858	0.742756	1	15	2559	14759	Under	3	evm.TU.scaffold_65.123
GO:0098562	cytoplasmic side of membrane	CC	0.492858	0.742756	1	15	2559	14759	Under	4	evm.TU.scaffold_65.123
GO:1905360	GTPase complex	CC	0.492858	0.742756	1	15	2559	14759	Under	4	evm.TU.scaffold_65.123
GO:0018208	peptidyl-proline modification	BP	0.492858	0.742756	1	15	2559	14759	Under	8	evm.TU.scaffold_76.88
GO:0016859	cis-trans isomerase activity	MF	0.492858	0.742756	1	15	2559	14759	Under	4	evm.TU.scaffold_76.88
GO:0031410	cytoplasmic vesicle	CC	0.49332	0.742756	11	50	2559	14759	Over	4	evm.TU.scaffold_11.229,evm.TU.scaffold_15.207,evm.TU.scaffold_15.233,evm.TU.scaffold_206.21,evm.TU.scaffold_255.12,evm.TU.scaffold_285.11,evm.TU.scaffold_4.154,evm.TU.scaffold_64.109,evm.TU.scaffold_66.128,evm.TU.scaffold_7.136,evm.TU.scaffold_91.62
GO:0031982	vesicle	CC	0.49332	0.742756	11	50	2559	14759	Over	5	evm.TU.scaffold_11.229,evm.TU.scaffold_15.207,evm.TU.scaffold_15.233,evm.TU.scaffold_206.21,evm.TU.scaffold_255.12,evm.TU.scaffold_285.11,evm.TU.scaffold_4.154,evm.TU.scaffold_64.109,evm.TU.scaffold_66.128,evm.TU.scaffold_7.136,evm.TU.scaffold_91.62
GO:0097708	intracellular vesicle	CC	0.49332	0.742756	11	50	2559	14759	Over	4	evm.TU.scaffold_11.229,evm.TU.scaffold_15.207,evm.TU.scaffold_15.233,evm.TU.scaffold_206.21,evm.TU.scaffold_255.12,evm.TU.scaffold_285.11,evm.TU.scaffold_4.154,evm.TU.scaffold_64.109,evm.TU.scaffold_66.128,evm.TU.scaffold_7.136,evm.TU.scaffold_91.62
GO:0009968	negative regulation of signal transduction	BP	0.503182	0.748278	10	45	2559	14759	Over	4	evm.TU.scaffold_113.33,evm.TU.scaffold_248.1,evm.TU.scaffold_248.46,evm.TU.scaffold_248.47,evm.TU.scaffold_248.49,evm.TU.scaffold_4.353,evm.TU.scaffold_43.226,evm.TU.scaffold_7.333,evm.TU.scaffold_7.58,evm.TU.scaffold_96.73
GO:0010648	negative regulation of cell communication	BP	0.503182	0.748278	10	45	2559	14759	Over	4	evm.TU.scaffold_113.33,evm.TU.scaffold_248.1,evm.TU.scaffold_248.46,evm.TU.scaffold_248.47,evm.TU.scaffold_248.49,evm.TU.scaffold_4.353,evm.TU.scaffold_43.226,evm.TU.scaffold_7.333,evm.TU.scaffold_7.58,evm.TU.scaffold_96.73
GO:0023057	negative regulation of signaling	BP	0.503182	0.748278	10	45	2559	14759	Over	3	evm.TU.scaffold_113.33,evm.TU.scaffold_248.1,evm.TU.scaffold_248.46,evm.TU.scaffold_248.47,evm.TU.scaffold_248.49,evm.TU.scaffold_4.353,evm.TU.scaffold_43.226,evm.TU.scaffold_7.333,evm.TU.scaffold_7.58,evm.TU.scaffold_96.73
GO:0005861	troponin complex	CC	0.503356	0.748278	4	16	2559	14759	Over	3	evm.TU.scaffold_11.231,evm.TU.scaffold_11.232,evm.TU.scaffold_139.67,evm.TU.scaffold_413.2
GO:0045892	negative regulation of transcription, DNA-templated	BP	0.503356	0.748278	4	16	2559	14759	Over	6	evm.TU.scaffold_111.14,evm.TU.scaffold_34.127,evm.TU.scaffold_43.226,evm.TU.scaffold_46.35
GO:0032956	regulation of actin cytoskeleton organization	BP	0.503356	0.748278	4	16	2559	14759	Over	5	asmbl_1975|g.3525,evm.TU.scaffold_10.32,evm.TU.scaffold_153.34,evm.TU.scaffold_167.3
GO:0006022	aminoglycan metabolic process	BP	0.503356	0.748278	4	16	2559	14759	Over	5	asmbl_19255|g.28993,evm.TU.scaffold_205.35,evm.TU.scaffold_216.26,evm.TU.scaffold_42.161
GO:0032970	regulation of actin filament-based process	BP	0.503356	0.748278	4	16	2559	14759	Over	4	asmbl_1975|g.3525,evm.TU.scaffold_10.32,evm.TU.scaffold_153.34,evm.TU.scaffold_167.3
GO:0005865	striated muscle thin filament	CC	0.503356	0.748278	4	16	2559	14759	Over	4	evm.TU.scaffold_11.231,evm.TU.scaffold_11.232,evm.TU.scaffold_139.67,evm.TU.scaffold_413.2
GO:0030016	myofibril	CC	0.503356	0.748278	4	16	2559	14759	Over	5	evm.TU.scaffold_11.231,evm.TU.scaffold_11.232,evm.TU.scaffold_139.67,evm.TU.scaffold_413.2
GO:0030017	sarcomere	CC	0.503356	0.748278	4	16	2559	14759	Over	3	evm.TU.scaffold_11.231,evm.TU.scaffold_11.232,evm.TU.scaffold_139.67,evm.TU.scaffold_413.2
GO:0036379	myofilament	CC	0.503356	0.748278	4	16	2559	14759	Over	3	evm.TU.scaffold_11.231,evm.TU.scaffold_11.232,evm.TU.scaffold_139.67,evm.TU.scaffold_413.2
GO:0043292	contractile fiber	CC	0.503356	0.748278	4	16	2559	14759	Over	4	evm.TU.scaffold_11.231,evm.TU.scaffold_11.232,evm.TU.scaffold_139.67,evm.TU.scaffold_413.2
GO:0051253	negative regulation of RNA metabolic process	BP	0.503356	0.748278	4	16	2559	14759	Over	5	evm.TU.scaffold_111.14,evm.TU.scaffold_34.127,evm.TU.scaffold_43.226,evm.TU.scaffold_46.35
GO:1902679	negative regulation of RNA biosynthetic process	BP	0.503356	0.748278	4	16	2559	14759	Over	6	evm.TU.scaffold_111.14,evm.TU.scaffold_34.127,evm.TU.scaffold_43.226,evm.TU.scaffold_46.35
GO:1903507	negative regulation of nucleic acid-templated transcription	BP	0.503356	0.748278	4	16	2559	14759	Over	7	evm.TU.scaffold_111.14,evm.TU.scaffold_34.127,evm.TU.scaffold_43.226,evm.TU.scaffold_46.35
GO:0022008	neurogenesis	BP	0.503356	0.748278	4	16	2559	14759	Over	5	evm.TU.scaffold_142.38,evm.TU.scaffold_21.178,evm.TU.scaffold_48.54,evm.TU.scaffold_90.62
GO:1901293	nucleoside phosphate biosynthetic process	BP	0.503777	0.748278	10	73	2559	14759	Under	6	evm.TU.scaffold_151.35,evm.TU.scaffold_222.19,evm.TU.scaffold_276.21,evm.TU.scaffold_302.19,evm.TU.scaffold_44.23,evm.TU.scaffold_456.1,evm.TU.scaffold_58.114,evm.TU.scaffold_59.98,evm.TU.scaffold_81.45,evm.TU.scaffold_9.261
GO:0016614	oxidoreductase activity, acting on CH-OH group of donors	MF	0.514484	0.748278	13	61	2559	14759	Over	4	evm.TU.scaffold_116.86,evm.TU.scaffold_151.34,evm.TU.scaffold_196.30,evm.TU.scaffold_2.65,evm.TU.scaffold_204.36,evm.TU.scaffold_271.19,evm.TU.scaffold_3.136,evm.TU.scaffold_3.403,evm.TU.scaffold_398.1,evm.TU.scaffold_4.111,evm.TU.scaffold_70.87,evm.TU.scaffold_77.115,evm.TU.scaffold_95.74
GO:0071944	cell periphery	CC	0.514504	0.748278	35	180	2559	14759	Over	3	asmbl_50572|g.75799,evm.TU.scaffold_0.259,evm.TU.scaffold_0.454,evm.TU.scaffold_105.78,evm.TU.scaffold_111.67,evm.TU.scaffold_1129.1,evm.TU.scaffold_14.187,evm.TU.scaffold_151.39,evm.TU.scaffold_151.47,evm.TU.scaffold_155.73,evm.TU.scaffold_162.40,evm.TU.scaffold_193.1,evm.TU.scaffold_195.7,evm.TU.scaffold_2.128,evm.TU.scaffold_220.29,evm.TU.scaffold_24.238,evm.TU.scaffold_29.185,evm.TU.scaffold_…
GO:0007160	cell-matrix adhesion	BP	0.518298	0.748278	4	17	2559	14759	Over	5	evm.TU.scaffold_0.454,evm.TU.scaffold_14.187,evm.TU.scaffold_323.14,evm.TU.scaffold_6.208
GO:0009967	positive regulation of signal transduction	BP	0.518298	0.748278	4	17	2559	14759	Over	4	evm.TU.scaffold_137.4,evm.TU.scaffold_15.92,evm.TU.scaffold_56.3,evm.TU.scaffold_90.62
GO:0010647	positive regulation of cell communication	BP	0.518298	0.748278	4	17	2559	14759	Over	4	evm.TU.scaffold_137.4,evm.TU.scaffold_15.92,evm.TU.scaffold_56.3,evm.TU.scaffold_90.62
GO:0023056	positive regulation of signaling	BP	0.518298	0.748278	4	17	2559	14759	Over	3	evm.TU.scaffold_137.4,evm.TU.scaffold_15.92,evm.TU.scaffold_56.3,evm.TU.scaffold_90.62
GO:0048468	cell development	BP	0.518298	0.748278	4	17	2559	14759	Over	4	evm.TU.scaffold_142.38,evm.TU.scaffold_21.178,evm.TU.scaffold_48.54,evm.TU.scaffold_90.62
GO:0007178	transmembrane receptor protein serine/threonine kinase signaling pathway	BP	0.518298	0.748278	4	17	2559	14759	Over	6	evm.TU.scaffold_43.226,evm.TU.scaffold_66.101,evm.TU.scaffold_87.61,evm.TU.scaffold_92.57
GO:0005887	integral component of plasma membrane	CC	0.52662	0.748278	12	56	2559	14759	Over	5	evm.TU.scaffold_0.454,evm.TU.scaffold_111.67,evm.TU.scaffold_14.187,evm.TU.scaffold_151.47,evm.TU.scaffold_155.73,evm.TU.scaffold_162.40,evm.TU.scaffold_220.29,evm.TU.scaffold_35.109,evm.TU.scaffold_54.181,evm.TU.scaffold_6.208,evm.TU.scaffold_92.20,evm.TU.scaffold_93.43
GO:0010605	negative regulation of macromolecule metabolic process	BP	0.526915	0.748278	4	34	2559	14759	Under	4	evm.TU.scaffold_111.14,evm.TU.scaffold_34.127,evm.TU.scaffold_43.226,evm.TU.scaffold_46.35
GO:0031325	positive regulation of cellular metabolic process	BP	0.526915	0.748278	4	34	2559	14759	Under	4	evm.TU.scaffold_114.44,evm.TU.scaffold_137.4,evm.TU.scaffold_56.3,evm.TU.scaffold_90.62
GO:0000139	Golgi membrane	CC	0.530779	0.748278	7	30	2559	14759	Over	5	evm.TU.scaffold_122.73,evm.TU.scaffold_13.97,evm.TU.scaffold_151.15,evm.TU.scaffold_240.20,evm.TU.scaffold_35.200,evm.TU.scaffold_50.105,evm.TU.scaffold_56.75
GO:0043022	ribosome binding	MF	0.533153	0.748278	1	4	2559	14759	Over	5	evm.TU.scaffold_114.44
GO:0004859	phospholipase inhibitor activity	MF	0.533153	0.748278	1	4	2559	14759	Over	6	evm.TU.scaffold_134.36
GO:0005523	tropomyosin binding	MF	0.533153	0.748278	1	4	2559	14759	Over	5	evm.TU.scaffold_14.232
GO:0030173	integral component of Golgi membrane	CC	0.533153	0.748278	1	4	2559	14759	Over	6	evm.TU.scaffold_151.15
GO:0004478	methionine adenosyltransferase activity	MF	0.533153	0.748278	1	4	2559	14759	Over	5	evm.TU.scaffold_16.76
GO:0006556	S-adenosylmethionine biosynthetic process	BP	0.533153	0.748278	1	4	2559	14759	Over	5	evm.TU.scaffold_16.76
GO:0006094	gluconeogenesis	BP	0.533153	0.748278	1	4	2559	14759	Over	7	evm.TU.scaffold_188.33
GO:0001501	skeletal system development	BP	0.533153	0.748278	1	4	2559	14759	Over	5	evm.TU.scaffold_193.20
GO:0005801	cis-Golgi network	CC	0.533153	0.748278	1	4	2559	14759	Over	5	evm.TU.scaffold_194.8
GO:0060271	cilium assembly	BP	0.533153	0.748278	1	4	2559	14759	Over	7	evm.TU.scaffold_212.15
GO:0004864	protein phosphatase inhibitor activity	MF	0.533153	0.748278	1	4	2559	14759	Over	6	evm.TU.scaffold_214.15
GO:0000976	transcription regulatory region sequence-specific DNA binding	MF	0.533153	0.748278	1	4	2559	14759	Over	6	evm.TU.scaffold_225.10
GO:0015012	heparan sulfate proteoglycan biosynthetic process	BP	0.533153	0.748278	1	4	2559	14759	Over	8	evm.TU.scaffold_25.33
GO:0000981	DNA-binding transcription factor activity, RNA polymerase II-specific	MF	0.533153	0.748278	1	4	2559	14759	Over	4	evm.TU.scaffold_250.23
GO:0004616	phosphogluconate dehydrogenase (decarboxylating) activity	MF	0.533153	0.748278	1	4	2559	14759	Over	6	evm.TU.scaffold_271.19
GO:0006098	pentose-phosphate shunt	BP	0.533153	0.748278	1	4	2559	14759	Over	5	evm.TU.scaffold_271.19
GO:0005112	Notch binding	MF	0.533153	0.748278	1	4	2559	14759	Over	5	evm.TU.scaffold_390.1
GO:0006388	tRNA splicing, via endonucleolytic cleavage and ligation	BP	0.533153	0.748278	1	4	2559	14759	Over	9	evm.TU.scaffold_4.14
GO:0015018	galactosylgalactosylxylosylprotein 3-beta-glucuronosyltransferase activity	MF	0.533153	0.748278	1	4	2559	14759	Over	7	evm.TU.scaffold_45.116
GO:0004826	phenylalanine-tRNA ligase activity	MF	0.533153	0.748278	1	4	2559	14759	Over	6	evm.TU.scaffold_69.38
GO:0004488	methylenetetrahydrofolate dehydrogenase (NADP+) activity	MF	0.533153	0.748278	1	4	2559	14759	Over	7	evm.TU.scaffold_93.61
GO:1901071	glucosamine-containing compound metabolic process	BP	0.533153	0.748278	1	4	2559	14759	Over	6	asmbl_19255|g.28993
GO:0009110	vitamin biosynthetic process	BP	0.533153	0.748278	1	4	2559	14759	Over	5	evm.TU.scaffold_100.34
GO:0042364	water-soluble vitamin biosynthetic process	BP	0.533153	0.748278	1	4	2559	14759	Over	6	evm.TU.scaffold_100.34
GO:0055102	lipase inhibitor activity	MF	0.533153	0.748278	1	4	2559	14759	Over	5	evm.TU.scaffold_134.36
GO:0019221	cytokine-mediated signaling pathway	BP	0.533153	0.748278	1	4	2559	14759	Over	5	evm.TU.scaffold_137.4
GO:0034097	response to cytokine	BP	0.533153	0.748278	1	4	2559	14759	Over	5	evm.TU.scaffold_137.4
GO:0071345	cellular response to cytokine stimulus	BP	0.533153	0.748278	1	4	2559	14759	Over	6	evm.TU.scaffold_137.4
GO:0080135	regulation of cellular response to stress	BP	0.533153	0.748278	1	4	2559	14759	Over	4	evm.TU.scaffold_137.4
GO:0031228	intrinsic component of Golgi membrane	CC	0.533153	0.748278	1	4	2559	14759	Over	5	evm.TU.scaffold_151.15
GO:0046500	S-adenosylmethionine metabolic process	BP	0.533153	0.748278	1	4	2559	14759	Over	4	evm.TU.scaffold_16.76
GO:0006892	post-Golgi vesicle-mediated transport	BP	0.533153	0.748278	1	4	2559	14759	Over	5	evm.TU.scaffold_164.33
GO:0006893	Golgi to plasma membrane transport	BP	0.533153	0.748278	1	4	2559	14759	Over	5	evm.TU.scaffold_164.33
GO:0060627	regulation of vesicle-mediated transport	BP	0.533153	0.748278	1	4	2559	14759	Over	4	evm.TU.scaffold_164.33
GO:0098876	vesicle-mediated transport to the plasma membrane	BP	0.533153	0.748278	1	4	2559	14759	Over	4	evm.TU.scaffold_164.33
GO:0006825	copper ion transport	BP	0.533153	0.748278	1	4	2559	14759	Over	9	evm.TU.scaffold_171.19
GO:0016783	sulfurtransferase activity	MF	0.533153	0.748278	1	4	2559	14759	Over	5	evm.TU.scaffold_174.16
GO:0019319	hexose biosynthetic process	BP	0.533153	0.748278	1	4	2559	14759	Over	6	evm.TU.scaffold_188.33
GO:0046364	monosaccharide biosynthetic process	BP	0.533153	0.748278	1	4	2559	14759	Over	5	evm.TU.scaffold_188.33
GO:0019212	phosphatase inhibitor activity	MF	0.533153	0.748278	1	4	2559	14759	Over	5	evm.TU.scaffold_214.15
GO:0019888	protein phosphatase regulator activity	MF	0.533153	0.748278	1	4	2559	14759	Over	5	evm.TU.scaffold_214.15
GO:0035251	UDP-glucosyltransferase activity	MF	0.533153	0.748278	1	4	2559	14759	Over	6	evm.TU.scaffold_223.4
GO:0046527	glucosyltransferase activity	MF	0.533153	0.748278	1	4	2559	14759	Over	6	evm.TU.scaffold_223.4
GO:0001067	regulatory region nucleic acid binding	MF	0.533153	0.748278	1	4	2559	14759	Over	5	evm.TU.scaffold_225.10
GO:1990837	sequence-specific double-stranded DNA binding	MF	0.533153	0.748278	1	4	2559	14759	Over	7	evm.TU.scaffold_225.10
GO:0051094	positive regulation of developmental process	BP	0.533153	0.748278	1	4	2559	14759	Over	3	evm.TU.scaffold_225.10
GO:0046653	tetrahydrofolate metabolic process	BP	0.533153	0.748278	1	4	2559	14759	Over	6	evm.TU.scaffold_24.89
GO:0006029	proteoglycan metabolic process	BP	0.533153	0.748278	1	4	2559	14759	Over	6	evm.TU.scaffold_25.33
GO:0030166	proteoglycan biosynthetic process	BP	0.533153	0.748278	1	4	2559	14759	Over	7	evm.TU.scaffold_25.33
GO:0030201	heparan sulfate proteoglycan metabolic process	BP	0.533153	0.748278	1	4	2559	14759	Over	7	evm.TU.scaffold_25.33
GO:0046148	pigment biosynthetic process	BP	0.533153	0.748278	1	4	2559	14759	Over	4	evm.TU.scaffold_255.12
GO:0016197	endosomal transport	BP	0.533153	0.748278	1	4	2559	14759	Over	4	evm.TU.scaffold_266.9
GO:0006740	NADPH regeneration	BP	0.533153	0.748278	1	4	2559	14759	Over	4	evm.TU.scaffold_271.19
GO:0051156	glucose 6-phosphate metabolic process	BP	0.533153	0.748278	1	4	2559	14759	Over	5	evm.TU.scaffold_271.19
GO:0000394	RNA splicing, via endonucleolytic cleavage and ligation	BP	0.533153	0.748278	1	4	2559	14759	Over	8	evm.TU.scaffold_4.14
GO:0015020	glucuronosyltransferase activity	MF	0.533153	0.748278	1	4	2559	14759	Over	6	evm.TU.scaffold_45.116
GO:0016358	dendrite development	BP	0.533153	0.748278	1	4	2559	14759	Over	4	evm.TU.scaffold_48.54
GO:0031344	regulation of cell projection organization	BP	0.533153	0.748278	1	4	2559	14759	Over	5	evm.TU.scaffold_48.54
GO:0045664	regulation of neuron differentiation	BP	0.533153	0.748278	1	4	2559	14759	Over	6	evm.TU.scaffold_48.54
GO:0048813	dendrite morphogenesis	BP	0.533153	0.748278	1	4	2559	14759	Over	5	evm.TU.scaffold_48.54
GO:0050767	regulation of neurogenesis	BP	0.533153	0.748278	1	4	2559	14759	Over	6	evm.TU.scaffold_48.54
GO:0060284	regulation of cell development	BP	0.533153	0.748278	1	4	2559	14759	Over	5	evm.TU.scaffold_48.54
GO:0120035	regulation of plasma membrane bounded cell projection organization	BP	0.533153	0.748278	1	4	2559	14759	Over	6	evm.TU.scaffold_48.54
GO:0006482	protein demethylation	BP	0.533153	0.748278	1	4	2559	14759	Over	4	evm.TU.scaffold_647.1
GO:0008214	protein dealkylation	BP	0.533153	0.748278	1	4	2559	14759	Over	7	evm.TU.scaffold_647.1
GO:0070988	demethylation	BP	0.533153	0.748278	1	4	2559	14759	Over	3	evm.TU.scaffold_647.1
GO:0004486	methylenetetrahydrofolate dehydrogenase [NAD(P)+] activity	MF	0.533153	0.748278	1	4	2559	14759	Over	6	evm.TU.scaffold_93.61
GO:0016787	hydrolase activity	MF	0.53362	0.74841	226	1354	2559	14759	Under	3	asmbl_10408|g.15316,asmbl_22410|g.33470,asmbl_26298|g.39608,asmbl_27766|g.42442,asmbl_27967|g.42116,asmbl_30206|g.45525,asmbl_41979|g.63255,asmbl_42586|g.64647,asmbl_45555|g.68871,asmbl_4802|g.7046,asmbl_54517|g.82095,asmbl_56043|g.83935,asmbl_59455|g.90139,evm.TU.scaffold_0.246,evm.TU.scaffold_0.543,evm.TU.scaffold_1.159,evm.TU.scaffold_1.299,evm.TU.scaffold_1.304,evm.TU.scaffold_1.308,evm.TU.sc…
GO:0003746	translation elongation factor activity	MF	0.536772	0.750209	4	18	2559	14759	Over	5	evm.TU.scaffold_114.44,evm.TU.scaffold_1484.1,evm.TU.scaffold_202.13,evm.TU.scaffold_202.14
GO:0016477	cell migration	BP	0.536772	0.750209	4	18	2559	14759	Over	4	asmbl_53240|g.79997,evm.TU.scaffold_167.3,evm.TU.scaffold_240.4,evm.TU.scaffold_48.54
GO:0007015	actin filament organization	BP	0.536772	0.750209	4	18	2559	14759	Over	5	asmbl_1975|g.3525,evm.TU.scaffold_10.32,evm.TU.scaffold_153.34,evm.TU.scaffold_298.28
GO:0042398	cellular modified amino acid biosynthetic process	BP	0.536772	0.750209	4	18	2559	14759	Over	6	evm.TU.scaffold_11.269,evm.TU.scaffold_24.89,evm.TU.scaffold_297.1,evm.TU.scaffold_93.61
GO:0045934	negative regulation of nucleobase-containing compound metabolic process	BP	0.536772	0.750209	4	18	2559	14759	Over	5	evm.TU.scaffold_111.14,evm.TU.scaffold_34.127,evm.TU.scaffold_43.226,evm.TU.scaffold_46.35
GO:0003777	microtubule motor activity	MF	0.543864	0.759593	11	78	2559	14759	Under	9	evm.TU.scaffold_10.135,evm.TU.scaffold_101.26,evm.TU.scaffold_105.48,evm.TU.scaffold_239.26,evm.TU.scaffold_27.3,evm.TU.scaffold_344.1,evm.TU.scaffold_353.21,evm.TU.scaffold_57.16,evm.TU.scaffold_80.57,evm.TU.scaffold_9.1,evm.TU.scaffold_92.30
GO:0009058	biosynthetic process	BP	0.544962	0.760597	202	1212	2559	14759	Under	3	asmbl_11182|g.17002,asmbl_1518|g.1786,asmbl_18831|g.28311,asmbl_40716|g.62117,asmbl_56574|g.84874,asmbl_63239|g.94743,asmbl_7162|g.10621,asmbl_8687|g.13658,evm.TU.scaffold_0.241,evm.TU.scaffold_0.447,evm.TU.scaffold_0.453,evm.TU.scaffold_1.119,evm.TU.scaffold_1.280,evm.TU.scaffold_100.34,evm.TU.scaffold_101.76,evm.TU.scaffold_105.34,evm.TU.scaffold_107.10,evm.TU.scaffold_11.265,evm.TU.scaffold_11…
GO:0009653	anatomical structure morphogenesis	BP	0.548293	0.764714	5	40	2559	14759	Under	3	evm.TU.scaffold_142.38,evm.TU.scaffold_36.23,evm.TU.scaffold_364.11,evm.TU.scaffold_48.54,evm.TU.scaffold_87.13
GO:0003924	GTPase activity	MF	0.550184	0.766819	31	200	2559	14759	Under	8	evm.TU.scaffold_0.543,evm.TU.scaffold_10.50,evm.TU.scaffold_129.70,evm.TU.scaffold_129.79,evm.TU.scaffold_13.216,evm.TU.scaffold_13.217,evm.TU.scaffold_13.218,evm.TU.scaffold_140.48,evm.TU.scaffold_146.18,evm.TU.scaffold_181.6,evm.TU.scaffold_189.21,evm.TU.scaffold_21.182,evm.TU.scaffold_21.206,evm.TU.scaffold_214.43,evm.TU.scaffold_215.2,evm.TU.scaffold_215.3,evm.TU.scaffold_22.88,evm.TU.scaffol…
GO:0019725	cellular homeostasis	BP	0.552135	0.769004	10	46	2559	14759	Over	3	evm.TU.scaffold_190.26,evm.TU.scaffold_195.7,evm.TU.scaffold_229.10,evm.TU.scaffold_26.165,evm.TU.scaffold_29.6,evm.TU.scaffold_295.14,evm.TU.scaffold_42.15,evm.TU.scaffold_52.29,evm.TU.scaffold_8.220,evm.TU.scaffold_9.303
GO:0016772	transferase activity, transferring phosphorus-containing groups	MF	0.555896	0.772187	137	829	2559	14759	Under	4	asmbl_5435|g.7773,asmbl_6586|g.10163,asmbl_72486|g.108484,evm.TU.scaffold_0.393,evm.TU.scaffold_0.440,evm.TU.scaffold_0.569,evm.TU.scaffold_10.159,evm.TU.scaffold_10.204,evm.TU.scaffold_100.34,evm.TU.scaffold_101.77,evm.TU.scaffold_104.122,evm.TU.scaffold_105.39,evm.TU.scaffold_105.54,evm.TU.scaffold_11.115,evm.TU.scaffold_112.45,evm.TU.scaffold_113.37,evm.TU.scaffold_116.23,evm.TU.scaffold_116.9…
GO:0008219	cell death	BP	0.556312	0.772187	13	62	2559	14759	Over	3	asmbl_25515|g.38528,evm.TU.scaffold_137.4,evm.TU.scaffold_18.96,evm.TU.scaffold_188.1,evm.TU.scaffold_208.26,evm.TU.scaffold_213.19,evm.TU.scaffold_349.2,evm.TU.scaffold_40.169,evm.TU.scaffold_43.133,evm.TU.scaffold_43.202,evm.TU.scaffold_44.94,evm.TU.scaffold_580.1,evm.TU.scaffold_9.296
GO:0019787	ubiquitin-like protein transferase activity	MF	0.556655	0.772187	13	90	2559	14759	Under	4	evm.TU.scaffold_10.148,evm.TU.scaffold_137.4,evm.TU.scaffold_140.45,evm.TU.scaffold_146.28,evm.TU.scaffold_146.29,evm.TU.scaffold_249.46,evm.TU.scaffold_38.54,evm.TU.scaffold_43.160,evm.TU.scaffold_49.68,evm.TU.scaffold_525.2,evm.TU.scaffold_67.48,evm.TU.scaffold_75.15,evm.TU.scaffold_9.240
GO:0015698	inorganic anion transport	BP	0.558268	0.772187	2	20	2559	14759	Under	7	asmbl_4649|g.7182,evm.TU.scaffold_16.143
GO:0000228	nuclear chromosome	CC	0.558268	0.772187	2	20	2559	14759	Under	6	evm.TU.scaffold_0.580,evm.TU.scaffold_97.74
GO:0008235	metalloexopeptidase activity	MF	0.558268	0.772187	2	20	2559	14759	Under	7	evm.TU.scaffold_157.61,evm.TU.scaffold_253.13
GO:0042995	cell projection	CC	0.558268	0.772187	2	20	2559	14759	Under	3	evm.TU.scaffold_212.15,evm.TU.scaffold_215.18
GO:0120025	plasma membrane bounded cell projection	CC	0.558268	0.772187	2	20	2559	14759	Under	4	evm.TU.scaffold_212.15,evm.TU.scaffold_215.18
GO:0031406	carboxylic acid binding	MF	0.558268	0.772187	2	20	2559	14759	Under	5	evm.TU.scaffold_219.32,evm.TU.scaffold_6.192
GO:0043177	organic acid binding	MF	0.558268	0.772187	2	20	2559	14759	Under	4	evm.TU.scaffold_219.32,evm.TU.scaffold_6.192
GO:0015893	drug transport	BP	0.562189	0.776901	2	21	2559	14759	Under	5	evm.TU.scaffold_0.410,evm.TU.scaffold_91.56
GO:0006351	transcription, DNA-templated	BP	0.562837	0.776901	116	635	2559	14759	Over	6	asmbl_11182|g.17002,asmbl_18831|g.28311,asmbl_56574|g.84874,asmbl_63239|g.94743,asmbl_8687|g.13658,evm.TU.scaffold_0.241,evm.TU.scaffold_1.119,evm.TU.scaffold_105.34,evm.TU.scaffold_107.10,evm.TU.scaffold_11.265,evm.TU.scaffold_110.30,evm.TU.scaffold_111.14,evm.TU.scaffold_111.2,evm.TU.scaffold_127.17,evm.TU.scaffold_13.273,evm.TU.scaffold_131.77,evm.TU.scaffold_132.62,evm.TU.scaffold_138.71,evm.…
GO:0097659	nucleic acid-templated transcription	BP	0.562837	0.776901	116	635	2559	14759	Over	7	asmbl_11182|g.17002,asmbl_18831|g.28311,asmbl_56574|g.84874,asmbl_63239|g.94743,asmbl_8687|g.13658,evm.TU.scaffold_0.241,evm.TU.scaffold_1.119,evm.TU.scaffold_105.34,evm.TU.scaffold_107.10,evm.TU.scaffold_11.265,evm.TU.scaffold_110.30,evm.TU.scaffold_111.14,evm.TU.scaffold_111.2,evm.TU.scaffold_127.17,evm.TU.scaffold_13.273,evm.TU.scaffold_131.77,evm.TU.scaffold_132.62,evm.TU.scaffold_138.71,evm.…
GO:0006470	protein dephosphorylation	BP	0.567902	0.783354	15	73	2559	14759	Over	7	asmbl_22410|g.33470,asmbl_59455|g.90139,evm.TU.scaffold_107.82,evm.TU.scaffold_128.44,evm.TU.scaffold_180.34,evm.TU.scaffold_19.113,evm.TU.scaffold_19.161,evm.TU.scaffold_242.30,evm.TU.scaffold_282.2,evm.TU.scaffold_35.86,evm.TU.scaffold_41.17,evm.TU.scaffold_42.28,evm.TU.scaffold_44.14,evm.TU.scaffold_485.2,evm.TU.scaffold_8.209
GO:0050660	flavin adenine dinucleotide binding	MF	0.569656	0.785234	5	22	2559	14759	Over	5	asmbl_26163|g.39452,evm.TU.scaffold_104.75,evm.TU.scaffold_3.136,evm.TU.scaffold_34.72,evm.TU.scaffold_73.75
GO:0031226	intrinsic component of plasma membrane	CC	0.570825	0.786304	12	57	2559	14759	Over	4	evm.TU.scaffold_0.454,evm.TU.scaffold_111.67,evm.TU.scaffold_14.187,evm.TU.scaffold_151.47,evm.TU.scaffold_155.73,evm.TU.scaffold_162.40,evm.TU.scaffold_220.29,evm.TU.scaffold_35.109,evm.TU.scaffold_54.181,evm.TU.scaffold_6.208,evm.TU.scaffold_92.20,evm.TU.scaffold_93.43
GO:0052689	carboxylic ester hydrolase activity	MF	0.580176	0.798637	5	23	2559	14759	Over	5	evm.TU.scaffold_23.272,evm.TU.scaffold_26.39,evm.TU.scaffold_460.2,evm.TU.scaffold_75.9,evm.TU.scaffold_96.74
GO:0048731	system development	BP	0.586075	0.806205	11	52	2559	14759	Over	4	evm.TU.scaffold_142.38,evm.TU.scaffold_193.20,evm.TU.scaffold_21.178,evm.TU.scaffold_225.10,evm.TU.scaffold_349.7,evm.TU.scaffold_36.23,evm.TU.scaffold_36.33,evm.TU.scaffold_40.15,evm.TU.scaffold_48.54,evm.TU.scaffold_8.134,evm.TU.scaffold_90.62
GO:0004842	ubiquitin-protein transferase activity	MF	0.587545	0.807674	13	89	2559	14759	Under	5	evm.TU.scaffold_10.148,evm.TU.scaffold_137.4,evm.TU.scaffold_140.45,evm.TU.scaffold_146.28,evm.TU.scaffold_146.29,evm.TU.scaffold_249.46,evm.TU.scaffold_38.54,evm.TU.scaffold_43.160,evm.TU.scaffold_49.68,evm.TU.scaffold_525.2,evm.TU.scaffold_67.48,evm.TU.scaffold_75.15,evm.TU.scaffold_9.240
GO:0032774	RNA biosynthetic process	BP	0.58874	0.808762	116	637	2559	14759	Over	6	asmbl_11182|g.17002,asmbl_18831|g.28311,asmbl_56574|g.84874,asmbl_63239|g.94743,asmbl_8687|g.13658,evm.TU.scaffold_0.241,evm.TU.scaffold_1.119,evm.TU.scaffold_105.34,evm.TU.scaffold_107.10,evm.TU.scaffold_11.265,evm.TU.scaffold_110.30,evm.TU.scaffold_111.14,evm.TU.scaffold_111.2,evm.TU.scaffold_127.17,evm.TU.scaffold_13.273,evm.TU.scaffold_131.77,evm.TU.scaffold_132.62,evm.TU.scaffold_138.71,evm.…
GO:0006820	anion transport	BP	0.591181	0.811005	16	79	2559	14759	Over	6	asmbl_38666|g.59883,asmbl_38667|g.59879,asmbl_4649|g.7182,asmbl_68336|g.102398,evm.TU.scaffold_0.410,evm.TU.scaffold_0.610,evm.TU.scaffold_114.42,evm.TU.scaffold_133.68,evm.TU.scaffold_135.39,evm.TU.scaffold_16.143,evm.TU.scaffold_160.48,evm.TU.scaffold_17.141,evm.TU.scaffold_36.135,evm.TU.scaffold_49.51,evm.TU.scaffold_63.78,evm.TU.scaffold_72.26
GO:0098588	bounding membrane of organelle	CC	0.591181	0.811005	16	79	2559	14759	Over	5	evm.TU.scaffold_12.168,evm.TU.scaffold_122.5,evm.TU.scaffold_122.73,evm.TU.scaffold_13.97,evm.TU.scaffold_15.207,evm.TU.scaffold_151.15,evm.TU.scaffold_20.10,evm.TU.scaffold_240.20,evm.TU.scaffold_255.12,evm.TU.scaffold_285.11,evm.TU.scaffold_35.200,evm.TU.scaffold_4.154,evm.TU.scaffold_50.105,evm.TU.scaffold_56.75,evm.TU.scaffold_7.136,evm.TU.scaffold_91.62
GO:0048870	cell motility	BP	0.593253	0.812737	5	24	2559	14759	Over	3	asmbl_53240|g.79997,evm.TU.scaffold_167.3,evm.TU.scaffold_240.4,evm.TU.scaffold_48.54,evm.TU.scaffold_6.208
GO:0051674	localization of cell	BP	0.593253	0.812737	5	24	2559	14759	Over	3	asmbl_53240|g.79997,evm.TU.scaffold_167.3,evm.TU.scaffold_240.4,evm.TU.scaffold_48.54,evm.TU.scaffold_6.208
GO:0051213	dioxygenase activity	MF	0.603031	0.824776	28	145	2559	14759	Over	4	evm.TU.scaffold_109.60,evm.TU.scaffold_126.6,evm.TU.scaffold_128.74,evm.TU.scaffold_142.11,evm.TU.scaffold_147.56,evm.TU.scaffold_147.60,evm.TU.scaffold_199.37,evm.TU.scaffold_199.42,evm.TU.scaffold_21.221,evm.TU.scaffold_230.64,evm.TU.scaffold_237.7,evm.TU.scaffold_24.121,evm.TU.scaffold_246.40,evm.TU.scaffold_297.1,evm.TU.scaffold_3.465,evm.TU.scaffold_316.21,evm.TU.scaffold_32.35,evm.TU.scaffo…
GO:0009165	nucleotide biosynthetic process	BP	0.604421	0.824776	10	70	2559	14759	Under	7	evm.TU.scaffold_151.35,evm.TU.scaffold_222.19,evm.TU.scaffold_276.21,evm.TU.scaffold_302.19,evm.TU.scaffold_44.23,evm.TU.scaffold_456.1,evm.TU.scaffold_58.114,evm.TU.scaffold_59.98,evm.TU.scaffold_81.45,evm.TU.scaffold_9.261
GO:0006464	cellular protein modification process	BP	0.605182	0.824776	164	910	2559	14759	Over	6	asmbl_1518|g.1786,asmbl_16044|g.24226,asmbl_22410|g.33470,asmbl_5435|g.7773,asmbl_59455|g.90139,asmbl_7162|g.10621,asmbl_72486|g.108484,evm.TU.scaffold_0.440,evm.TU.scaffold_0.447,evm.TU.scaffold_0.453,evm.TU.scaffold_0.569,evm.TU.scaffold_1.280,evm.TU.scaffold_101.76,evm.TU.scaffold_104.122,evm.TU.scaffold_105.39,evm.TU.scaffold_105.54,evm.TU.scaffold_107.82,evm.TU.scaffold_11.115,evm.TU.scaffol…
GO:0036211	protein modification process	BP	0.605182	0.824776	164	910	2559	14759	Over	5	asmbl_1518|g.1786,asmbl_16044|g.24226,asmbl_22410|g.33470,asmbl_5435|g.7773,asmbl_59455|g.90139,asmbl_7162|g.10621,asmbl_72486|g.108484,evm.TU.scaffold_0.440,evm.TU.scaffold_0.447,evm.TU.scaffold_0.453,evm.TU.scaffold_0.569,evm.TU.scaffold_1.280,evm.TU.scaffold_101.76,evm.TU.scaffold_104.122,evm.TU.scaffold_105.39,evm.TU.scaffold_105.54,evm.TU.scaffold_107.82,evm.TU.scaffold_11.115,evm.TU.scaffol…
GO:0005922	connexin complex	CC	0.605329	0.824776	3	25	2559	14759	Under	5	evm.TU.scaffold_0.259,evm.TU.scaffold_320.12,evm.TU.scaffold_37.81
GO:0016903	oxidoreductase activity, acting on the aldehyde or oxo group of donors	MF	0.605329	0.824776	3	25	2559	14759	Under	4	asmbl_31506|g.47620,asmbl_66735|g.100498,evm.TU.scaffold_211.51
GO:0051536	iron-sulfur cluster binding	MF	0.605329	0.824776	3	25	2559	14759	Under	4	evm.TU.scaffold_120.59,evm.TU.scaffold_229.10,evm.TU.scaffold_54.166
GO:0051540	metal cluster binding	MF	0.605329	0.824776	3	25	2559	14759	Under	3	evm.TU.scaffold_120.59,evm.TU.scaffold_229.10,evm.TU.scaffold_54.166
GO:0004674	protein serine/threonine kinase activity	MF	0.605838	0.82491	3	26	2559	14759	Under	5	evm.TU.scaffold_2.79,evm.TU.scaffold_47.2,evm.TU.scaffold_56.3
GO:0016788	hydrolase activity, acting on ester bonds	MF	0.607014	0.82595	63	340	2559	14759	Over	4	asmbl_22410|g.33470,asmbl_26298|g.39608,asmbl_42586|g.64647,asmbl_54517|g.82095,asmbl_56043|g.83935,asmbl_59455|g.90139,evm.TU.scaffold_1.308,evm.TU.scaffold_107.82,evm.TU.scaffold_113.69,evm.TU.scaffold_116.70,evm.TU.scaffold_128.44,evm.TU.scaffold_132.74,evm.TU.scaffold_134.70,evm.TU.scaffold_143.68,evm.TU.scaffold_168.44,evm.TU.scaffold_180.34,evm.TU.scaffold_19.113,evm.TU.scaffold_19.134,evm.…
GO:0019205	nucleobase-containing compound kinase activity	MF	0.609172	0.827204	3	27	2559	14759	Under	6	evm.TU.scaffold_101.77,evm.TU.scaffold_301.7,evm.TU.scaffold_43.69
GO:0019900	kinase binding	MF	0.609172	0.827204	3	27	2559	14759	Under	5	evm.TU.scaffold_142.38,evm.TU.scaffold_237.52,evm.TU.scaffold_258.23
GO:0019439	aromatic compound catabolic process	BP	0.609172	0.827204	3	27	2559	14759	Under	5	evm.TU.scaffold_19.182,evm.TU.scaffold_236.6,evm.TU.scaffold_7.76
GO:0046872	metal ion binding	MF	0.611956	0.830423	220	1310	2559	14759	Under	5	asmbl_12113|g.18129,asmbl_24726|g.37164,asmbl_30206|g.45525,asmbl_35549|g.53589,asmbl_37064|g.56684,asmbl_42586|g.64647,asmbl_57616|g.86810,asmbl_69340|g.103765,asmbl_8150|g.12641,evm.TU.scaffold_0.176,evm.TU.scaffold_0.376,evm.TU.scaffold_0.410,evm.TU.scaffold_1.268,evm.TU.scaffold_1.299,evm.TU.scaffold_10.148,evm.TU.scaffold_10.159,evm.TU.scaffold_10.166,evm.TU.scaffold_10.75,evm.TU.scaffold_10…
GO:0016746	transferase activity, transferring acyl groups	MF	0.615366	0.834486	12	82	2559	14759	Under	4	asmbl_1518|g.1786,evm.TU.scaffold_0.177,evm.TU.scaffold_181.69,evm.TU.scaffold_190.62,evm.TU.scaffold_2.35,evm.TU.scaffold_24.238,evm.TU.scaffold_245.12,evm.TU.scaffold_260.5,evm.TU.scaffold_3.151,evm.TU.scaffold_314.12,evm.TU.scaffold_71.35,evm.TU.scaffold_9.171
GO:0016616	oxidoreductase activity, acting on the CH-OH group of donors, NAD or NADP as acceptor	MF	0.615883	0.834624	12	58	2559	14759	Over	5	evm.TU.scaffold_116.86,evm.TU.scaffold_151.34,evm.TU.scaffold_196.30,evm.TU.scaffold_2.65,evm.TU.scaffold_204.36,evm.TU.scaffold_271.19,evm.TU.scaffold_3.403,evm.TU.scaffold_398.1,evm.TU.scaffold_4.111,evm.TU.scaffold_70.87,evm.TU.scaffold_77.115,evm.TU.scaffold_95.74
GO:0017144	drug metabolic process	BP	0.618848	0.838076	7	51	2559	14759	Under	4	asmbl_19255|g.28993,evm.TU.scaffold_100.34,evm.TU.scaffold_138.55,evm.TU.scaffold_16.76,evm.TU.scaffold_222.19,evm.TU.scaffold_59.98,evm.TU.scaffold_72.24
GO:0051173	positive regulation of nitrogen compound metabolic process	BP	0.624097	0.844046	4	32	2559	14759	Under	4	evm.TU.scaffold_114.44,evm.TU.scaffold_137.4,evm.TU.scaffold_56.3,evm.TU.scaffold_90.62
GO:0019838	growth factor binding	MF	0.624097	0.844046	4	32	2559	14759	Under	4	evm.TU.scaffold_213.39,evm.TU.scaffold_270.14,evm.TU.scaffold_67.16,evm.TU.scaffold_7.380
GO:0004890	GABA-A receptor activity	MF	0.634153	0.847931	2	8	2559	14759	Over	6	evm.TU.scaffold_1.109,evm.TU.scaffold_212.3
GO:0005248	voltage-gated sodium channel activity	MF	0.634153	0.847931	2	8	2559	14759	Over	8	evm.TU.scaffold_111.67,evm.TU.scaffold_151.47
GO:0030212	hyaluronan metabolic process	BP	0.634153	0.847931	2	8	2559	14759	Over	7	evm.TU.scaffold_205.35,evm.TU.scaffold_42.161
GO:0005432	calcium:sodium antiporter activity	MF	0.634153	0.847931	2	8	2559	14759	Over	8	evm.TU.scaffold_276.37,evm.TU.scaffold_74.152
GO:0008253	5'-nucleotidase activity	MF	0.634153	0.847931	2	8	2559	14759	Over	8	evm.TU.scaffold_32.85,evm.TU.scaffold_37.139
GO:0009396	folic acid-containing compound biosynthetic process	BP	0.634153	0.847931	2	8	2559	14759	Over	6	evm.TU.scaffold_24.89,evm.TU.scaffold_93.61
GO:0016917	GABA receptor activity	MF	0.634153	0.847931	2	8	2559	14759	Over	5	evm.TU.scaffold_1.109,evm.TU.scaffold_212.3
GO:0015932	nucleobase-containing compound transmembrane transporter activity	MF	0.634153	0.847931	2	8	2559	14759	Over	4	evm.TU.scaffold_12.176,evm.TU.scaffold_279.28
GO:1903510	mucopolysaccharide metabolic process	BP	0.634153	0.847931	2	8	2559	14759	Over	7	evm.TU.scaffold_205.35,evm.TU.scaffold_42.161
GO:0140103	catalytic activity, acting on a glycoprotein	MF	0.634153	0.847931	2	8	2559	14759	Over	4	evm.TU.scaffold_212.30,evm.TU.scaffold_24.8
GO:0006739	NADP metabolic process	BP	0.634153	0.847931	2	8	2559	14759	Over	3	evm.TU.scaffold_271.19,evm.TU.scaffold_9.261
GO:0015368	calcium:cation antiporter activity	MF	0.634153	0.847931	2	8	2559	14759	Over	7	evm.TU.scaffold_276.37,evm.TU.scaffold_74.152
GO:0015491	cation:cation antiporter activity	MF	0.634153	0.847931	2	8	2559	14759	Over	7	evm.TU.scaffold_276.37,evm.TU.scaffold_74.152
GO:0072509	divalent inorganic cation transmembrane transporter activity	MF	0.634153	0.847931	2	8	2559	14759	Over	6	evm.TU.scaffold_276.37,evm.TU.scaffold_74.152
GO:0008252	nucleotidase activity	MF	0.634153	0.847931	2	8	2559	14759	Over	7	evm.TU.scaffold_32.85,evm.TU.scaffold_37.139
GO:0000096	sulfur amino acid metabolic process	BP	0.634153	0.847931	2	8	2559	14759	Over	5	evm.TU.scaffold_47.57,evm.TU.scaffold_72.24
GO:0009067	aspartate family amino acid biosynthetic process	BP	0.634153	0.847931	2	8	2559	14759	Over	7	evm.TU.scaffold_47.57,evm.TU.scaffold_72.24
GO:0051246	regulation of protein metabolic process	BP	0.635018	0.848523	9	63	2559	14759	Under	5	evm.TU.scaffold_114.44,evm.TU.scaffold_137.4,evm.TU.scaffold_237.52,evm.TU.scaffold_258.23,evm.TU.scaffold_35.106,evm.TU.scaffold_56.3,evm.TU.scaffold_70.64,evm.TU.scaffold_90.62,evm.TU.scaffold_94.45
GO:0006886	intracellular protein transport	BP	0.6367	0.850205	32	202	2559	14759	Under	5	evm.TU.scaffold_0.543,evm.TU.scaffold_10.50,evm.TU.scaffold_113.4,evm.TU.scaffold_12.168,evm.TU.scaffold_146.18,evm.TU.scaffold_15.207,evm.TU.scaffold_181.6,evm.TU.scaffold_189.21,evm.TU.scaffold_194.8,evm.TU.scaffold_20.171,evm.TU.scaffold_21.182,evm.TU.scaffold_214.43,evm.TU.scaffold_215.2,evm.TU.scaffold_215.3,evm.TU.scaffold_222.35,evm.TU.scaffold_236.39,evm.TU.scaffold_257.10,evm.TU.scaffold…
GO:0070887	cellular response to chemical stimulus	BP	0.637187	0.850288	8	37	2559	14759	Over	4	evm.TU.scaffold_13.25,evm.TU.scaffold_137.4,evm.TU.scaffold_19.151,evm.TU.scaffold_296.46,evm.TU.scaffold_43.226,evm.TU.scaffold_66.101,evm.TU.scaffold_87.61,evm.TU.scaffold_92.57
GO:0031090	organelle membrane	CC	0.637611	0.85029	24	154	2559	14759	Under	4	asmbl_1518|g.1786,evm.TU.scaffold_101.76,evm.TU.scaffold_12.168,evm.TU.scaffold_122.5,evm.TU.scaffold_122.73,evm.TU.scaffold_13.97,evm.TU.scaffold_15.207,evm.TU.scaffold_151.15,evm.TU.scaffold_173.23,evm.TU.scaffold_20.10,evm.TU.scaffold_240.20,evm.TU.scaffold_255.12,evm.TU.scaffold_285.11,evm.TU.scaffold_35.200,evm.TU.scaffold_35.45,evm.TU.scaffold_4.154,evm.TU.scaffold_425.10,evm.TU.scaffold_43…
GO:0043169	cation binding	MF	0.638274	0.850609	221	1313	2559	14759	Under	4	asmbl_12113|g.18129,asmbl_24726|g.37164,asmbl_30206|g.45525,asmbl_35549|g.53589,asmbl_37064|g.56684,asmbl_42586|g.64647,asmbl_57616|g.86810,asmbl_66735|g.100498,asmbl_69340|g.103765,asmbl_8150|g.12641,evm.TU.scaffold_0.176,evm.TU.scaffold_0.376,evm.TU.scaffold_0.410,evm.TU.scaffold_1.268,evm.TU.scaffold_1.299,evm.TU.scaffold_10.148,evm.TU.scaffold_10.159,evm.TU.scaffold_10.166,evm.TU.scaffold_10.…
GO:0015399	primary active transmembrane transporter activity	MF	0.640435	0.852356	5	38	2559	14759	Under	5	evm.TU.scaffold_11.121,evm.TU.scaffold_116.24,evm.TU.scaffold_257.37,evm.TU.scaffold_266.44,evm.TU.scaffold_5.314
GO:0009108	coenzyme biosynthetic process	BP	0.640435	0.852356	5	38	2559	14759	Under	6	evm.TU.scaffold_16.76,evm.TU.scaffold_24.89,evm.TU.scaffold_276.21,evm.TU.scaffold_9.261,evm.TU.scaffold_93.61
GO:0016782	transferase activity, transferring sulfur-containing groups	MF	0.642393	0.854396	13	64	2559	14759	Over	4	evm.TU.scaffold_113.16,evm.TU.scaffold_14.40,evm.TU.scaffold_16.29,evm.TU.scaffold_167.47,evm.TU.scaffold_174.16,evm.TU.scaffold_206.3,evm.TU.scaffold_24.30,evm.TU.scaffold_306.1,evm.TU.scaffold_311.21,evm.TU.scaffold_38.195,evm.TU.scaffold_6.49,evm.TU.scaffold_67.124,evm.TU.scaffold_97.34
GO:0005789	endoplasmic reticulum membrane	CC	0.656425	0.867763	7	32	2559	14759	Over	5	asmbl_1518|g.1786,evm.TU.scaffold_101.76,evm.TU.scaffold_12.168,evm.TU.scaffold_173.23,evm.TU.scaffold_425.10,evm.TU.scaffold_43.12,evm.TU.scaffold_77.115
GO:0016567	protein ubiquitination	BP	0.656425	0.867763	7	32	2559	14759	Over	9	evm.TU.scaffold_137.4,evm.TU.scaffold_140.45,evm.TU.scaffold_249.46,evm.TU.scaffold_43.160,evm.TU.scaffold_525.2,evm.TU.scaffold_75.15,evm.TU.scaffold_9.240
GO:0032446	protein modification by small protein conjugation	BP	0.656425	0.867763	7	32	2559	14759	Over	8	evm.TU.scaffold_137.4,evm.TU.scaffold_140.45,evm.TU.scaffold_249.46,evm.TU.scaffold_43.160,evm.TU.scaffold_525.2,evm.TU.scaffold_75.15,evm.TU.scaffold_9.240
GO:0043066	negative regulation of apoptotic process	BP	0.659794	0.867763	2	9	2559	14759	Over	6	asmbl_25515|g.38528,evm.TU.scaffold_213.19
GO:0006006	glucose metabolic process	BP	0.659794	0.867763	2	9	2559	14759	Over	6	evm.TU.scaffold_151.34,evm.TU.scaffold_188.33
GO:0004016	adenylate cyclase activity	MF	0.659794	0.867763	2	9	2559	14759	Over	4	evm.TU.scaffold_151.35,evm.TU.scaffold_456.1
GO:0015035	protein disulfide oxidoreductase activity	MF	0.659794	0.867763	2	9	2559	14759	Over	6	evm.TU.scaffold_190.26,evm.TU.scaffold_8.220
GO:0015269	calcium-activated potassium channel activity	MF	0.659794	0.867763	2	9	2559	14759	Over	8	evm.TU.scaffold_278.24,evm.TU.scaffold_300.19
GO:0043069	negative regulation of programmed cell death	BP	0.659794	0.867763	2	9	2559	14759	Over	5	asmbl_25515|g.38528,evm.TU.scaffold_213.19
GO:0060548	negative regulation of cell death	BP	0.659794	0.867763	2	9	2559	14759	Over	4	asmbl_25515|g.38528,evm.TU.scaffold_213.19
GO:0030291	protein serine/threonine kinase inhibitor activity	MF	0.659794	0.867763	2	9	2559	14759	Over	7	evm.TU.scaffold_11.270,evm.TU.scaffold_246.11
GO:0005778	peroxisomal membrane	CC	0.659794	0.867763	2	9	2559	14759	Over	6	evm.TU.scaffold_122.5,evm.TU.scaffold_20.10
GO:0031903	microbody membrane	CC	0.659794	0.867763	2	9	2559	14759	Over	5	evm.TU.scaffold_122.5,evm.TU.scaffold_20.10
GO:0007031	peroxisome organization	BP	0.659794	0.867763	2	9	2559	14759	Over	6	evm.TU.scaffold_122.5,evm.TU.scaffold_20.10
GO:0042133	neurotransmitter metabolic process	BP	0.659794	0.867763	2	9	2559	14759	Over	4	evm.TU.scaffold_138.55,evm.TU.scaffold_222.19
GO:0006760	folic acid-containing compound metabolic process	BP	0.659794	0.867763	2	9	2559	14759	Over	5	evm.TU.scaffold_24.89,evm.TU.scaffold_93.61
GO:0009066	aspartate family amino acid metabolic process	BP	0.659794	0.867763	2	9	2559	14759	Over	6	evm.TU.scaffold_47.57,evm.TU.scaffold_72.24
GO:0098796	membrane protein complex	CC	0.66729	0.877047	38	203	2559	14759	Over	3	asmbl_63436|g.95645,evm.TU.scaffold_0.259,evm.TU.scaffold_0.454,evm.TU.scaffold_101.76,evm.TU.scaffold_111.67,evm.TU.scaffold_1129.1,evm.TU.scaffold_12.168,evm.TU.scaffold_14.187,evm.TU.scaffold_15.207,evm.TU.scaffold_151.39,evm.TU.scaffold_151.47,evm.TU.scaffold_155.73,evm.TU.scaffold_162.40,evm.TU.scaffold_20.171,evm.TU.scaffold_220.29,evm.TU.scaffold_285.11,evm.TU.scaffold_320.12,evm.TU.scaffo…
GO:0044281	small molecule metabolic process	BP	0.669645	0.879566	55	337	2559	14759	Under	3	asmbl_26298|g.39608,asmbl_33989|g.51138,evm.TU.scaffold_1.308,evm.TU.scaffold_10.159,evm.TU.scaffold_100.34,evm.TU.scaffold_113.69,evm.TU.scaffold_123.30,evm.TU.scaffold_135.62,evm.TU.scaffold_145.13,evm.TU.scaffold_151.34,evm.TU.scaffold_151.35,evm.TU.scaffold_188.33,evm.TU.scaffold_188.63,evm.TU.scaffold_190.26,evm.TU.scaffold_20.91,evm.TU.scaffold_205.35,evm.TU.scaffold_219.32,evm.TU.scaffold_…
GO:0016706	2-oxoglutarate-dependent dioxygenase activity	MF	0.678778	0.89098	25	131	2559	14759	Over	5	evm.TU.scaffold_109.60,evm.TU.scaffold_126.6,evm.TU.scaffold_128.74,evm.TU.scaffold_142.11,evm.TU.scaffold_147.56,evm.TU.scaffold_147.60,evm.TU.scaffold_199.37,evm.TU.scaffold_199.42,evm.TU.scaffold_21.221,evm.TU.scaffold_230.64,evm.TU.scaffold_237.7,evm.TU.scaffold_246.40,evm.TU.scaffold_297.1,evm.TU.scaffold_3.465,evm.TU.scaffold_316.21,evm.TU.scaffold_328.4,evm.TU.scaffold_34.194,evm.TU.scaffo…
GO:0016491	oxidoreductase activity	MF	0.683316	0.891415	110	610	2559	14759	Over	3	asmbl_26163|g.39452,asmbl_31506|g.47620,asmbl_33989|g.51138,asmbl_66735|g.100498,evm.TU.scaffold_0.193,evm.TU.scaffold_0.376,evm.TU.scaffold_0.380,evm.TU.scaffold_1.157,evm.TU.scaffold_10.302,evm.TU.scaffold_100.68,evm.TU.scaffold_104.75,evm.TU.scaffold_109.60,evm.TU.scaffold_11.276,evm.TU.scaffold_112.63,evm.TU.scaffold_116.86,evm.TU.scaffold_120.59,evm.TU.scaffold_126.6,evm.TU.scaffold_128.74,e…
GO:0007018	microtubule-based movement	BP	0.684781	0.891415	12	80	2559	14759	Under	4	evm.TU.scaffold_10.128,evm.TU.scaffold_10.135,evm.TU.scaffold_101.26,evm.TU.scaffold_212.15,evm.TU.scaffold_239.26,evm.TU.scaffold_27.3,evm.TU.scaffold_344.1,evm.TU.scaffold_353.21,evm.TU.scaffold_57.16,evm.TU.scaffold_80.57,evm.TU.scaffold_9.1,evm.TU.scaffold_92.30
GO:0003674	molecular_function	MF	0.686305	0.891415	2254	12962	2559	14759	Over	1	asmbl_10408|g.15316,asmbl_10961|g.16860,asmbl_11182|g.17002,asmbl_11912|g.18078,asmbl_12113|g.18129,asmbl_12462|g.18473,asmbl_1418|g.2564,asmbl_15133|g.22674,asmbl_1518|g.1786,asmbl_16044|g.24226,asmbl_17530|g.26753,asmbl_18831|g.28311,asmbl_18901|g.28696,asmbl_19190|g.28925,asmbl_19255|g.28993,asmbl_22410|g.33470,asmbl_24475|g.37663,asmbl_24726|g.37164,asmbl_25152|g.38193,asmbl_26062|g.40097,asm…
8.12,evm.TU.scaffold_378.13,evm.TU.scaffold_378.15,evm.TU.scaffold_379.3,evm.TU.scaffold_379.6,evm.TU.scaffold_38.172,evm.TU.scaffold_38.183,evm.TU.scaffold_38.195,evm.TU.scaffold_38.197,evm.TU.scaffold_38.200,evm.TU.scaffold_38.22,evm.TU.scaffold_38.24,evm.TU.scaffold_38.25,evm.TU.scaffold_38.54,evm.TU.scaffold_381.16,evm.TU.scaffold_381.17,evm.TU.scaffold_381.2,evm.TU.scaffold_382.12,evm.TU.sca…
GO:0008092	cytoskeletal protein binding	MF	0.686366	0.891415	28	176	2559	14759	Under	4	asmbl_38625|g.59721,evm.TU.scaffold_0.574,evm.TU.scaffold_10.128,evm.TU.scaffold_10.135,evm.TU.scaffold_100.50,evm.TU.scaffold_14.232,evm.TU.scaffold_142.36,evm.TU.scaffold_162.65,evm.TU.scaffold_167.3,evm.TU.scaffold_171.60,evm.TU.scaffold_18.182,evm.TU.scaffold_187.1,evm.TU.scaffold_228.4,evm.TU.scaffold_266.36,evm.TU.scaffold_275.9,evm.TU.scaffold_3.402,evm.TU.scaffold_313.6,evm.TU.scaffold_31…
GO:0007188	adenylate cyclase-modulating G protein-coupled receptor signaling pathway	BP	0.687549	0.891415	2	10	2559	14759	Over	6	evm.TU.scaffold_129.70,evm.TU.scaffold_129.79
GO:0008013	beta-catenin binding	MF	0.687549	0.891415	2	10	2559	14759	Over	4	evm.TU.scaffold_171.59,evm.TU.scaffold_31.140
GO:0060070	canonical Wnt signaling pathway	BP	0.687549	0.891415	2	10	2559	14759	Over	6	evm.TU.scaffold_171.59,evm.TU.scaffold_31.140
GO:0051539	4 iron, 4 sulfur cluster binding	MF	0.687549	0.891415	2	10	2559	14759	Over	5	evm.TU.scaffold_229.10,evm.TU.scaffold_54.166
GO:0004860	protein kinase inhibitor activity	MF	0.687549	0.891415	2	10	2559	14759	Over	6	evm.TU.scaffold_11.270,evm.TU.scaffold_246.11
GO:0019210	kinase inhibitor activity	MF	0.687549	0.891415	2	10	2559	14759	Over	5	evm.TU.scaffold_11.270,evm.TU.scaffold_246.11
GO:0005777	peroxisome	CC	0.687549	0.891415	2	10	2559	14759	Over	5	evm.TU.scaffold_122.5,evm.TU.scaffold_20.10
GO:0042579	microbody	CC	0.687549	0.891415	2	10	2559	14759	Over	4	evm.TU.scaffold_122.5,evm.TU.scaffold_20.10
GO:0007187	G protein-coupled receptor signaling pathway, coupled to cyclic nucleotide second messenger	BP	0.687549	0.891415	2	10	2559	14759	Over	5	evm.TU.scaffold_129.70,evm.TU.scaffold_129.79
GO:0019318	hexose metabolic process	BP	0.687549	0.891415	2	10	2559	14759	Over	5	evm.TU.scaffold_151.34,evm.TU.scaffold_188.33
GO:0006826	iron ion transport	BP	0.687549	0.891415	2	10	2559	14759	Over	9	evm.TU.scaffold_195.7,evm.TU.scaffold_94.46
GO:0016646	oxidoreductase activity, acting on the CH-NH group of donors, NAD or NADP as acceptor	MF	0.687549	0.891415	2	10	2559	14759	Over	5	evm.TU.scaffold_222.19,evm.TU.scaffold_93.61
GO:0043405	regulation of MAP kinase activity	BP	0.687549	0.891415	2	10	2559	14759	Over	7	evm.TU.scaffold_56.3,evm.TU.scaffold_90.62
GO:0043406	positive regulation of MAP kinase activity	BP	0.687549	0.891415	2	10	2559	14759	Over	7	evm.TU.scaffold_56.3,evm.TU.scaffold_90.62
GO:0071902	positive regulation of protein serine/threonine kinase activity	BP	0.687549	0.891415	2	10	2559	14759	Over	9	evm.TU.scaffold_56.3,evm.TU.scaffold_90.62
GO:0033043	regulation of organelle organization	BP	0.690662	0.894873	5	37	2559	14759	Under	5	asmbl_1975|g.3525,evm.TU.scaffold_10.32,evm.TU.scaffold_153.34,evm.TU.scaffold_167.3,evm.TU.scaffold_367.19
GO:0016812	hydrolase activity, acting on carbon-nitrogen (but not peptide) bonds, in cyclic amides	MF	0.701954	0.896575	1	11	2559	14759	Under	5	evm.TU.scaffold_31.175
GO:0005484	SNAP receptor activity	MF	0.701954	0.896575	1	11	2559	14759	Under	5	evm.TU.scaffold_32.40
GO:0005253	anion channel activity	MF	0.701954	0.896575	1	11	2559	14759	Under	6	evm.TU.scaffold_16.143
GO:0008308	voltage-gated anion channel activity	MF	0.701954	0.896575	1	11	2559	14759	Under	6	evm.TU.scaffold_16.143
GO:0016860	intramolecular oxidoreductase activity	MF	0.701954	0.896575	1	11	2559	14759	Under	4	evm.TU.scaffold_53.95
GO:0043094	cellular metabolic compound salvage	BP	0.701954	0.896575	1	11	2559	14759	Under	4	evm.TU.scaffold_72.24
GO:0072524	pyridine-containing compound metabolic process	BP	0.701954	0.896575	1	11	2559	14759	Under	5	evm.TU.scaffold_9.261
GO:0072525	pyridine-containing compound biosynthetic process	BP	0.701954	0.896575	1	11	2559	14759	Under	6	evm.TU.scaffold_9.261
GO:0016893	endonuclease activity, active with either ribo- or deoxyribonucleic acids and producing 5'-phosphomonoesters	MF	0.701954	0.896575	1	11	2559	14759	Under	7	evm.TU.scaffold_97.74
GO:0048585	negative regulation of response to stimulus	BP	0.704297	0.896575	10	49	2559	14759	Over	3	evm.TU.scaffold_113.33,evm.TU.scaffold_248.1,evm.TU.scaffold_248.46,evm.TU.scaffold_248.47,evm.TU.scaffold_248.49,evm.TU.scaffold_4.353,evm.TU.scaffold_43.226,evm.TU.scaffold_7.333,evm.TU.scaffold_7.58,evm.TU.scaffold_96.73
GO:0000145	exocyst	CC	0.704355	0.896575	1	12	2559	14759	Under	4	evm.TU.scaffold_193.1
GO:0005852	eukaryotic translation initiation factor 3 complex	CC	0.704355	0.896575	1	12	2559	14759	Under	3	evm.TU.scaffold_25.35
GO:0000159	protein phosphatase type 2A complex	CC	0.704355	0.896575	1	12	2559	14759	Under	3	evm.TU.scaffold_368.5
GO:0007596	blood coagulation	BP	0.704355	0.896575	1	12	2559	14759	Under	4	evm.TU.scaffold_47.80
GO:0008137	NADH dehydrogenase (ubiquinone) activity	MF	0.704355	0.896575	1	12	2559	14759	Under	7	evm.TU.scaffold_54.166
GO:0009628	response to abiotic stimulus	BP	0.704355	0.896575	1	12	2559	14759	Under	3	evm.TU.scaffold_105.78
GO:0006417	regulation of translation	BP	0.704355	0.896575	1	12	2559	14759	Under	6	evm.TU.scaffold_114.44
GO:0034248	regulation of cellular amide metabolic process	BP	0.704355	0.896575	1	12	2559	14759	Under	5	evm.TU.scaffold_114.44
GO:0003690	double-stranded DNA binding	MF	0.704355	0.896575	1	12	2559	14759	Under	6	evm.TU.scaffold_225.10
GO:0009112	nucleobase metabolic process	BP	0.704355	0.896575	1	12	2559	14759	Under	5	evm.TU.scaffold_31.175
GO:0007599	hemostasis	BP	0.704355	0.896575	1	12	2559	14759	Under	5	evm.TU.scaffold_47.80
GO:0050817	coagulation	BP	0.704355	0.896575	1	12	2559	14759	Under	3	evm.TU.scaffold_47.80
GO:0050878	regulation of body fluid levels	BP	0.704355	0.896575	1	12	2559	14759	Under	4	evm.TU.scaffold_47.80
GO:0016655	oxidoreductase activity, acting on NAD(P)H, quinone or similar compound as acceptor	MF	0.704355	0.896575	1	12	2559	14759	Under	5	evm.TU.scaffold_54.166
GO:0050136	NADH dehydrogenase (quinone) activity	MF	0.704355	0.896575	1	12	2559	14759	Under	6	evm.TU.scaffold_54.166
GO:0006733	oxidoreduction coenzyme metabolic process	BP	0.704355	0.896575	1	12	2559	14759	Under	6	evm.TU.scaffold_9.261
GO:0032787	monocarboxylic acid metabolic process	BP	0.706599	0.896575	7	49	2559	14759	Under	7	evm.TU.scaffold_20.91,evm.TU.scaffold_24.162,evm.TU.scaffold_26.153,evm.TU.scaffold_343.5,evm.TU.scaffold_372.17,evm.TU.scaffold_56.46,evm.TU.scaffold_60.100
GO:0008146	sulfotransferase activity	MF	0.707809	0.896575	12	60	2559	14759	Over	5	evm.TU.scaffold_113.16,evm.TU.scaffold_14.40,evm.TU.scaffold_16.29,evm.TU.scaffold_167.47,evm.TU.scaffold_206.3,evm.TU.scaffold_24.30,evm.TU.scaffold_306.1,evm.TU.scaffold_311.21,evm.TU.scaffold_38.195,evm.TU.scaffold_6.49,evm.TU.scaffold_67.124,evm.TU.scaffold_97.34
GO:0006915	apoptotic process	BP	0.707809	0.896575	12	60	2559	14759	Over	5	asmbl_25515|g.38528,evm.TU.scaffold_137.4,evm.TU.scaffold_18.96,evm.TU.scaffold_188.1,evm.TU.scaffold_208.26,evm.TU.scaffold_213.19,evm.TU.scaffold_349.2,evm.TU.scaffold_40.169,evm.TU.scaffold_43.133,evm.TU.scaffold_44.94,evm.TU.scaffold_580.1,evm.TU.scaffold_9.296
GO:0012501	programmed cell death	BP	0.707809	0.896575	12	60	2559	14759	Over	4	asmbl_25515|g.38528,evm.TU.scaffold_137.4,evm.TU.scaffold_18.96,evm.TU.scaffold_188.1,evm.TU.scaffold_208.26,evm.TU.scaffold_213.19,evm.TU.scaffold_349.2,evm.TU.scaffold_40.169,evm.TU.scaffold_43.133,evm.TU.scaffold_44.94,evm.TU.scaffold_580.1,evm.TU.scaffold_9.296
GO:0006904	vesicle docking involved in exocytosis	BP	0.711184	0.896575	1	13	2559	14759	Under	4	evm.TU.scaffold_3.185
GO:0007005	mitochondrion organization	BP	0.711184	0.896575	1	13	2559	14759	Under	6	evm.TU.scaffold_49.68
GO:0031418	L-ascorbic acid binding	MF	0.711184	0.896575	1	13	2559	14759	Under	5	evm.TU.scaffold_6.192
GO:0015671	oxygen transport	BP	0.711184	0.896575	1	13	2559	14759	Under	6	evm.TU.scaffold_91.56
GO:0019825	oxygen binding	MF	0.711184	0.896575	1	13	2559	14759	Under	4	evm.TU.scaffold_91.56
GO:0000793	condensed chromosome	CC	0.711184	0.896575	1	13	2559	14759	Under	6	evm.TU.scaffold_0.580
GO:0010608	posttranscriptional regulation of gene expression	BP	0.711184	0.896575	1	13	2559	14759	Under	6	evm.TU.scaffold_114.44
GO:0140029	exocytic process	BP	0.711184	0.896575	1	13	2559	14759	Under	3	evm.TU.scaffold_3.185
GO:0008287	protein serine/threonine phosphatase complex	CC	0.711184	0.896575	1	13	2559	14759	Under	5	evm.TU.scaffold_368.5
GO:1903293	phosphatase complex	CC	0.711184	0.896575	1	13	2559	14759	Under	4	evm.TU.scaffold_368.5
GO:0003954	NADH dehydrogenase activity	MF	0.711184	0.896575	1	13	2559	14759	Under	5	evm.TU.scaffold_54.166
GO:0045259	proton-transporting ATP synthase complex	CC	0.711184	0.896575	1	13	2559	14759	Under	3	evm.TU.scaffold_59.98
GO:0015669	gas transport	BP	0.711184	0.896575	1	13	2559	14759	Under	5	evm.TU.scaffold_91.56
GO:0032268	regulation of cellular protein metabolic process	BP	0.715231	0.90106	9	61	2559	14759	Under	5	evm.TU.scaffold_114.44,evm.TU.scaffold_137.4,evm.TU.scaffold_237.52,evm.TU.scaffold_258.23,evm.TU.scaffold_35.106,evm.TU.scaffold_56.3,evm.TU.scaffold_70.64,evm.TU.scaffold_90.62,evm.TU.scaffold_94.45
GO:0042175	nuclear outer membrane-endoplasmic reticulum membrane network	CC	0.720147	0.90106	7	33	2559	14759	Over	4	asmbl_1518|g.1786,evm.TU.scaffold_101.76,evm.TU.scaffold_12.168,evm.TU.scaffold_173.23,evm.TU.scaffold_425.10,evm.TU.scaffold_43.12,evm.TU.scaffold_77.115
GO:0005249	voltage-gated potassium channel activity	MF	0.720147	0.90106	7	33	2559	14759	Over	7	asmbl_34463|g.51822,evm.TU.scaffold_12.267,evm.TU.scaffold_155.47,evm.TU.scaffold_17.4,evm.TU.scaffold_48.34,evm.TU.scaffold_55.61,evm.TU.scaffold_67.80
GO:0016051	carbohydrate biosynthetic process	BP	0.721477	0.90106	3	14	2559	14759	Over	5	asmbl_40716|g.62117,evm.TU.scaffold_188.33,evm.TU.scaffold_223.30
GO:0009072	aromatic amino acid family metabolic process	BP	0.721477	0.90106	3	14	2559	14759	Over	5	evm.TU.scaffold_24.121,evm.TU.scaffold_437.10,evm.TU.scaffold_7.76
GO:0030041	actin filament polymerization	BP	0.721477	0.90106	3	14	2559	14759	Over	7	asmbl_1975|g.3525,evm.TU.scaffold_10.32,evm.TU.scaffold_153.34
GO:0032535	regulation of cellular component size	BP	0.721477	0.90106	3	14	2559	14759	Over	5	asmbl_1975|g.3525,evm.TU.scaffold_10.32,evm.TU.scaffold_153.34
GO:0110053	regulation of actin filament organization	BP	0.721477	0.90106	3	14	2559	14759	Over	6	asmbl_1975|g.3525,evm.TU.scaffold_10.32,evm.TU.scaffold_153.34
GO:0016684	oxidoreductase activity, acting on peroxide as acceptor	MF	0.721477	0.90106	3	14	2559	14759	Over	4	evm.TU.scaffold_100.68,evm.TU.scaffold_148.62,evm.TU.scaffold_16.77
GO:0001934	positive regulation of protein phosphorylation	BP	0.721477	0.90106	3	14	2559	14759	Over	7	evm.TU.scaffold_137.4,evm.TU.scaffold_56.3,evm.TU.scaffold_90.62
GO:0042327	positive regulation of phosphorylation	BP	0.721477	0.90106	3	14	2559	14759	Over	7	evm.TU.scaffold_137.4,evm.TU.scaffold_56.3,evm.TU.scaffold_90.62
GO:0000041	transition metal ion transport	BP	0.721477	0.90106	3	14	2559	14759	Over	8	evm.TU.scaffold_171.19,evm.TU.scaffold_195.7,evm.TU.scaffold_94.46
GO:0016830	carbon-carbon lyase activity	MF	0.721477	0.90106	3	14	2559	14759	Over	4	evm.TU.scaffold_188.33,evm.TU.scaffold_269.22,evm.TU.scaffold_330.17
GO:0009611	response to wounding	BP	0.721477	0.90106	3	14	2559	14759	Over	4	evm.TU.scaffold_344.30,evm.TU.scaffold_454.1,evm.TU.scaffold_47.80
GO:0042060	wound healing	BP	0.721477	0.90106	3	14	2559	14759	Over	5	evm.TU.scaffold_344.30,evm.TU.scaffold_454.1,evm.TU.scaffold_47.80
GO:0034613	cellular protein localization	BP	0.725711	0.905221	34	210	2559	14759	Under	5	evm.TU.scaffold_0.543,evm.TU.scaffold_10.50,evm.TU.scaffold_113.4,evm.TU.scaffold_113.54,evm.TU.scaffold_12.168,evm.TU.scaffold_146.18,evm.TU.scaffold_15.207,evm.TU.scaffold_164.33,evm.TU.scaffold_181.6,evm.TU.scaffold_189.21,evm.TU.scaffold_194.8,evm.TU.scaffold_20.171,evm.TU.scaffold_21.182,evm.TU.scaffold_214.43,evm.TU.scaffold_215.2,evm.TU.scaffold_215.3,evm.TU.scaffold_222.35,evm.TU.scaffold…
GO:0070727	cellular macromolecule localization	BP	0.725711	0.905221	34	210	2559	14759	Under	4	evm.TU.scaffold_0.543,evm.TU.scaffold_10.50,evm.TU.scaffold_113.4,evm.TU.scaffold_113.54,evm.TU.scaffold_12.168,evm.TU.scaffold_146.18,evm.TU.scaffold_15.207,evm.TU.scaffold_164.33,evm.TU.scaffold_181.6,evm.TU.scaffold_189.21,evm.TU.scaffold_194.8,evm.TU.scaffold_20.171,evm.TU.scaffold_21.182,evm.TU.scaffold_214.43,evm.TU.scaffold_215.2,evm.TU.scaffold_215.3,evm.TU.scaffold_222.35,evm.TU.scaffold…
GO:0045202	synapse	CC	0.728311	0.907809	9	44	2559	14759	Over	4	asmbl_50572|g.75799,evm.TU.scaffold_11.229,evm.TU.scaffold_15.233,evm.TU.scaffold_2.128,evm.TU.scaffold_206.21,evm.TU.scaffold_295.31,evm.TU.scaffold_35.23,evm.TU.scaffold_66.128,evm.TU.scaffold_7.216
GO:0048518	positive regulation of biological process	BP	0.72869	0.907809	15	77	2559	14759	Over	2	asmbl_1975|g.3525,evm.TU.scaffold_10.32,evm.TU.scaffold_1129.1,evm.TU.scaffold_114.44,evm.TU.scaffold_137.4,evm.TU.scaffold_15.92,evm.TU.scaffold_153.34,evm.TU.scaffold_164.33,evm.TU.scaffold_188.1,evm.TU.scaffold_225.10,evm.TU.scaffold_468.7,evm.TU.scaffold_552.1,evm.TU.scaffold_552.2,evm.TU.scaffold_56.3,evm.TU.scaffold_90.62
GO:0008154	actin polymerization or depolymerization	BP	0.734358	0.909272	3	15	2559	14759	Over	6	asmbl_1975|g.3525,evm.TU.scaffold_10.32,evm.TU.scaffold_153.34
GO:1902903	regulation of supramolecular fiber organization	BP	0.734358	0.909272	3	15	2559	14759	Over	5	asmbl_1975|g.3525,evm.TU.scaffold_10.32,evm.TU.scaffold_153.34
GO:0061695	transferase complex, transferring phosphorus-containing groups	CC	0.734358	0.909272	3	15	2559	14759	Over	5	asmbl_63436|g.95645,evm.TU.scaffold_56.3,evm.TU.scaffold_86.117
GO:0010562	positive regulation of phosphorus metabolic process	BP	0.734358	0.909272	3	15	2559	14759	Over	5	evm.TU.scaffold_137.4,evm.TU.scaffold_56.3,evm.TU.scaffold_90.62
GO:0031401	positive regulation of protein modification process	BP	0.734358	0.909272	3	15	2559	14759	Over	6	evm.TU.scaffold_137.4,evm.TU.scaffold_56.3,evm.TU.scaffold_90.62
GO:0045937	positive regulation of phosphate metabolic process	BP	0.734358	0.909272	3	15	2559	14759	Over	6	evm.TU.scaffold_137.4,evm.TU.scaffold_56.3,evm.TU.scaffold_90.62
GO:0030118	clathrin coat	CC	0.734358	0.909272	3	15	2559	14759	Over	5	evm.TU.scaffold_20.171,evm.TU.scaffold_4.154,evm.TU.scaffold_91.62
GO:0030203	glycosaminoglycan metabolic process	BP	0.734358	0.909272	3	15	2559	14759	Over	6	evm.TU.scaffold_205.35,evm.TU.scaffold_216.26,evm.TU.scaffold_42.161
GO:0004812	aminoacyl-tRNA ligase activity	MF	0.734847	0.909272	4	30	2559	14759	Under	5	evm.TU.scaffold_123.30,evm.TU.scaffold_135.62,evm.TU.scaffold_60.116,evm.TU.scaffold_69.38
GO:0010629	negative regulation of gene expression	BP	0.734847	0.909272	4	30	2559	14759	Under	5	evm.TU.scaffold_111.14,evm.TU.scaffold_34.127,evm.TU.scaffold_43.226,evm.TU.scaffold_46.35
GO:0016875	ligase activity, forming carbon-oxygen bonds	MF	0.734847	0.909272	4	30	2559	14759	Under	4	evm.TU.scaffold_123.30,evm.TU.scaffold_135.62,evm.TU.scaffold_60.116,evm.TU.scaffold_69.38
GO:0048037	cofactor binding	MF	0.73914	0.914019	46	251	2559	14759	Over	3	asmbl_26163|g.39452,asmbl_66735|g.100498,evm.TU.scaffold_0.376,evm.TU.scaffold_104.75,evm.TU.scaffold_112.63,evm.TU.scaffold_116.86,evm.TU.scaffold_12.277,evm.TU.scaffold_120.59,evm.TU.scaffold_121.20,evm.TU.scaffold_134.37,evm.TU.scaffold_15.59,evm.TU.scaffold_151.34,evm.TU.scaffold_19.112,evm.TU.scaffold_196.30,evm.TU.scaffold_2.266,evm.TU.scaffold_2.65,evm.TU.scaffold_20.91,evm.TU.scaffold_222…
GO:0016049	cell growth	BP	0.743662	0.919045	5	36	2559	14759	Under	3	evm.TU.scaffold_188.1,evm.TU.scaffold_213.39,evm.TU.scaffold_270.14,evm.TU.scaffold_67.16,evm.TU.scaffold_7.380
GO:0004536	deoxyribonuclease activity	MF	0.74906	0.922706	3	16	2559	14759	Over	4	evm.TU.scaffold_19.182,evm.TU.scaffold_236.6,evm.TU.scaffold_97.74
GO:0044087	regulation of cellular component biogenesis	BP	0.74906	0.922706	3	16	2559	14759	Over	4	asmbl_1975|g.3525,evm.TU.scaffold_10.32,evm.TU.scaffold_153.34
GO:0009607	response to biotic stimulus	BP	0.753372	0.922706	2	17	2559	14759	Under	3	evm.TU.scaffold_118.14,evm.TU.scaffold_249.51
GO:0004803	transposase activity	MF	0.753372	0.922706	2	17	2559	14759	Under	4	evm.TU.scaffold_200.5,evm.TU.scaffold_4.368
GO:0006313	transposition, DNA-mediated	BP	0.753372	0.922706	2	17	2559	14759	Under	4	evm.TU.scaffold_200.5,evm.TU.scaffold_4.368
GO:0000079	regulation of cyclin-dependent protein serine/threonine kinase activity	BP	0.753372	0.922706	2	17	2559	14759	Under	6	evm.TU.scaffold_237.52,evm.TU.scaffold_258.23
GO:0016765	transferase activity, transferring alkyl or aryl (other than methyl) groups	MF	0.753372	0.922706	2	17	2559	14759	Under	4	evm.TU.scaffold_156.36,evm.TU.scaffold_16.76
GO:0034655	nucleobase-containing compound catabolic process	BP	0.753372	0.922706	2	17	2559	14759	Under	5	evm.TU.scaffold_19.182,evm.TU.scaffold_236.6
GO:0005938	cell cortex	CC	0.753372	0.922706	2	17	2559	14759	Under	4	evm.TU.scaffold_193.1,evm.TU.scaffold_65.55
GO:0099023	vesicle tethering complex	CC	0.753372	0.922706	2	17	2559	14759	Under	3	evm.TU.scaffold_193.1,evm.TU.scaffold_353.23
GO:0048878	chemical homeostasis	BP	0.753372	0.922706	2	17	2559	14759	Under	5	evm.TU.scaffold_195.7,evm.TU.scaffold_229.10
GO:0032196	transposition	BP	0.753372	0.922706	2	17	2559	14759	Under	3	evm.TU.scaffold_200.5,evm.TU.scaffold_4.368
GO:1904029	regulation of cyclin-dependent protein kinase activity	BP	0.753372	0.922706	2	17	2559	14759	Under	5	evm.TU.scaffold_237.52,evm.TU.scaffold_258.23
GO:0072359	circulatory system development	BP	0.753372	0.922706	2	17	2559	14759	Under	5	evm.TU.scaffold_36.23,evm.TU.scaffold_36.33
GO:0042981	regulation of apoptotic process	BP	0.754625	0.922706	8	39	2559	14759	Over	6	asmbl_25515|g.38528,evm.TU.scaffold_137.4,evm.TU.scaffold_188.1,evm.TU.scaffold_213.19,evm.TU.scaffold_40.169,evm.TU.scaffold_43.133,evm.TU.scaffold_44.94,evm.TU.scaffold_580.1
GO:0010941	regulation of cell death	BP	0.754625	0.922706	8	39	2559	14759	Over	4	asmbl_25515|g.38528,evm.TU.scaffold_137.4,evm.TU.scaffold_188.1,evm.TU.scaffold_213.19,evm.TU.scaffold_40.169,evm.TU.scaffold_43.133,evm.TU.scaffold_44.94,evm.TU.scaffold_580.1
GO:0043067	regulation of programmed cell death	BP	0.754625	0.922706	8	39	2559	14759	Over	5	asmbl_25515|g.38528,evm.TU.scaffold_137.4,evm.TU.scaffold_188.1,evm.TU.scaffold_213.19,evm.TU.scaffold_40.169,evm.TU.scaffold_43.133,evm.TU.scaffold_44.94,evm.TU.scaffold_580.1
GO:0045786	negative regulation of cell cycle	BP	0.755359	0.922706	2	18	2559	14759	Under	4	evm.TU.scaffold_11.270,evm.TU.scaffold_246.11
GO:0009064	glutamine family amino acid metabolic process	BP	0.755359	0.922706	2	18	2559	14759	Under	6	evm.TU.scaffold_188.63,evm.TU.scaffold_27.137
GO:0030246	carbohydrate binding	MF	0.757678	0.923708	14	90	2559	14759	Under	3	asmbl_26062|g.40097,evm.TU.scaffold_103.95,evm.TU.scaffold_15.161,evm.TU.scaffold_170.67,evm.TU.scaffold_177.49,evm.TU.scaffold_229.7,evm.TU.scaffold_269.2,evm.TU.scaffold_286.25,evm.TU.scaffold_289.16,evm.TU.scaffold_42.77,evm.TU.scaffold_435.11,evm.TU.scaffold_54.70,evm.TU.scaffold_6.192,evm.TU.scaffold_79.96
GO:0006979	response to oxidative stress	BP	0.759862	0.923708	2	19	2559	14759	Under	4	asmbl_27766|g.42442,evm.TU.scaffold_6.48
GO:0015074	DNA integration	BP	0.759862	0.923708	2	19	2559	14759	Under	6	evm.TU.scaffold_200.5,evm.TU.scaffold_4.368
GO:0016620	oxidoreductase activity, acting on the aldehyde or oxo group of donors, NAD or NADP as acceptor	MF	0.759862	0.923708	2	19	2559	14759	Under	5	asmbl_31506|g.47620,evm.TU.scaffold_211.51
GO:0005507	copper ion binding	MF	0.759862	0.923708	2	19	2559	14759	Under	7	evm.TU.scaffold_255.12,evm.TU.scaffold_61.3
GO:0005044	scavenger receptor activity	MF	0.759862	0.923708	2	19	2559	14759	Under	3	evm.TU.scaffold_41.57,evm.TU.scaffold_7.33
GO:0015103	inorganic anion transmembrane transporter activity	MF	0.759862	0.923708	2	19	2559	14759	Under	5	asmbl_4649|g.7182,evm.TU.scaffold_16.143
GO:0045333	cellular respiration	BP	0.759862	0.923708	2	19	2559	14759	Under	5	asmbl_66735|g.100498,evm.TU.scaffold_0.410
GO:0097435	supramolecular fiber organization	BP	0.766474	0.929495	4	20	2559	14759	Over	5	asmbl_1975|g.3525,evm.TU.scaffold_10.32,evm.TU.scaffold_153.34,evm.TU.scaffold_298.28
GO:0005319	lipid transporter activity	MF	0.766474	0.929495	4	20	2559	14759	Over	3	evm.TU.scaffold_104.97,evm.TU.scaffold_16.24,evm.TU.scaffold_42.98,evm.TU.scaffold_94.82
GO:0032270	positive regulation of cellular protein metabolic process	BP	0.766474	0.929495	4	20	2559	14759	Over	5	evm.TU.scaffold_114.44,evm.TU.scaffold_137.4,evm.TU.scaffold_56.3,evm.TU.scaffold_90.62
GO:0051247	positive regulation of protein metabolic process	BP	0.766474	0.929495	4	20	2559	14759	Over	5	evm.TU.scaffold_114.44,evm.TU.scaffold_137.4,evm.TU.scaffold_56.3,evm.TU.scaffold_90.62
GO:0048523	negative regulation of cellular process	BP	0.772833	0.93664	20	106	2559	14759	Over	3	asmbl_25515|g.38528,evm.TU.scaffold_11.270,evm.TU.scaffold_111.14,evm.TU.scaffold_113.33,evm.TU.scaffold_188.1,evm.TU.scaffold_213.19,evm.TU.scaffold_246.11,evm.TU.scaffold_248.1,evm.TU.scaffold_248.46,evm.TU.scaffold_248.47,evm.TU.scaffold_248.49,evm.TU.scaffold_34.127,evm.TU.scaffold_36.188,evm.TU.scaffold_363.11,evm.TU.scaffold_4.353,evm.TU.scaffold_43.226,evm.TU.scaffold_46.35,evm.TU.scaffold…
GO:0001882	nucleoside binding	MF	0.776041	0.93996	57	343	2559	14759	Under	4	evm.TU.scaffold_0.543,evm.TU.scaffold_1.9,evm.TU.scaffold_10.50,evm.TU.scaffold_113.42,evm.TU.scaffold_129.70,evm.TU.scaffold_129.79,evm.TU.scaffold_140.28,evm.TU.scaffold_140.48,evm.TU.scaffold_145.31,evm.TU.scaffold_146.18,evm.TU.scaffold_1484.1,evm.TU.scaffold_161.27,evm.TU.scaffold_170.66,evm.TU.scaffold_171.3,evm.TU.scaffold_171.4,evm.TU.scaffold_177.2,evm.TU.scaffold_181.6,evm.TU.scaffold_1…
GO:0003677	DNA binding	MF	0.778897	0.942851	165	973	2559	14759	Under	5	asmbl_11182|g.17002,asmbl_54517|g.82095,asmbl_63239|g.94743,asmbl_8687|g.13658,evm.TU.scaffold_0.119,evm.TU.scaffold_0.241,evm.TU.scaffold_0.245,evm.TU.scaffold_0.357,evm.TU.scaffold_0.366,evm.TU.scaffold_0.367,evm.TU.scaffold_0.368,evm.TU.scaffold_0.402,evm.TU.scaffold_0.403,evm.TU.scaffold_0.515,evm.TU.scaffold_1.119,evm.TU.scaffold_1.386,evm.TU.scaffold_10.180,evm.TU.scaffold_10.181,evm.TU.sca…
GO:0070647	protein modification by small protein conjugation or removal	BP	0.78383	0.945599	7	34	2559	14759	Over	7	evm.TU.scaffold_137.4,evm.TU.scaffold_140.45,evm.TU.scaffold_249.46,evm.TU.scaffold_43.160,evm.TU.scaffold_525.2,evm.TU.scaffold_75.15,evm.TU.scaffold_9.240
GO:0008021	synaptic vesicle	CC	0.784465	0.945599	4	22	2559	14759	Over	4	evm.TU.scaffold_11.229,evm.TU.scaffold_15.233,evm.TU.scaffold_206.21,evm.TU.scaffold_66.128
GO:0008373	sialyltransferase activity	MF	0.784465	0.945599	4	22	2559	14759	Over	5	evm.TU.scaffold_122.11,evm.TU.scaffold_48.192,evm.TU.scaffold_82.126,evm.TU.scaffold_95.6
GO:0070382	exocytic vesicle	CC	0.784465	0.945599	4	22	2559	14759	Over	5	evm.TU.scaffold_11.229,evm.TU.scaffold_15.233,evm.TU.scaffold_206.21,evm.TU.scaffold_66.128
GO:0010558	negative regulation of macromolecule biosynthetic process	BP	0.784465	0.945599	4	22	2559	14759	Over	5	evm.TU.scaffold_111.14,evm.TU.scaffold_34.127,evm.TU.scaffold_43.226,evm.TU.scaffold_46.35
GO:0031327	negative regulation of cellular biosynthetic process	BP	0.784465	0.945599	4	22	2559	14759	Over	5	evm.TU.scaffold_111.14,evm.TU.scaffold_34.127,evm.TU.scaffold_43.226,evm.TU.scaffold_46.35
GO:2000113	negative regulation of cellular macromolecule biosynthetic process	BP	0.784465	0.945599	4	22	2559	14759	Over	6	evm.TU.scaffold_111.14,evm.TU.scaffold_34.127,evm.TU.scaffold_43.226,evm.TU.scaffold_46.35
GO:0048193	Golgi vesicle transport	BP	0.78505	0.945736	3	23	2559	14759	Under	4	evm.TU.scaffold_13.318,evm.TU.scaffold_164.33,evm.TU.scaffold_7.136
GO:0035091	phosphatidylinositol binding	MF	0.786783	0.94612	3	24	2559	14759	Under	5	evm.TU.scaffold_236.5,evm.TU.scaffold_256.26,evm.TU.scaffold_68.2
GO:0004180	carboxypeptidase activity	MF	0.786783	0.94612	3	24	2559	14759	Under	7	evm.TU.scaffold_157.61,evm.TU.scaffold_253.13,evm.TU.scaffold_28.95
GO:0043414	macromolecule methylation	BP	0.786783	0.94612	3	24	2559	14759	Under	4	asmbl_16044|g.24226,evm.TU.scaffold_269.6,evm.TU.scaffold_402.1
GO:0034702	ion channel complex	CC	0.790184	0.949064	5	25	2559	14759	Over	5	evm.TU.scaffold_111.67,evm.TU.scaffold_151.39,evm.TU.scaffold_151.47,evm.TU.scaffold_43.208,evm.TU.scaffold_52.112
GO:0034703	cation channel complex	CC	0.790184	0.949064	5	25	2559	14759	Over	6	evm.TU.scaffold_111.67,evm.TU.scaffold_151.39,evm.TU.scaffold_151.47,evm.TU.scaffold_43.208,evm.TU.scaffold_52.112
GO:0004725	protein tyrosine phosphatase activity	MF	0.794414	0.949064	19	101	2559	14759	Over	5	asmbl_22410|g.33470,asmbl_59455|g.90139,evm.TU.scaffold_107.82,evm.TU.scaffold_128.44,evm.TU.scaffold_180.34,evm.TU.scaffold_19.134,evm.TU.scaffold_19.161,evm.TU.scaffold_242.30,evm.TU.scaffold_245.11,evm.TU.scaffold_28.74,evm.TU.scaffold_282.2,evm.TU.scaffold_286.3,evm.TU.scaffold_35.86,evm.TU.scaffold_41.17,evm.TU.scaffold_42.28,evm.TU.scaffold_48.150,evm.TU.scaffold_485.2,evm.TU.scaffold_76.87…
GO:0005525	GTP binding	MF	0.794994	0.949064	57	342	2559	14759	Under	6	evm.TU.scaffold_0.543,evm.TU.scaffold_1.9,evm.TU.scaffold_10.50,evm.TU.scaffold_113.42,evm.TU.scaffold_129.70,evm.TU.scaffold_129.79,evm.TU.scaffold_140.28,evm.TU.scaffold_140.48,evm.TU.scaffold_145.31,evm.TU.scaffold_146.18,evm.TU.scaffold_1484.1,evm.TU.scaffold_161.27,evm.TU.scaffold_170.66,evm.TU.scaffold_171.3,evm.TU.scaffold_171.4,evm.TU.scaffold_177.2,evm.TU.scaffold_181.6,evm.TU.scaffold_1…
GO:0001883	purine nucleoside binding	MF	0.794994	0.949064	57	342	2559	14759	Under	5	evm.TU.scaffold_0.543,evm.TU.scaffold_1.9,evm.TU.scaffold_10.50,evm.TU.scaffold_113.42,evm.TU.scaffold_129.70,evm.TU.scaffold_129.79,evm.TU.scaffold_140.28,evm.TU.scaffold_140.48,evm.TU.scaffold_145.31,evm.TU.scaffold_146.18,evm.TU.scaffold_1484.1,evm.TU.scaffold_161.27,evm.TU.scaffold_170.66,evm.TU.scaffold_171.3,evm.TU.scaffold_171.4,evm.TU.scaffold_177.2,evm.TU.scaffold_181.6,evm.TU.scaffold_1…
GO:0032549	ribonucleoside binding	MF	0.794994	0.949064	57	342	2559	14759	Under	5	evm.TU.scaffold_0.543,evm.TU.scaffold_1.9,evm.TU.scaffold_10.50,evm.TU.scaffold_113.42,evm.TU.scaffold_129.70,evm.TU.scaffold_129.79,evm.TU.scaffold_140.28,evm.TU.scaffold_140.48,evm.TU.scaffold_145.31,evm.TU.scaffold_146.18,evm.TU.scaffold_1484.1,evm.TU.scaffold_161.27,evm.TU.scaffold_170.66,evm.TU.scaffold_171.3,evm.TU.scaffold_171.4,evm.TU.scaffold_177.2,evm.TU.scaffold_181.6,evm.TU.scaffold_1…
GO:0032550	purine ribonucleoside binding	MF	0.794994	0.949064	57	342	2559	14759	Under	6	evm.TU.scaffold_0.543,evm.TU.scaffold_1.9,evm.TU.scaffold_10.50,evm.TU.scaffold_113.42,evm.TU.scaffold_129.70,evm.TU.scaffold_129.79,evm.TU.scaffold_140.28,evm.TU.scaffold_140.48,evm.TU.scaffold_145.31,evm.TU.scaffold_146.18,evm.TU.scaffold_1484.1,evm.TU.scaffold_161.27,evm.TU.scaffold_170.66,evm.TU.scaffold_171.3,evm.TU.scaffold_171.4,evm.TU.scaffold_177.2,evm.TU.scaffold_181.6,evm.TU.scaffold_1…
GO:0016209	antioxidant activity	MF	0.795035	0.949064	5	26	2559	14759	Over	2	asmbl_26163|g.39452,evm.TU.scaffold_100.68,evm.TU.scaffold_148.62,evm.TU.scaffold_16.77,evm.TU.scaffold_49.195
GO:0040011	locomotion	BP	0.795035	0.949064	5	26	2559	14759	Over	2	asmbl_53240|g.79997,evm.TU.scaffold_167.3,evm.TU.scaffold_240.4,evm.TU.scaffold_48.54,evm.TU.scaffold_6.208
GO:0016836	hydro-lyase activity	MF	0.795035	0.949064	5	26	2559	14759	Over	5	evm.TU.scaffold_229.10,evm.TU.scaffold_24.57,evm.TU.scaffold_24.58,evm.TU.scaffold_280.23,evm.TU.scaffold_343.5
GO:0005520	insulin-like growth factor binding	MF	0.795379	0.949064	4	29	2559	14759	Under	5	evm.TU.scaffold_213.39,evm.TU.scaffold_270.14,evm.TU.scaffold_67.16,evm.TU.scaffold_7.380
GO:0043038	amino acid activation	BP	0.795379	0.949064	4	29	2559	14759	Under	5	evm.TU.scaffold_123.30,evm.TU.scaffold_135.62,evm.TU.scaffold_60.116,evm.TU.scaffold_69.38
GO:0043039	tRNA aminoacylation	BP	0.795379	0.949064	4	29	2559	14759	Under	6	evm.TU.scaffold_123.30,evm.TU.scaffold_135.62,evm.TU.scaffold_60.116,evm.TU.scaffold_69.38
GO:0004252	serine-type endopeptidase activity	MF	0.799396	0.95329	5	35	2559	14759	Under	7	asmbl_41979|g.63255,evm.TU.scaffold_15.73,evm.TU.scaffold_155.16,evm.TU.scaffold_3.133,evm.TU.scaffold_62.45
GO:0099503	secretory vesicle	CC	0.801115	0.954012	5	27	2559	14759	Over	5	evm.TU.scaffold_11.229,evm.TU.scaffold_15.233,evm.TU.scaffold_206.21,evm.TU.scaffold_64.109,evm.TU.scaffold_66.128
GO:0016835	carbon-oxygen lyase activity	MF	0.801115	0.954012	5	27	2559	14759	Over	4	evm.TU.scaffold_229.10,evm.TU.scaffold_24.57,evm.TU.scaffold_24.58,evm.TU.scaffold_280.23,evm.TU.scaffold_343.5
GO:0006790	sulfur compound metabolic process	BP	0.801427	0.954012	6	41	2559	14759	Under	4	asmbl_26163|g.39452,evm.TU.scaffold_16.76,evm.TU.scaffold_47.57,evm.TU.scaffold_53.24,evm.TU.scaffold_72.24,evm.TU.scaffold_8.72
GO:0005667	transcription regulator complex	CC	0.802197	0.954362	7	47	2559	14759	Under	3	evm.TU.scaffold_160.1,evm.TU.scaffold_322.5,evm.TU.scaffold_382.13,evm.TU.scaffold_407.4,evm.TU.scaffold_66.101,evm.TU.scaffold_87.61,evm.TU.scaffold_92.57
GO:0006418	tRNA aminoacylation for protein translation	BP	0.806839	0.959317	4	28	2559	14759	Under	7	evm.TU.scaffold_123.30,evm.TU.scaffold_135.62,evm.TU.scaffold_60.116,evm.TU.scaffold_69.38
GO:0005921	gap junction	CC	0.816806	0.970592	6	29	2559	14759	Over	6	evm.TU.scaffold_0.259,evm.TU.scaffold_1.387,evm.TU.scaffold_105.80,evm.TU.scaffold_320.12,evm.TU.scaffold_37.81,evm.TU.scaffold_7.163
GO:0016740	transferase activity	MF	0.822943	0.977305	267	1519	2559	14759	Over	3	asmbl_12462|g.18473,asmbl_1518|g.1786,asmbl_16044|g.24226,asmbl_40716|g.62117,asmbl_5435|g.7773,asmbl_6586|g.10163,asmbl_7162|g.10621,asmbl_72486|g.108484,evm.TU.scaffold_0.177,evm.TU.scaffold_0.393,evm.TU.scaffold_0.440,evm.TU.scaffold_0.447,evm.TU.scaffold_0.453,evm.TU.scaffold_0.569,evm.TU.scaffold_1.280,evm.TU.scaffold_10.148,evm.TU.scaffold_10.159,evm.TU.scaffold_10.204,evm.TU.scaffold_100.3…
GO:0016773	phosphotransferase activity, alcohol group as acceptor	MF	0.837598	0.99397	123	695	2559	14759	Over	5	asmbl_5435|g.7773,asmbl_72486|g.108484,evm.TU.scaffold_0.393,evm.TU.scaffold_0.440,evm.TU.scaffold_0.569,evm.TU.scaffold_10.159,evm.TU.scaffold_10.204,evm.TU.scaffold_100.34,evm.TU.scaffold_104.122,evm.TU.scaffold_105.39,evm.TU.scaffold_105.54,evm.TU.scaffold_11.115,evm.TU.scaffold_112.45,evm.TU.scaffold_113.37,evm.TU.scaffold_116.23,evm.TU.scaffold_116.92,evm.TU.scaffold_121.73,evm.TU.scaffold_1…
GO:0042325	regulation of phosphorylation	BP	0.837966	0.99397	9	46	2559	14759	Over	7	evm.TU.scaffold_137.4,evm.TU.scaffold_168.48,evm.TU.scaffold_237.52,evm.TU.scaffold_258.23,evm.TU.scaffold_35.106,evm.TU.scaffold_56.3,evm.TU.scaffold_70.64,evm.TU.scaffold_90.62,evm.TU.scaffold_94.45
GO:0015078	proton transmembrane transporter activity	MF	0.846683	1	9	58	2559	14759	Under	7	asmbl_5653|g.8729,evm.TU.scaffold_13.97,evm.TU.scaffold_14.109,evm.TU.scaffold_19.224,evm.TU.scaffold_240.20,evm.TU.scaffold_29.184,evm.TU.scaffold_35.200,evm.TU.scaffold_46.160,evm.TU.scaffold_59.98
GO:0005096	GTPase activator activity	MF	0.847047	1	7	35	2559	14759	Over	5	asmbl_45555|g.68871,evm.TU.scaffold_10.52,evm.TU.scaffold_180.53,evm.TU.scaffold_33.75,evm.TU.scaffold_5.43,evm.TU.scaffold_54.102,evm.TU.scaffold_92.1
GO:0032561	guanyl ribonucleotide binding	MF	0.849564	1	58	345	2559	14759	Under	6	evm.TU.scaffold_0.543,evm.TU.scaffold_1.9,evm.TU.scaffold_10.50,evm.TU.scaffold_113.42,evm.TU.scaffold_129.70,evm.TU.scaffold_129.79,evm.TU.scaffold_140.28,evm.TU.scaffold_140.48,evm.TU.scaffold_145.31,evm.TU.scaffold_146.18,evm.TU.scaffold_1484.1,evm.TU.scaffold_161.27,evm.TU.scaffold_170.66,evm.TU.scaffold_171.3,evm.TU.scaffold_171.4,evm.TU.scaffold_177.2,evm.TU.scaffold_181.6,evm.TU.scaffold_1…
GO:0005975	carbohydrate metabolic process	BP	0.854744	1	27	148	2559	14759	Over	4	asmbl_26062|g.40097,asmbl_26298|g.39608,asmbl_40716|g.62117,evm.TU.scaffold_0.246,evm.TU.scaffold_1.308,evm.TU.scaffold_113.69,evm.TU.scaffold_117.38,evm.TU.scaffold_129.15,evm.TU.scaffold_134.70,evm.TU.scaffold_144.51,evm.TU.scaffold_151.34,evm.TU.scaffold_172.69,evm.TU.scaffold_172.70,evm.TU.scaffold_188.33,evm.TU.scaffold_19.1,evm.TU.scaffold_223.30,evm.TU.scaffold_267.23,evm.TU.scaffold_343.5…
GO:0006928	movement of cell or subcellular component	BP	0.85518	1	17	105	2559	14759	Under	3	asmbl_53240|g.79997,evm.TU.scaffold_10.128,evm.TU.scaffold_10.135,evm.TU.scaffold_101.26,evm.TU.scaffold_167.3,evm.TU.scaffold_212.15,evm.TU.scaffold_239.26,evm.TU.scaffold_240.4,evm.TU.scaffold_27.3,evm.TU.scaffold_344.1,evm.TU.scaffold_353.21,evm.TU.scaffold_48.54,evm.TU.scaffold_57.16,evm.TU.scaffold_6.208,evm.TU.scaffold_80.57,evm.TU.scaffold_9.1,evm.TU.scaffold_92.30
GO:0042626	ATPase-coupled transmembrane transporter activity	MF	0.857784	1	5	34	2559	14759	Under	6	evm.TU.scaffold_11.121,evm.TU.scaffold_116.24,evm.TU.scaffold_257.37,evm.TU.scaffold_266.44,evm.TU.scaffold_5.314
GO:0055114	oxidation-reduction process	BP	0.862494	1	82	484	2559	14759	Under	3	asmbl_26163|g.39452,asmbl_33989|g.51138,asmbl_66735|g.100498,evm.TU.scaffold_0.193,evm.TU.scaffold_0.380,evm.TU.scaffold_0.410,evm.TU.scaffold_10.302,evm.TU.scaffold_104.75,evm.TU.scaffold_109.60,evm.TU.scaffold_11.276,evm.TU.scaffold_112.63,evm.TU.scaffold_116.86,evm.TU.scaffold_120.59,evm.TU.scaffold_126.6,evm.TU.scaffold_128.74,evm.TU.scaffold_13.139,evm.TU.scaffold_138.55,evm.TU.scaffold_142.…
GO:0008047	enzyme activator activity	MF	0.871622	1	8	41	2559	14759	Over	4	asmbl_45555|g.68871,evm.TU.scaffold_10.52,evm.TU.scaffold_180.53,evm.TU.scaffold_30.210,evm.TU.scaffold_33.75,evm.TU.scaffold_5.43,evm.TU.scaffold_54.102,evm.TU.scaffold_92.1
GO:0019842	vitamin binding	MF	0.877535	1	12	75	2559	14759	Under	4	asmbl_66735|g.100498,evm.TU.scaffold_12.277,evm.TU.scaffold_134.37,evm.TU.scaffold_19.112,evm.TU.scaffold_24.63,evm.TU.scaffold_27.203,evm.TU.scaffold_27.40,evm.TU.scaffold_271.25,evm.TU.scaffold_354.14,evm.TU.scaffold_4.30,evm.TU.scaffold_49.110,evm.TU.scaffold_6.192
GO:0019637	organophosphate metabolic process	BP	0.8955	1	35	195	2559	14759	Over	4	asmbl_1518|g.1786,asmbl_40683|g.62181,evm.TU.scaffold_10.159,evm.TU.scaffold_101.76,evm.TU.scaffold_11.269,evm.TU.scaffold_151.35,evm.TU.scaffold_154.27,evm.TU.scaffold_16.75,evm.TU.scaffold_222.19,evm.TU.scaffold_223.30,evm.TU.scaffold_24.238,evm.TU.scaffold_25.174,evm.TU.scaffold_254.30,evm.TU.scaffold_271.19,evm.TU.scaffold_276.21,evm.TU.scaffold_296.27,evm.TU.scaffold_3.103,evm.TU.scaffold_30…
GO:0046906	tetrapyrrole binding	MF	0.906496	1	14	86	2559	14759	Under	4	evm.TU.scaffold_0.376,evm.TU.scaffold_112.63,evm.TU.scaffold_15.59,evm.TU.scaffold_2.266,evm.TU.scaffold_20.91,evm.TU.scaffold_227.22,evm.TU.scaffold_23.167,evm.TU.scaffold_250.1,evm.TU.scaffold_27.217,evm.TU.scaffold_3.56,evm.TU.scaffold_449.3,evm.TU.scaffold_5.8,evm.TU.scaffold_66.86,evm.TU.scaffold_91.56
GO:0019001	guanyl nucleotide binding	MF	0.907289	1	62	350	2559	14759	Over	6	evm.TU.scaffold_0.543,evm.TU.scaffold_1.9,evm.TU.scaffold_10.50,evm.TU.scaffold_113.42,evm.TU.scaffold_129.70,evm.TU.scaffold_129.79,evm.TU.scaffold_13.216,evm.TU.scaffold_13.217,evm.TU.scaffold_13.218,evm.TU.scaffold_140.28,evm.TU.scaffold_140.48,evm.TU.scaffold_145.31,evm.TU.scaffold_146.18,evm.TU.scaffold_1484.1,evm.TU.scaffold_161.27,evm.TU.scaffold_170.66,evm.TU.scaffold_171.3,evm.TU.scaffol…
GO:0051128	regulation of cellular component organization	BP	0.918953	1	12	74	2559	14759	Under	4	asmbl_1975|g.3525,evm.TU.scaffold_10.32,evm.TU.scaffold_114.44,evm.TU.scaffold_153.34,evm.TU.scaffold_167.3,evm.TU.scaffold_188.1,evm.TU.scaffold_213.39,evm.TU.scaffold_270.14,evm.TU.scaffold_367.19,evm.TU.scaffold_48.54,evm.TU.scaffold_67.16,evm.TU.scaffold_7.380
GO:0016462	pyrophosphatase activity	MF	0.919863	1	72	408	2559	14759	Over	6	asmbl_27766|g.42442,asmbl_45555|g.68871,asmbl_4802|g.7046,evm.TU.scaffold_0.543,evm.TU.scaffold_1.159,evm.TU.scaffold_10.135,evm.TU.scaffold_10.50,evm.TU.scaffold_101.26,evm.TU.scaffold_105.48,evm.TU.scaffold_107.59,evm.TU.scaffold_107.60,evm.TU.scaffold_107.61,evm.TU.scaffold_127.55,evm.TU.scaffold_129.70,evm.TU.scaffold_129.79,evm.TU.scaffold_13.216,evm.TU.scaffold_13.217,evm.TU.scaffold_13.218…
GO:0070011	peptidase activity, acting on L-amino acid peptides	MF	0.9229	1	65	368	2559	14759	Over	5	asmbl_10408|g.15316,asmbl_27967|g.42116,asmbl_41979|g.63255,evm.TU.scaffold_1.299,evm.TU.scaffold_10.211,evm.TU.scaffold_102.48,evm.TU.scaffold_117.2,evm.TU.scaffold_12.183,evm.TU.scaffold_12.293,evm.TU.scaffold_12.53,evm.TU.scaffold_129.66,evm.TU.scaffold_13.232,evm.TU.scaffold_134.59,evm.TU.scaffold_15.55,evm.TU.scaffold_15.73,evm.TU.scaffold_155.16,evm.TU.scaffold_157.61,evm.TU.scaffold_170.41…
GO:0003707	steroid hormone receptor activity	MF	0.925759	1	11	68	2559	14759	Under	4	asmbl_63239|g.94743,asmbl_8687|g.13658,evm.TU.scaffold_1.119,evm.TU.scaffold_110.30,evm.TU.scaffold_111.2,evm.TU.scaffold_151.54,evm.TU.scaffold_181.50,evm.TU.scaffold_20.72,evm.TU.scaffold_26.119,evm.TU.scaffold_40.107,evm.TU.scaffold_5.13
GO:0006508	proteolysis	BP	0.932185	1	63	357	2559	14759	Over	5	asmbl_10408|g.15316,asmbl_27967|g.42116,asmbl_41979|g.63255,evm.TU.scaffold_1.299,evm.TU.scaffold_10.211,evm.TU.scaffold_102.48,evm.TU.scaffold_104.40,evm.TU.scaffold_12.183,evm.TU.scaffold_12.293,evm.TU.scaffold_12.53,evm.TU.scaffold_129.66,evm.TU.scaffold_13.232,evm.TU.scaffold_134.59,evm.TU.scaffold_145.18,evm.TU.scaffold_15.55,evm.TU.scaffold_15.73,evm.TU.scaffold_155.16,evm.TU.scaffold_157.6…
GO:0004721	phosphoprotein phosphatase activity	MF	0.933602	1	22	122	2559	14759	Over	4	asmbl_22410|g.33470,asmbl_42586|g.64647,asmbl_59455|g.90139,evm.TU.scaffold_107.82,evm.TU.scaffold_128.44,evm.TU.scaffold_180.34,evm.TU.scaffold_19.113,evm.TU.scaffold_19.134,evm.TU.scaffold_19.161,evm.TU.scaffold_242.30,evm.TU.scaffold_245.11,evm.TU.scaffold_28.74,evm.TU.scaffold_282.2,evm.TU.scaffold_286.3,evm.TU.scaffold_35.86,evm.TU.scaffold_41.17,evm.TU.scaffold_42.28,evm.TU.scaffold_44.14,e…
GO:0090407	organophosphate biosynthetic process	BP	0.93927	1	19	105	2559	14759	Over	5	asmbl_1518|g.1786,evm.TU.scaffold_101.76,evm.TU.scaffold_11.269,evm.TU.scaffold_151.35,evm.TU.scaffold_222.19,evm.TU.scaffold_223.30,evm.TU.scaffold_24.238,evm.TU.scaffold_25.174,evm.TU.scaffold_276.21,evm.TU.scaffold_296.27,evm.TU.scaffold_3.103,evm.TU.scaffold_302.19,evm.TU.scaffold_44.23,evm.TU.scaffold_456.1,evm.TU.scaffold_58.114,evm.TU.scaffold_59.98,evm.TU.scaffold_81.45,evm.TU.scaffold_9.…
GO:0048519	negative regulation of biological process	BP	0.940885	1	20	120	2559	14759	Under	2	asmbl_25515|g.38528,evm.TU.scaffold_11.270,evm.TU.scaffold_111.14,evm.TU.scaffold_113.33,evm.TU.scaffold_188.1,evm.TU.scaffold_213.19,evm.TU.scaffold_246.11,evm.TU.scaffold_248.1,evm.TU.scaffold_248.46,evm.TU.scaffold_248.47,evm.TU.scaffold_248.49,evm.TU.scaffold_34.127,evm.TU.scaffold_36.188,evm.TU.scaffold_363.11,evm.TU.scaffold_4.353,evm.TU.scaffold_43.226,evm.TU.scaffold_46.35,evm.TU.scaffold…
GO:0034654	nucleobase-containing compound biosynthetic process	BP	0.946705	1	126	720	2559	14759	Over	5	asmbl_11182|g.17002,asmbl_18831|g.28311,asmbl_56574|g.84874,asmbl_63239|g.94743,asmbl_8687|g.13658,evm.TU.scaffold_0.241,evm.TU.scaffold_1.119,evm.TU.scaffold_105.34,evm.TU.scaffold_107.10,evm.TU.scaffold_11.265,evm.TU.scaffold_110.30,evm.TU.scaffold_111.14,evm.TU.scaffold_111.2,evm.TU.scaffold_127.17,evm.TU.scaffold_13.273,evm.TU.scaffold_131.77,evm.TU.scaffold_132.62,evm.TU.scaffold_138.71,evm.…
GO:0015672	monovalent inorganic cation transport	BP	0.948995	1	20	111	2559	14759	Over	7	asmbl_34463|g.51822,evm.TU.scaffold_111.67,evm.TU.scaffold_12.267,evm.TU.scaffold_132.42,evm.TU.scaffold_15.71,evm.TU.scaffold_151.47,evm.TU.scaffold_155.47,evm.TU.scaffold_17.4,evm.TU.scaffold_215.29,evm.TU.scaffold_220.29,evm.TU.scaffold_24.97,evm.TU.scaffold_278.24,evm.TU.scaffold_300.19,evm.TU.scaffold_42.68,evm.TU.scaffold_48.34,evm.TU.scaffold_55.61,evm.TU.scaffold_59.98,evm.TU.scaffold_67.…
GO:0065009	regulation of molecular function	BP	0.949491	1	8	50	2559	14759	Under	3	asmbl_45555|g.68871,evm.TU.scaffold_137.4,evm.TU.scaffold_180.53,evm.TU.scaffold_237.52,evm.TU.scaffold_258.23,evm.TU.scaffold_56.3,evm.TU.scaffold_90.62,evm.TU.scaffold_92.1
GO:0042221	response to chemical	BP	0.952487	1	13	71	2559	14759	Over	3	evm.TU.scaffold_0.410,evm.TU.scaffold_13.25,evm.TU.scaffold_137.4,evm.TU.scaffold_137.58,evm.TU.scaffold_175.40,evm.TU.scaffold_19.151,evm.TU.scaffold_229.10,evm.TU.scaffold_296.46,evm.TU.scaffold_43.226,evm.TU.scaffold_66.101,evm.TU.scaffold_87.61,evm.TU.scaffold_91.56,evm.TU.scaffold_92.57
GO:0008083	growth factor activity	MF	0.958979	1	7	44	2559	14759	Under	6	asmbl_39523|g.59985,evm.TU.scaffold_127.39,evm.TU.scaffold_14.203,evm.TU.scaffold_180.35,evm.TU.scaffold_19.110,evm.TU.scaffold_202.30,evm.TU.scaffold_544.1
GO:0005543	phospholipid binding	MF	0.958979	1	7	44	2559	14759	Under	4	evm.TU.scaffold_134.36,evm.TU.scaffold_236.5,evm.TU.scaffold_256.26,evm.TU.scaffold_30.104,evm.TU.scaffold_46.97,evm.TU.scaffold_68.2,evm.TU.scaffold_82.55
GO:0009987	cellular process	BP	0.964732	1	884	5090	2559	14759	Over	2	asmbl_11182|g.17002,asmbl_15133|g.22674,asmbl_1518|g.1786,asmbl_16044|g.24226,asmbl_17530|g.26753,asmbl_18524|g.27615,asmbl_18831|g.28311,asmbl_19255|g.28993,asmbl_1975|g.3525,asmbl_20027|g.30237,asmbl_22410|g.33470,asmbl_25515|g.38528,asmbl_26163|g.39452,asmbl_26298|g.39608,asmbl_27766|g.42442,asmbl_33702|g.50700,asmbl_33989|g.51138,asmbl_34463|g.51822,asmbl_38666|g.59883,asmbl_38667|g.59879,asm…
GO:0008233	peptidase activity	MF	0.966213	1	66	376	2559	14759	Over	4	asmbl_10408|g.15316,asmbl_27967|g.42116,asmbl_41979|g.63255,evm.TU.scaffold_1.299,evm.TU.scaffold_10.211,evm.TU.scaffold_102.48,evm.TU.scaffold_117.2,evm.TU.scaffold_12.183,evm.TU.scaffold_12.293,evm.TU.scaffold_12.53,evm.TU.scaffold_129.66,evm.TU.scaffold_13.232,evm.TU.scaffold_134.59,evm.TU.scaffold_145.18,evm.TU.scaffold_15.55,evm.TU.scaffold_15.73,evm.TU.scaffold_155.16,evm.TU.scaffold_157.61…
GO:0018130	heterocycle biosynthetic process	BP	0.968021	1	130	755	2559	14759	Under	5	asmbl_11182|g.17002,asmbl_18831|g.28311,asmbl_56574|g.84874,asmbl_63239|g.94743,asmbl_8687|g.13658,evm.TU.scaffold_0.241,evm.TU.scaffold_1.119,evm.TU.scaffold_100.34,evm.TU.scaffold_105.34,evm.TU.scaffold_107.10,evm.TU.scaffold_11.265,evm.TU.scaffold_110.30,evm.TU.scaffold_111.14,evm.TU.scaffold_111.2,evm.TU.scaffold_127.17,evm.TU.scaffold_13.273,evm.TU.scaffold_131.77,evm.TU.scaffold_132.62,evm.…
GO:0000287	magnesium ion binding	MF	0.969854	1	11	67	2559	14759	Under	6	asmbl_42586|g.64647,evm.TU.scaffold_10.159,evm.TU.scaffold_116.86,evm.TU.scaffold_12.277,evm.TU.scaffold_2.65,evm.TU.scaffold_32.85,evm.TU.scaffold_343.5,evm.TU.scaffold_37.139,evm.TU.scaffold_41.140,evm.TU.scaffold_47.2,evm.TU.scaffold_64.65
GO:0051726	regulation of cell cycle	BP	0.969854	1	11	67	2559	14759	Under	4	evm.TU.scaffold_11.270,evm.TU.scaffold_146.28,evm.TU.scaffold_146.29,evm.TU.scaffold_218.16,evm.TU.scaffold_237.52,evm.TU.scaffold_246.11,evm.TU.scaffold_258.23,evm.TU.scaffold_293.6,evm.TU.scaffold_3.411,evm.TU.scaffold_82.73,evm.TU.scaffold_94.3
GO:1901362	organic cyclic compound biosynthetic process	BP	0.973466	1	134	768	2559	14759	Over	5	asmbl_11182|g.17002,asmbl_18831|g.28311,asmbl_56574|g.84874,asmbl_63239|g.94743,asmbl_8687|g.13658,evm.TU.scaffold_0.241,evm.TU.scaffold_1.119,evm.TU.scaffold_100.34,evm.TU.scaffold_105.34,evm.TU.scaffold_107.10,evm.TU.scaffold_11.265,evm.TU.scaffold_110.30,evm.TU.scaffold_111.14,evm.TU.scaffold_111.2,evm.TU.scaffold_127.17,evm.TU.scaffold_13.273,evm.TU.scaffold_131.77,evm.TU.scaffold_132.62,evm.…
GO:0043549	regulation of kinase activity	BP	0.981971	1	5	32	2559	14759	Under	6	evm.TU.scaffold_137.4,evm.TU.scaffold_237.52,evm.TU.scaffold_258.23,evm.TU.scaffold_56.3,evm.TU.scaffold_90.62
GO:0045859	regulation of protein kinase activity	BP	0.981971	1	5	32	2559	14759	Under	7	evm.TU.scaffold_137.4,evm.TU.scaffold_237.52,evm.TU.scaffold_258.23,evm.TU.scaffold_56.3,evm.TU.scaffold_90.62
GO:0051338	regulation of transferase activity	BP	0.981971	1	5	32	2559	14759	Under	5	evm.TU.scaffold_137.4,evm.TU.scaffold_237.52,evm.TU.scaffold_258.23,evm.TU.scaffold_56.3,evm.TU.scaffold_90.62
GO:0005506	iron ion binding	MF	0.992114	1	21	118	2559	14759	Over	7	evm.TU.scaffold_0.376,evm.TU.scaffold_112.63,evm.TU.scaffold_2.266,evm.TU.scaffold_227.22,evm.TU.scaffold_23.167,evm.TU.scaffold_24.162,evm.TU.scaffold_250.1,evm.TU.scaffold_26.153,evm.TU.scaffold_27.217,evm.TU.scaffold_297.1,evm.TU.scaffold_3.56,evm.TU.scaffold_32.35,evm.TU.scaffold_372.17,evm.TU.scaffold_437.10,evm.TU.scaffold_449.3,evm.TU.scaffold_5.8,evm.TU.scaffold_6.192,evm.TU.scaffold_60.1…
GO:0004553	hydrolase activity, hydrolyzing O-glycosyl compounds	MF	0.998764	1	9	49	2559	14759	Over	5	evm.TU.scaffold_0.246,evm.TU.scaffold_117.38,evm.TU.scaffold_129.69,evm.TU.scaffold_172.69,evm.TU.scaffold_172.70,evm.TU.scaffold_19.1,evm.TU.scaffold_216.26,evm.TU.scaffold_267.23,evm.TU.scaffold_47.49
GO:0016301	kinase activity	MF	0.999271	1	125	718	2559	14759	Over	5	asmbl_5435|g.7773,asmbl_72486|g.108484,evm.TU.scaffold_0.393,evm.TU.scaffold_0.440,evm.TU.scaffold_0.569,evm.TU.scaffold_10.159,evm.TU.scaffold_10.204,evm.TU.scaffold_100.34,evm.TU.scaffold_101.77,evm.TU.scaffold_104.122,evm.TU.scaffold_105.39,evm.TU.scaffold_105.54,evm.TU.scaffold_11.115,evm.TU.scaffold_112.45,evm.TU.scaffold_113.37,evm.TU.scaffold_116.23,evm.TU.scaffold_116.92,evm.TU.scaffold_1…
GO:0004114	3',5'-cyclic-nucleotide phosphodiesterase activity	MF	1	1	6	36	2559	14759	Under	8	asmbl_56043|g.83935,evm.TU.scaffold_261.35,evm.TU.scaffold_42.114,evm.TU.scaffold_47.70,evm.TU.scaffold_67.57,evm.TU.scaffold_91.59
GO:0004112	cyclic-nucleotide phosphodiesterase activity	MF	1	1	6	36	2559	14759	Under	7	asmbl_56043|g.83935,evm.TU.scaffold_261.35,evm.TU.scaffold_42.114,evm.TU.scaffold_47.70,evm.TU.scaffold_67.57,evm.TU.scaffold_91.59
GO:0030133	transport vesicle	CC	1	1	6	36	2559	14759	Under	4	evm.TU.scaffold_11.229,evm.TU.scaffold_15.233,evm.TU.scaffold_206.21,evm.TU.scaffold_4.154,evm.TU.scaffold_66.128,evm.TU.scaffold_7.136
GO:0001558	regulation of cell growth	BP	1	1	5	30	2559	14759	Under	4	evm.TU.scaffold_188.1,evm.TU.scaffold_213.39,evm.TU.scaffold_270.14,evm.TU.scaffold_67.16,evm.TU.scaffold_7.380
GO:0040008	regulation of growth	BP	1	1	5	30	2559	14759	Under	3	evm.TU.scaffold_188.1,evm.TU.scaffold_213.39,evm.TU.scaffold_270.14,evm.TU.scaffold_67.16,evm.TU.scaffold_7.380
GO:1901605	alpha-amino acid metabolic process	BP	1	1	7	43	2559	14759	Under	5	evm.TU.scaffold_188.63,evm.TU.scaffold_222.19,evm.TU.scaffold_27.137,evm.TU.scaffold_47.57,evm.TU.scaffold_7.76,evm.TU.scaffold_70.87,evm.TU.scaffold_72.24
GO:0003779	actin binding	MF	1	1	22	125	2559	14759	Over	5	evm.TU.scaffold_0.574,evm.TU.scaffold_100.50,evm.TU.scaffold_142.36,evm.TU.scaffold_162.65,evm.TU.scaffold_167.3,evm.TU.scaffold_171.60,evm.TU.scaffold_18.182,evm.TU.scaffold_187.1,evm.TU.scaffold_228.4,evm.TU.scaffold_266.36,evm.TU.scaffold_275.9,evm.TU.scaffold_3.402,evm.TU.scaffold_313.6,evm.TU.scaffold_315.28,evm.TU.scaffold_32.138,evm.TU.scaffold_328.12,evm.TU.scaffold_352.1,evm.TU.scaffold_…
GO:0020037	heme binding	MF	1	1	14	82	2559	14759	Under	4	evm.TU.scaffold_0.376,evm.TU.scaffold_112.63,evm.TU.scaffold_15.59,evm.TU.scaffold_2.266,evm.TU.scaffold_20.91,evm.TU.scaffold_227.22,evm.TU.scaffold_23.167,evm.TU.scaffold_250.1,evm.TU.scaffold_27.217,evm.TU.scaffold_3.56,evm.TU.scaffold_449.3,evm.TU.scaffold_5.8,evm.TU.scaffold_66.86,evm.TU.scaffold_91.56
GO:0019899	enzyme binding	MF	1	1	32	183	2559	14759	Over	4	asmbl_17530|g.26753,evm.TU.scaffold_102.71,evm.TU.scaffold_113.39,evm.TU.scaffold_132.65,evm.TU.scaffold_142.38,evm.TU.scaffold_157.59,evm.TU.scaffold_17.55,evm.TU.scaffold_18.184,evm.TU.scaffold_237.52,evm.TU.scaffold_254.29,evm.TU.scaffold_258.23,evm.TU.scaffold_26.19,evm.TU.scaffold_28.121,evm.TU.scaffold_294.21,evm.TU.scaffold_3.335,evm.TU.scaffold_302.2,evm.TU.scaffold_33.15,evm.TU.scaffold_…
GO:0006520	cellular amino acid metabolic process	BP	1	1	15	89	2559	14759	Under	4	asmbl_33989|g.51138,evm.TU.scaffold_123.30,evm.TU.scaffold_135.62,evm.TU.scaffold_188.63,evm.TU.scaffold_219.32,evm.TU.scaffold_222.19,evm.TU.scaffold_24.121,evm.TU.scaffold_27.137,evm.TU.scaffold_437.10,evm.TU.scaffold_47.57,evm.TU.scaffold_60.116,evm.TU.scaffold_69.38,evm.TU.scaffold_7.76,evm.TU.scaffold_70.87,evm.TU.scaffold_72.24
GO:1902495	transmembrane transporter complex	CC	1	1	6	33	2559	14759	Over	4	evm.TU.scaffold_111.67,evm.TU.scaffold_151.39,evm.TU.scaffold_151.47,evm.TU.scaffold_220.29,evm.TU.scaffold_43.208,evm.TU.scaffold_52.112
GO:1990351	transporter complex	CC	1	1	6	33	2559	14759	Over	3	evm.TU.scaffold_111.67,evm.TU.scaffold_151.39,evm.TU.scaffold_151.47,evm.TU.scaffold_220.29,evm.TU.scaffold_43.208,evm.TU.scaffold_52.112
GO:0060589	nucleoside-triphosphatase regulator activity	MF	1	1	8	46	2559	14759	Over	4	asmbl_45555|g.68871,evm.TU.scaffold_10.52,evm.TU.scaffold_180.53,evm.TU.scaffold_20.191,evm.TU.scaffold_33.75,evm.TU.scaffold_5.43,evm.TU.scaffold_54.102,evm.TU.scaffold_92.1
GO:0050790	regulation of catalytic activity	BP	1	1	8	46	2559	14759	Over	4	asmbl_45555|g.68871,evm.TU.scaffold_137.4,evm.TU.scaffold_180.53,evm.TU.scaffold_237.52,evm.TU.scaffold_258.23,evm.TU.scaffold_56.3,evm.TU.scaffold_90.62,evm.TU.scaffold_92.1
GO:0019438	aromatic compound biosynthetic process	BP	1	1	129	744	2559	14759	Over	5	asmbl_11182|g.17002,asmbl_18831|g.28311,asmbl_56574|g.84874,asmbl_63239|g.94743,asmbl_8687|g.13658,evm.TU.scaffold_0.241,evm.TU.scaffold_1.119,evm.TU.scaffold_105.34,evm.TU.scaffold_107.10,evm.TU.scaffold_11.265,evm.TU.scaffold_110.30,evm.TU.scaffold_111.14,evm.TU.scaffold_111.2,evm.TU.scaffold_127.17,evm.TU.scaffold_13.273,evm.TU.scaffold_131.77,evm.TU.scaffold_132.62,evm.TU.scaffold_138.71,evm.…
GO:0016798	hydrolase activity, acting on glycosyl bonds	MF	1	1	10	57	2559	14759	Over	4	evm.TU.scaffold_0.246,evm.TU.scaffold_117.38,evm.TU.scaffold_129.69,evm.TU.scaffold_172.69,evm.TU.scaffold_172.70,evm.TU.scaffold_19.1,evm.TU.scaffold_216.26,evm.TU.scaffold_267.23,evm.TU.scaffold_41.49,evm.TU.scaffold_47.49
GO:0042592	homeostatic process	BP	1	1	10	57	2559	14759	Over	4	evm.TU.scaffold_190.26,evm.TU.scaffold_195.7,evm.TU.scaffold_229.10,evm.TU.scaffold_26.165,evm.TU.scaffold_29.6,evm.TU.scaffold_295.14,evm.TU.scaffold_42.15,evm.TU.scaffold_52.29,evm.TU.scaffold_8.220,evm.TU.scaffold_9.303
GO:0001932	regulation of protein phosphorylation	BP	1	1	8	44	2559	14759	Over	7	evm.TU.scaffold_137.4,evm.TU.scaffold_237.52,evm.TU.scaffold_258.23,evm.TU.scaffold_35.106,evm.TU.scaffold_56.3,evm.TU.scaffold_70.64,evm.TU.scaffold_90.62,evm.TU.scaffold_94.45
GO:0030695	GTPase regulator activity	MF	1	1	8	44	2559	14759	Over	5	asmbl_45555|g.68871,evm.TU.scaffold_10.52,evm.TU.scaffold_180.53,evm.TU.scaffold_20.191,evm.TU.scaffold_33.75,evm.TU.scaffold_5.43,evm.TU.scaffold_54.102,evm.TU.scaffold_92.1
GO:0016817	hydrolase activity, acting on acid anhydrides	MF	1	1	72	418	2559	14759	Under	4	asmbl_27766|g.42442,asmbl_45555|g.68871,asmbl_4802|g.7046,evm.TU.scaffold_0.543,evm.TU.scaffold_1.159,evm.TU.scaffold_10.135,evm.TU.scaffold_10.50,evm.TU.scaffold_101.26,evm.TU.scaffold_105.48,evm.TU.scaffold_107.59,evm.TU.scaffold_107.60,evm.TU.scaffold_107.61,evm.TU.scaffold_127.55,evm.TU.scaffold_129.70,evm.TU.scaffold_129.79,evm.TU.scaffold_13.216,evm.TU.scaffold_13.217,evm.TU.scaffold_13.218…
GO:0017111	nucleoside-triphosphatase activity	MF	1	1	69	399	2559	14759	Under	7	asmbl_45555|g.68871,asmbl_4802|g.7046,evm.TU.scaffold_0.543,evm.TU.scaffold_1.159,evm.TU.scaffold_10.135,evm.TU.scaffold_10.50,evm.TU.scaffold_101.26,evm.TU.scaffold_105.48,evm.TU.scaffold_107.59,evm.TU.scaffold_107.60,evm.TU.scaffold_107.61,evm.TU.scaffold_127.55,evm.TU.scaffold_129.70,evm.TU.scaffold_129.79,evm.TU.scaffold_13.216,evm.TU.scaffold_13.217,evm.TU.scaffold_13.218,evm.TU.scaffold_140…
GO:0005615	extracellular space	CC	1	1	7	39	2559	14759	Over	3	asmbl_36664|g.55551,evm.TU.scaffold_1.305,evm.TU.scaffold_159.49,evm.TU.scaffold_159.50,evm.TU.scaffold_242.13,evm.TU.scaffold_48.153,evm.TU.scaffold_97.50
GO:0006913	nucleocytoplasmic transport	BP	1	1	18	106	2559	14759	Under	6	evm.TU.scaffold_0.543,evm.TU.scaffold_10.50,evm.TU.scaffold_146.18,evm.TU.scaffold_181.6,evm.TU.scaffold_189.21,evm.TU.scaffold_21.182,evm.TU.scaffold_214.43,evm.TU.scaffold_215.2,evm.TU.scaffold_215.3,evm.TU.scaffold_222.35,evm.TU.scaffold_257.10,evm.TU.scaffold_277.25,evm.TU.scaffold_294.4,evm.TU.scaffold_302.28,evm.TU.scaffold_75.11,evm.TU.scaffold_79.79,evm.TU.scaffold_86.121,evm.TU.scaffold_…
GO:0051169	nuclear transport	BP	1	1	18	106	2559	14759	Under	5	evm.TU.scaffold_0.543,evm.TU.scaffold_10.50,evm.TU.scaffold_146.18,evm.TU.scaffold_181.6,evm.TU.scaffold_189.21,evm.TU.scaffold_21.182,evm.TU.scaffold_214.43,evm.TU.scaffold_215.2,evm.TU.scaffold_215.3,evm.TU.scaffold_222.35,evm.TU.scaffold_257.10,evm.TU.scaffold_277.25,evm.TU.scaffold_294.4,evm.TU.scaffold_302.28,evm.TU.scaffold_75.11,evm.TU.scaffold_79.79,evm.TU.scaffold_86.121,evm.TU.scaffold_…
GO:0006082	organic acid metabolic process	BP	1	1	27	156	2559	14759	Under	4	asmbl_33989|g.51138,evm.TU.scaffold_123.30,evm.TU.scaffold_135.62,evm.TU.scaffold_188.63,evm.TU.scaffold_20.91,evm.TU.scaffold_205.35,evm.TU.scaffold_219.32,evm.TU.scaffold_222.19,evm.TU.scaffold_24.121,evm.TU.scaffold_24.162,evm.TU.scaffold_24.89,evm.TU.scaffold_26.153,evm.TU.scaffold_27.137,evm.TU.scaffold_30.210,evm.TU.scaffold_343.5,evm.TU.scaffold_372.17,evm.TU.scaffold_42.161,evm.TU.scaffol…
GO:0019752	carboxylic acid metabolic process	BP	1	1	27	156	2559	14759	Under	6	asmbl_33989|g.51138,evm.TU.scaffold_123.30,evm.TU.scaffold_135.62,evm.TU.scaffold_188.63,evm.TU.scaffold_20.91,evm.TU.scaffold_205.35,evm.TU.scaffold_219.32,evm.TU.scaffold_222.19,evm.TU.scaffold_24.121,evm.TU.scaffold_24.162,evm.TU.scaffold_24.89,evm.TU.scaffold_26.153,evm.TU.scaffold_27.137,evm.TU.scaffold_30.210,evm.TU.scaffold_343.5,evm.TU.scaffold_372.17,evm.TU.scaffold_42.161,evm.TU.scaffol…
GO:0043436	oxoacid metabolic process	BP	1	1	27	156	2559	14759	Under	5	asmbl_33989|g.51138,evm.TU.scaffold_123.30,evm.TU.scaffold_135.62,evm.TU.scaffold_188.63,evm.TU.scaffold_20.91,evm.TU.scaffold_205.35,evm.TU.scaffold_219.32,evm.TU.scaffold_222.19,evm.TU.scaffold_24.121,evm.TU.scaffold_24.162,evm.TU.scaffold_24.89,evm.TU.scaffold_26.153,evm.TU.scaffold_27.137,evm.TU.scaffold_30.210,evm.TU.scaffold_343.5,evm.TU.scaffold_372.17,evm.TU.scaffold_42.161,evm.TU.scaffol…
GO:0043412	macromolecule modification	BP	1	1	165	954	2559	14759	Under	5	asmbl_1518|g.1786,asmbl_16044|g.24226,asmbl_22410|g.33470,asmbl_5435|g.7773,asmbl_59455|g.90139,asmbl_7162|g.10621,asmbl_72486|g.108484,evm.TU.scaffold_0.440,evm.TU.scaffold_0.447,evm.TU.scaffold_0.453,evm.TU.scaffold_0.569,evm.TU.scaffold_1.280,evm.TU.scaffold_101.76,evm.TU.scaffold_104.122,evm.TU.scaffold_105.39,evm.TU.scaffold_105.54,evm.TU.scaffold_107.82,evm.TU.scaffold_11.115,evm.TU.scaffol…
GO:0016311	dephosphorylation	BP	1	1	22	126	2559	14759	Over	6	asmbl_22410|g.33470,asmbl_40683|g.62181,asmbl_59455|g.90139,evm.TU.scaffold_107.82,evm.TU.scaffold_128.44,evm.TU.scaffold_16.75,evm.TU.scaffold_180.34,evm.TU.scaffold_19.113,evm.TU.scaffold_19.134,evm.TU.scaffold_19.161,evm.TU.scaffold_242.30,evm.TU.scaffold_282.2,evm.TU.scaffold_286.3,evm.TU.scaffold_35.86,evm.TU.scaffold_41.17,evm.TU.scaffold_42.28,evm.TU.scaffold_44.14,evm.TU.scaffold_48.150,e…
GO:0016818	hydrolase activity, acting on acid anhydrides, in phosphorus-containing anhydrides	MF	1	1	72	416	2559	14759	Under	5	asmbl_27766|g.42442,asmbl_45555|g.68871,asmbl_4802|g.7046,evm.TU.scaffold_0.543,evm.TU.scaffold_1.159,evm.TU.scaffold_10.135,evm.TU.scaffold_10.50,evm.TU.scaffold_101.26,evm.TU.scaffold_105.48,evm.TU.scaffold_107.59,evm.TU.scaffold_107.60,evm.TU.scaffold_107.61,evm.TU.scaffold_127.55,evm.TU.scaffold_129.70,evm.TU.scaffold_129.79,evm.TU.scaffold_13.216,evm.TU.scaffold_13.217,evm.TU.scaffold_13.218…
GO:0098805	whole membrane	CC	1	1	8	47	2559	14759	Under	4	evm.TU.scaffold_122.5,evm.TU.scaffold_15.207,evm.TU.scaffold_20.10,evm.TU.scaffold_255.12,evm.TU.scaffold_285.11,evm.TU.scaffold_4.154,evm.TU.scaffold_7.136,evm.TU.scaffold_91.62
GO:0031399	regulation of protein modification process	BP	1	1	8	47	2559	14759	Under	6	evm.TU.scaffold_137.4,evm.TU.scaffold_237.52,evm.TU.scaffold_258.23,evm.TU.scaffold_35.106,evm.TU.scaffold_56.3,evm.TU.scaffold_70.64,evm.TU.scaffold_90.62,evm.TU.scaffold_94.45
GO:0016791	phosphatase activity	MF	1	1	28	162	2559	14759	Under	6	asmbl_22410|g.33470,asmbl_42586|g.64647,asmbl_59455|g.90139,evm.TU.scaffold_107.82,evm.TU.scaffold_128.44,evm.TU.scaffold_134.70,evm.TU.scaffold_180.34,evm.TU.scaffold_19.113,evm.TU.scaffold_19.134,evm.TU.scaffold_19.161,evm.TU.scaffold_2.318,evm.TU.scaffold_24.32,evm.TU.scaffold_242.30,evm.TU.scaffold_245.11,evm.TU.scaffold_28.74,evm.TU.scaffold_282.2,evm.TU.scaffold_286.3,evm.TU.scaffold_32.85,…
GO:0040007	growth	BP	1	1	7	38	2559	14759	Over	2	evm.TU.scaffold_188.1,evm.TU.scaffold_213.39,evm.TU.scaffold_270.14,evm.TU.scaffold_344.30,evm.TU.scaffold_454.1,evm.TU.scaffold_67.16,evm.TU.scaffold_7.380
GO:0019220	regulation of phosphate metabolic process	BP	1	1	9	50	2559	14759	Over	6	evm.TU.scaffold_137.4,evm.TU.scaffold_168.48,evm.TU.scaffold_237.52,evm.TU.scaffold_258.23,evm.TU.scaffold_35.106,evm.TU.scaffold_56.3,evm.TU.scaffold_70.64,evm.TU.scaffold_90.62,evm.TU.scaffold_94.45
GO:0051174	regulation of phosphorus metabolic process	BP	1	1	9	50	2559	14759	Over	5	evm.TU.scaffold_137.4,evm.TU.scaffold_168.48,evm.TU.scaffold_237.52,evm.TU.scaffold_258.23,evm.TU.scaffold_35.106,evm.TU.scaffold_56.3,evm.TU.scaffold_70.64,evm.TU.scaffold_90.62,evm.TU.scaffold_94.45
GO:0030170	pyridoxal phosphate binding	MF	1	1	9	52	2559	14759	Under	5	evm.TU.scaffold_134.37,evm.TU.scaffold_19.112,evm.TU.scaffold_24.63,evm.TU.scaffold_27.203,evm.TU.scaffold_27.40,evm.TU.scaffold_271.25,evm.TU.scaffold_354.14,evm.TU.scaffold_4.30,evm.TU.scaffold_49.110
GO:0070279	vitamin B6 binding	MF	1	1	9	52	2559	14759	Under	4	evm.TU.scaffold_134.37,evm.TU.scaffold_19.112,evm.TU.scaffold_24.63,evm.TU.scaffold_27.203,evm.TU.scaffold_27.40,evm.TU.scaffold_271.25,evm.TU.scaffold_354.14,evm.TU.scaffold_4.30,evm.TU.scaffold_49.110
GO:0004181	metallocarboxypeptidase activity	MF	1	1	2	14	2559	14759	Under	8	evm.TU.scaffold_157.61,evm.TU.scaffold_253.13
GO:0005929	cilium	CC	1	1	2	14	2559	14759	Under	4	evm.TU.scaffold_212.15,evm.TU.scaffold_215.18
GO:0072657	protein localization to membrane	BP	1	1	2	14	2559	14759	Under	6	evm.TU.scaffold_12.168,evm.TU.scaffold_164.33
GO:0030030	cell projection organization	BP	1	1	3	22	2559	14759	Under	5	evm.TU.scaffold_142.38,evm.TU.scaffold_212.15,evm.TU.scaffold_48.54
GO:0120036	plasma membrane bounded cell projection organization	BP	1	1	3	22	2559	14759	Under	6	evm.TU.scaffold_142.38,evm.TU.scaffold_212.15,evm.TU.scaffold_48.54
GO:0016645	oxidoreductase activity, acting on the CH-NH group of donors	MF	1	1	2	14	2559	14759	Under	4	evm.TU.scaffold_222.19,evm.TU.scaffold_93.61
GO:0006479	protein methylation	BP	1	1	2	11	2559	14759	Over	5	asmbl_16044|g.24226,evm.TU.scaffold_402.1
GO:0008276	protein methyltransferase activity	MF	1	1	1	9	2559	14759	Under	4	asmbl_16044|g.24226
GO:0019898	extrinsic component of membrane	CC	1	1	4	26	2559	14759	Under	3	asmbl_38625|g.59721,asmbl_63436|g.95645,evm.TU.scaffold_65.123,evm.TU.scaffold_86.117
GO:0030145	manganese ion binding	MF	1	1	1	7	2559	14759	Under	7	asmbl_42586|g.64647
GO:0006099	tricarboxylic acid cycle	BP	1	1	1	10	2559	14759	Under	4	asmbl_66735|g.100498
GO:0015355	secondary active monocarboxylate transmembrane transporter activity	MF	1	1	1	8	2559	14759	Under	6	asmbl_68336|g.102398
GO:0000049	tRNA binding	MF	1	1	2	11	2559	14759	Over	6	evm.TU.scaffold_0.229,evm.TU.scaffold_374.19
GO:0016811	hydrolase activity, acting on carbon-nitrogen (but not peptide) bonds, in linear amides	MF	1	1	4	25	2559	14759	Under	5	evm.TU.scaffold_1.304,evm.TU.scaffold_20.81,evm.TU.scaffold_44.22,evm.TU.scaffold_7.76
GO:0005158	insulin receptor binding	MF	1	1	2	13	2559	14759	Under	4	evm.TU.scaffold_102.60,evm.TU.scaffold_109.68
GO:0009408	response to heat	BP	1	1	1	7	2559	14759	Under	4	evm.TU.scaffold_105.78
GO:0001518	voltage-gated sodium channel complex	CC	1	1	2	11	2559	14759	Over	5	evm.TU.scaffold_111.67,evm.TU.scaffold_151.47
GO:0005086	ARF guanyl-nucleotide exchange factor activity	MF	1	1	3	20	2559	14759	Under	4	evm.TU.scaffold_113.39,evm.TU.scaffold_4.360,evm.TU.scaffold_496.5
GO:0032012	regulation of ARF protein signal transduction	BP	1	1	3	20	2559	14759	Under	8	evm.TU.scaffold_113.39,evm.TU.scaffold_4.360,evm.TU.scaffold_496.5
GO:0051287	NAD binding	MF	1	1	4	23	2559	14759	Over	5	evm.TU.scaffold_116.86,evm.TU.scaffold_196.30,evm.TU.scaffold_2.65,evm.TU.scaffold_44.22
GO:0006613	cotranslational protein targeting to membrane	BP	1	1	1	6	2559	14759	Under	7	evm.TU.scaffold_12.168
GO:0004190	aspartic-type endopeptidase activity	MF	1	1	4	23	2559	14759	Over	7	evm.TU.scaffold_12.183,evm.TU.scaffold_129.66,evm.TU.scaffold_197.2,evm.TU.scaffold_77.113
GO:0051537	2 iron, 2 sulfur cluster binding	MF	1	1	1	6	2559	14759	Under	5	evm.TU.scaffold_120.59
GO:0004571	mannosyl-oligosaccharide 1,2-alpha-mannosidase activity	MF	1	1	1	9	2559	14759	Under	9	evm.TU.scaffold_129.69
GO:0048812	neuron projection morphogenesis	BP	1	1	2	11	2559	14759	Over	7	evm.TU.scaffold_142.38,evm.TU.scaffold_48.54
GO:0006414	translational elongation	BP	1	1	4	27	2559	14759	Under	6	evm.TU.scaffold_114.44,evm.TU.scaffold_1484.1,evm.TU.scaffold_202.13,evm.TU.scaffold_202.14
GO:0046854	phosphatidylinositol phosphorylation	BP	1	1	1	7	2559	14759	Under	7	evm.TU.scaffold_154.27
GO:0005247	voltage-gated chloride channel activity	MF	1	1	1	6	2559	14759	Under	7	evm.TU.scaffold_16.143
GO:0006821	chloride transport	BP	1	1	1	8	2559	14759	Under	8	evm.TU.scaffold_16.143
GO:0043065	positive regulation of apoptotic process	BP	1	1	1	10	2559	14759	Under	6	evm.TU.scaffold_188.1
GO:0006541	glutamine metabolic process	BP	1	1	1	7	2559	14759	Under	7	evm.TU.scaffold_188.63
GO:0008242	omega peptidase activity	MF	1	1	1	9	2559	14759	Under	7	evm.TU.scaffold_188.63
GO:0008138	protein tyrosine/serine/threonine phosphatase activity	MF	1	1	2	13	2559	14759	Under	5	evm.TU.scaffold_19.113,evm.TU.scaffold_44.14
GO:0006879	cellular iron ion homeostasis	BP	1	1	2	11	2559	14759	Over	9	evm.TU.scaffold_195.7,evm.TU.scaffold_229.10
GO:0030131	clathrin adaptor complex	CC	1	1	1	9	2559	14759	Under	5	evm.TU.scaffold_20.171
GO:0005092	GDP-dissociation inhibitor activity	MF	1	1	1	8	2559	14759	Under	6	evm.TU.scaffold_20.191
GO:0034464	BBSome	CC	1	1	1	5	2559	14759	Over	3	evm.TU.scaffold_215.18
GO:0005890	sodium:potassium-exchanging ATPase complex	CC	1	1	1	8	2559	14759	Under	5	evm.TU.scaffold_220.29
GO:0016701	oxidoreductase activity, acting on single donors with incorporation of molecular oxygen	MF	1	1	3	19	2559	14759	Under	4	evm.TU.scaffold_24.121,evm.TU.scaffold_32.35,evm.TU.scaffold_76.82
GO:0003993	acid phosphatase activity	MF	1	1	2	11	2559	14759	Over	7	evm.TU.scaffold_24.32,evm.TU.scaffold_372.22
GO:0010506	regulation of autophagy	BP	1	1	1	8	2559	14759	Under	5	evm.TU.scaffold_242.13
GO:0016042	lipid catabolic process	BP	1	1	4	24	2559	14759	Under	5	evm.TU.scaffold_26.39,evm.TU.scaffold_460.2,evm.TU.scaffold_75.9,evm.TU.scaffold_96.74
GO:0006306	DNA methylation	BP	1	1	1	6	2559	14759	Under	5	evm.TU.scaffold_269.6
GO:0006561	proline biosynthetic process	BP	1	1	1	6	2559	14759	Under	6	evm.TU.scaffold_27.137
GO:0005337	nucleoside transmembrane transporter activity	MF	1	1	1	6	2559	14759	Under	5	evm.TU.scaffold_279.28
GO:0016780	phosphotransferase activity, for other substituted phosphate groups	MF	1	1	1	7	2559	14759	Under	5	evm.TU.scaffold_296.27
GO:0006208	pyrimidine nucleobase catabolic process	BP	1	1	1	7	2559	14759	Under	7	evm.TU.scaffold_31.175
GO:0016702	oxidoreductase activity, acting on single donors with incorporation of molecular oxygen, incorporation of two atoms of oxygen	MF	1	1	3	18	2559	14759	Under	5	evm.TU.scaffold_24.121,evm.TU.scaffold_32.35,evm.TU.scaffold_76.82
GO:0000015	phosphopyruvate hydratase complex	CC	1	1	1	6	2559	14759	Under	4	evm.TU.scaffold_343.5
GO:0004634	phosphopyruvate hydratase activity	MF	1	1	1	6	2559	14759	Under	6	evm.TU.scaffold_343.5
GO:0017119	Golgi transport complex	CC	1	1	1	5	2559	14759	Over	4	evm.TU.scaffold_353.23
GO:0042127	regulation of cell population proliferation	BP	1	1	1	8	2559	14759	Under	4	evm.TU.scaffold_36.23
GO:0051493	regulation of cytoskeleton organization	BP	1	1	5	28	2559	14759	Over	6	asmbl_1975|g.3525,evm.TU.scaffold_10.32,evm.TU.scaffold_153.34,evm.TU.scaffold_167.3,evm.TU.scaffold_367.19
GO:0007219	Notch signaling pathway	BP	1	1	1	10	2559	14759	Under	5	evm.TU.scaffold_390.1
GO:0003854	3-beta-hydroxy-delta5-steroid dehydrogenase activity	MF	1	1	1	6	2559	14759	Under	6	evm.TU.scaffold_4.111
GO:0030130	clathrin coat of trans-Golgi network vesicle	CC	1	1	1	5	2559	14759	Over	5	evm.TU.scaffold_4.154
GO:0030132	clathrin coat of coated pit	CC	1	1	1	5	2559	14759	Over	5	evm.TU.scaffold_4.154
GO:0000122	negative regulation of transcription by RNA polymerase II	BP	1	1	1	5	2559	14759	Over	7	evm.TU.scaffold_43.226
GO:0070403	NAD+ binding	MF	1	1	1	5	2559	14759	Over	5	evm.TU.scaffold_44.22
GO:0051087	chaperone binding	MF	1	1	1	5	2559	14759	Over	4	evm.TU.scaffold_5.19
GO:0010181	FMN binding	MF	1	1	1	5	2559	14759	Over	5	evm.TU.scaffold_54.166
GO:0000276	mitochondrial proton-transporting ATP synthase complex, coupling factor F(o)	CC	1	1	1	8	2559	14759	Under	5	evm.TU.scaffold_59.98
[truncated: 177 more rows]

## Sheet: pink-gill-spleen-up
GO_ID	GO_Term	GO_Class	Pvalue	AdjustedPv	x1	x2	n	N	EnrichDirect	GOlevl	GeneID
[truncated: 1,104 more rows]

## Sheet: yellow-heart-up
GO_ID	GO_Term	GO_Class	Pvalue	AdjustedPv	x1	x2	n	N	EnrichDirect	GOlevl	GeneID
[truncated: 2,085 more rows]

[truncated: 7 more sheets: cyan-liver-up, red-spleen-up, greenyellow-4down, purple-gill-down, magenta-heart-down, green-heart-down, blue-liver-down]
